# Supplementary material for: Activation of GCN2 by the ribosomal P-stalk
Source: Proc Natl Acad Sci U S A. 2019 Feb 25;116(11):4946–54. doi: 10.1073/pnas.1813352116 (PMC6421407; doi:10.1073/pnas.1813352116)
Supplement: Supplementary File [file pnas.1813352116.sd01.xlsx]

## Sheet: Meta Data Analysis
HDX META TABLES.
Table S2. HDX Data Summary (GCN2/Ribosome Dataset)
Data Set	Ribosome (+/- GCN2)
# of Peptides	1070
Sequence coverage	65.24%*
Redundancy	1.8
Average standard deviation	0.012
Deuterium time course analyzed	5/50/500 minutes at 32 °C.
Replicates	- 4 Non-deuterated samples. Deuterated samples in triplicate.
	- Repeated with entirely new biological repeat (separate protein preparations)
Significant changes	0.36 Da/ >2.5%**
*Ribosomes were purified from an endogeneous source (rabbit reticulocyte lysate) rather than expressed recombinantly, and as such, the exact composition of the ribosomes is uncertain (there may be variability in peripheral ribosomal binding proteins for example). The coverage stated here relates to the coverage against a database of ribosomal sequences taken from ribosomes purified in a similar m…
**These changes represent a statistically significant change for the average peptide, calculated using the average standard deviation across the dataset, with a p=0.000011456 (representing a 1:30 chance of the observed difference being due to chance across the approximately 3,000 instances of the entire dataset).

## Sheet: Individual Protein Statistics
	Small Subunit	Large Subunit	ALL
Number of Peptides	397	673	1070
Mean Protein Coverage	61.2645	66.3733	63.8189
Mean Redundancy	1.75452	1.74289	1.74763
Ribosome Coverage	0.6524
Small Subunit	Peptides	Coverage (%)	Redundany	Length	Covered a.a.
OceS10	18	79.9	1.82	164	131.036
OceS12	10	47	2.27	132	62.04
OceS17	12	76.3	1.67	135	103.005
OceS19	11	63.4	1.67	145	91.93
OceS1	20	71.6	1.65	264	189.024
OceS21	5	48.2	1.7	83	40.006
OceS24	12	55.4	2.44	130	72.02
OceS25	11	70.4	2.05	125	88
OceS26	4	40.9	1.19	115	47.035
OceS27	2	48.2	1	83	40.006
OceS28	1	31.8	1	66	20.988
OceS30	10	68.4	1.66	133	90.972
OceS4	20	61.2	1.66	263	160.956
OceS6	14	52.2	1.64	249	129.978
OceS7	16	88.1	1.49	194	170.914
OceS8	13	63	1.48	208	131.04
OcuS10	18	91.6	2.2	119	109.004
OcuS11	10	43	2.03	151	64.93
OcuS12	11	62.2	1.88	143	88.946
OcuS13	15	58.6	2.28	152	89.072
OcuS14	0	0	1	151	0
OcuS15	18	85.4	2.18	151	128.954
OcuS17	16	82.3	1.82	158	130.034
OcuS19	6	52.4	1.5	145	75.98
OcuS2	11	41.8	1.35	294	122.892
OcuS3	22	72	1.74	243	174.96
OcuS4	18	58.8	2.54	194	114.072
OcuS5	36	79.5	2.57	293	232.935
OcuS7	16	60.3	1.93	294	177.282
OcuS8	9	56.9	1.49	130	73.97
OcuS9	12	88.4	1.49	146	129.064
Large Subunit	Peptides	Coverage (%)	Redundany	Length	Covered a.a.
OceL6	14	38.8	1.86	291	112.908
OceL8	24	59.2	1.78	319	188.848
OcuL10	33	75.8	2.14	318	241.044
OcuL2	23	75.9	1.69	257	195.063
OcuL3	44	80.3	1.87	401	322.003
OcuL4	25	50.8	1.59	425	215.9
OcuL5	13	69.7	1.64	178	124.066
OcuL6	17	74.5	1.98	192	143.04
OceL13	26	87.2	2.05	211	183.992
OceL14	25	88.1	1.97	218	192.058
OceL15	22	84.4	2.06	204	172.176
OceL18	24	83	2.21	188	156.04
OceL19	19	69.9	2.05	196	137.004
OceL20	19	72.2	1.62	176	127.072
OcuL11	16	70.1	2	164	114.964
OcuL13	25	70.9	2.25	203	143.927
OcuL14	20	88.6	2.03	140	124.04
OcuL15	14	76.4	1.65	148	113.072
OcuL16	12	43	1.59	214	92.02
OcuL18	23	54.5	1.46	297	161.865
OceL26	4	22.7	1.79	128	29.056
OceL21	14	76.2	1.58	160	121.92
OceL22	7	46.1	1.36	128	59.008
OceL24	11	67.5	1.58	157	105.975
OceL28	14	75.2	2.07	137	103.024
OceL29	14	65.7	1.37	245	160.965
OceL30	11	90.4	1.62	115	103.96
OcuL22	10	55.4	1.4	184	101.936
OcuL23	12	56.4	1.99	156	87.984
OcuL24	8	53.8	1.46	145	78.01
OcuL29	12	77.2	1.88	123	94.956
OceL31	18	96.8	2.21	125	121
OceL32	11	65.9	1.72	135	88.965
OceL33	4	46.4	1.31	110	51.04
OceL34	6	60.7	1.52	117	71.019
OceL36	11	97.1	1.75	105	101.955
OceL37	1	11.6	1	95	11.02
OceL38	2	30	1.43	70	21
OceL39	5	68.4	1.58	76	51.984
OceL40	7	47.1	1.79	102	48.042
OceL42	14	97.2	1.92	106	103.032
OceL43	9	81.5	1.68	92	74.98
OcuL30	18	73.7	1.68	245	180.565
P1	6	47.4	1.87	114	54.036
P2	6	63.1	1.38	84	53.004

## Sheet: Complete Dataset
																						AV. SD %	0.0117553
														AV Difference %	0.561839					STDEVS			STDEVS				0.0746979					0.146023			0.143561
		Max Frac Deut		0.7		a	Apo Ribo			b	Ribo+GCN2				a-b differences					a	Apo Ribo		b	Ribo+GCN2			A-B Differences DA					ST DEVS DA			ST DEVS DA
Start	End	Mod	m/z	#D	RT	5	50	500		5	50	500	Start	End	5	50	500	Start	End	5	50	500	5	50	500
4	12	Phosphoryl STY (7)	1081.59	8	14.84-14.85	0.0500904	0.0680712	0.147404		0.0466725	0.048507	0.140512	4	12	0.00341786	0.0195643	0.00689125	4	12	0.0047925	0.00625232	0.00915714	0.00596054	0.00874589	0.00204768	0.0273429	0.156514	0.05513			0.03834	0.0500186	0.0732571	0.0476843	0.0699671	0.0163814
16	30		1732.97	13	7.58-7.59	0.683504	0.720579	0.711263		0.691131	0.726228	0.72593	16	30	-0.00762725	-0.0056489	-0.014667	16	30	0.0185489	0.00725143	0.0152652	0.00685407	0.0149274	0.0168009	-0.0991543	-0.0734357	-0.190671			0.241136	0.0942686	0.198447	0.0891029	0.194056	0.218411
34	57		2658.52	22	11.08-11.08	0.20667	0.229105	0.276964		0.210518	0.233841	0.264665	34	57	-0.00384779	-0.00473545	0.0122992	34	57	0.00562455	0.00715065	0.00939039	0.00710162	0.0110731	0.00626565	-0.0846514	-0.10418	0.270581			0.12374	0.157314	0.206589	0.156236	0.243609	0.137844
43	58		1701	15	3.70-3.71	0.468995	0.43063	0.404719		0.4793	0.413741	0.425145	43	58	-0.0103047	0.0168884	-0.0204264	43	58	0.0033699	0.0278879	0.0085101	0.0112533	0.0184236	0.00990819	-0.15457	0.253326	-0.306396			0.0505486	0.418319	0.127651	0.1688	0.276354	0.148623
52	64		1275.69	12	12.36-12.38	0.0757212	0.096142	0.110283		0.0821737	0.0857844	0.0987237	52	64	-0.0064525	0.0103576	0.0115598	52	64	0.00900298	0.00172202	0.00658119	0.00316452	0.00609036	0.00931381	-0.07743	0.124291	0.138717			0.108036	0.0206643	0.0789743	0.0379743	0.0730843	0.111766
52	71		2106.16	19	4.74-4.75	0.0557214	0.0769173	0.114714		0.055034	0.0683708	0.101513	52	71	0.000687368	0.00854647	0.0132011	52	71	0.00188511	0.0136608	0.00840098	0.0021309	0.0138815	0.00743211	0.01306	0.162383	0.25082			0.0358171	0.259556	0.159619	0.0404871	0.263749	0.14121
52	72	Phosphoryl STY (1)	2257.16	20	12.33-12.34	0.157625	0.185736	0.194511		0.172557	0.197068	0.21153	52	72	-0.0149322	-0.0113319	-0.0170198	52	72	0.00568571	0.0048075	0.0065355	0.00825393	0.00752814	0.00845079	-0.298644	-0.226637	-0.340396			0.113714	0.09615	0.13071	0.165079	0.150563	0.169016
53	66		1429.81	13	7.99-8.00	0.148112	0.148923	0.179211		0.149422	0.154606	0.177335	53	66	-0.00131022	-0.00568363	0.00187571	53	66	0.0072467	0.00944956	0.00767901	0.00890791	0.00998264	0.00650901	-0.0170329	-0.0738871	0.0243843			0.0942071	0.122844	0.0998271	0.115803	0.129774	0.0846171
59	69		1206.65	10	8.77-8.78	0.0706021	0.0983263	0.168737		0.0697169	0.0958357	0.171504	59	69	0.000885286	0.00249057	-0.00276629	59	69	0.00352786	0.00359429	0.00421371	0	0.00496629	0.000834143	0.00885286	0.0249057	-0.0276629			0.0352786	0.0359429	0.0421371	0	0.0496629	0.00834143
70	86		1994.07	16	8.71-8.72	0.147985	0.19027	0.256526		0.141776	0.20586	0.251544	70	86	0.00620911	-0.0155907	0.00498179	70	86	0.0099617	0.0150225	0.00595205	0.00835563	0.00484071	0.00188357	0.0993457	-0.249451	0.0797086			0.159387	0.24036	0.0952329	0.13369	0.0774514	0.0301371
83	98	Phosphoryl STY (6)	1916.96	15	6.79-6.80	0.24147	0.294467	0.3187		0.235602	0.287397	0.310773	83	98	0.00586829	0.00706943	0.00792714	83	98	0.0143562	0.00721162	0.00361248	0.00774743	0.00990638	0.00909305	0.0880243	0.106041	0.118907			0.215343	0.108174	0.0541871	0.116211	0.148596	0.136396
90	104		1678.73	14	9.58-9.59	0.210076	0.281015	0.313303		0.199687	0.259251	0.297076	90	104	0.0103888	0.021764	0.0162273	90	104	0.00441112	0.0132694	0.008325	0.00601418	0.00788663	0.00977796	0.145443	0.304696	0.227183			0.0617557	0.185771	0.11655	0.0841986	0.110413	0.136891
112	129		2131.1	17	12.64-12.65	0.336618	0.37886	0.413479		0.332624	0.375301	0.39976	112	129	0.00399378	0.00355874	0.0137191	112	129	0.00981185	0.00345471	0.00111034	0.00412916	0.00471277	0.000841429	0.0678943	0.0604986	0.233224			0.166801	0.05873	0.0188757	0.0701957	0.0801171	0.0143043
124	134		1247.63	10	8.14-8.14	0.180419	0.230954	0.308843		0.178468	0.215524	0.300307	124	134	0.00195143	0.0154299	0.008536	124	134	0.00562371	0.00659271	0.00376529	0.004503	0.0148123	0.00365686	0.0195143	0.154299	0.08536			0.0562371	0.0659271	0.0376529	0.04503	0.148123	0.0365686
148	157		1208.64	9	5.03-5.04	0.112401	0.215228	0.265995		0.113284	0.214876	0.248658	148	157	-0.00088381	0.000352222	0.0173371	148	157	0.0186711	0.0140808	0.00323667	0.00575667	0.00959349	0.00689016	-0.00795429	0.00317	0.156034			0.16804	0.126727	0.02913	0.05181	0.0863414	0.0620114
149	168		2527.41	19	6.97-6.98	0.192708	0.275291	0.347881		0.186786	0.267997	0.343443	149	168	0.00592165	0.00729429	0.00443767	149	168	0.00846316	0.0112025	0.0044018	0.00877496	0.0105538	0.00992684	0.112511	0.138591	0.0843157			0.1608	0.212847	0.0836343	0.166724	0.200521	0.18861
171	181		1319.66	10	8.18-8.19	0.163566	0.262588	0.44498		0.166677	0.249726	0.43602	171	181	-0.00311114	0.0128613	0.00895971	171	181	0.00752029	0.0126809	0.003223	0.0118127	0.00945829	0.00249086	-0.0311114	0.128613	0.0895971			0.0752029	0.126809	0.03223	0.118127	0.0945829	0.0249086
182	202		2327.26	19	11.03-11.08	0.103855	0.206789	0.353721		0.115827	0.189837	0.390717	182	202	-0.0119714	0.016952	-0.0369963	182	202	0.00881534	0.00530962	0.0168104	0.00328759	0.017402	0.0110589	-0.227456	0.322087	-0.70293			0.167491	0.100883	0.319397	0.0624643	0.330637	0.21012
204	220		2114.27	15	7.58-7.59	0.732423	0.72873	0.728394		0.731626	0.713837	0.706734	204	220	0.000797143	0.0148927	0.0216594	204	220	0.00861257	0.0147643	0.00899495	0.0104182	0.01565	0.0064741	0.0119571	0.22339	0.324891			0.129189	0.221464	0.134924	0.156273	0.23475	0.0971114
210	221		1472.95	10	5.31-5.32	0.205021	0.307098	0.384921		0.214879	0.315407	0.393259	210	221	-0.009858	-0.00830957	-0.008338	210	221	0.00820857	0.0204819	0.00971229	0.0103043	0.0118979	0.00988114	-0.09858	-0.0830957	-0.08338			0.0820857	0.204819	0.0971229	0.103043	0.118979	0.0988114
2	13		1360.86	10	7.89-7.90	0.28774	0.355494	0.426308		0.277732	0.342533	0.43075	2	13	0.0100076	0.0129611	-0.00444214	2	13	0.0167394	0.0206506	0.0148209	0.0143533	0.0105709	0.0186266	0.100076	0.129611	-0.0444214			0.167394	0.206506	0.148209	0.143533	0.105709	0.186266
31	46		1774	12	6.11-6.12	0.525511	0.575884	0.585852		0.523525	0.567905	0.557613	31	46	0.00198595	0.00797881	0.028239	31	46	0.0204727	0.0102748	0.00908107	0.010231	0.0160858	0.00842548	0.0238314	0.0957457	0.338869			0.245673	0.123297	0.108973	0.122771	0.19303	0.101106
32	47		1824.02	13	10.65-10.66	0.665743	0.799532	0.796621		0.650105	0.768082	0.790147	32	47	0.0156378	0.0314501	0.0064744	32	47	0.00754132	0.0103551	0.00341626	0.0126349	0.00716077	0.00679187	0.203291	0.408851	0.0841671			0.0980371	0.134616	0.0444114	0.164254	0.09309	0.0882943
46	55	Phosphoryl STY (9)	1373.75	9	6.11-6.12	0.625111	0.696184	0.674875		0.621532	0.677145	0.6841	46	55	0.00357905	0.0190395	-0.00922444	46	55	0.00795317	0.00895587	0.0154143	0.0125344	0.0187951	0.00651571	0.0322114	0.171356	-0.08302			0.0715786	0.0806029	0.138729	0.11281	0.169156	0.0586414
48	60		1548.85	12	7.85-7.88	0.155422	0.213732	0.2921		0.153455	0.216427	0.2775	48	60	0.00196774	-0.00269417	0.0146005	48	60	0.00152679	0.00341	0.00711095	0.00171738	0.0151327	0.00342321	0.0236129	-0.03233	0.175206			0.0183214	0.04092	0.0853314	0.0206086	0.181593	0.0410786
61	80		2391.37	19	6.02-6.03	0.215566	0.243698	0.29533		0.212777	0.23487	0.282607	61	80	0.00278902	0.00882842	0.0127234	61	80	0.00932451	0.00848654	0.0136745	0.00813489	0.0104143	0.0053597	0.0529914	0.16774	0.241744			0.177166	0.161244	0.259816	0.154563	0.197871	0.101834
95	108		1669.87	13	10.16-10.17	0.403793	0.506927	0.588687		0.399025	0.492335	0.569786	95	108	0.00476802	0.014592	0.0189008	95	108	0.0181201	0.00893	0.0144638	0.0133575	0.00580989	0.0138224	0.0619843	0.189696	0.24571			0.235561	0.11609	0.18803	0.173647	0.0755286	0.179691
99	112		1722.94	13	7.21-7.22	0.748788	0.83834	0.888433		0.742002	0.806923	0.863718	99	112	0.00678604	0.0314166	0.0247153	99	112	0.0192704	0.00510505	0.00531154	0.0131033	0.0115447	0.0190122	0.0882186	0.408416	0.321299			0.250516	0.0663657	0.06905	0.170343	0.150081	0.247159
110	132		2685.54	21	6.15-6.15	0.143324	0.218874	0.269112		0.134155	0.220224	0.262794	110	132	0.0091685	-0.00135	0.00631816	110	132	0.00503082	0.0038115	0.00643789	0.00626844	0.00897061	0.00757673	0.192539	-0.02835	0.132681			0.105647	0.0800414	0.135196	0.131637	0.188383	0.159111
117	128		1494.85	11	10.30-10.31	0.27627	0.371557	0.489526		0.270472	0.362711	0.485171	117	128	0.00579831	0.0088461	0.00435494	117	128	0.00812104	0.0108425	0.0117957	0.0179482	0.0103838	0.0130653	0.0637814	0.0973071	0.0479043			0.0893314	0.119267	0.129753	0.19743	0.114221	0.143719
136	149		1691.93	12	10.81-11.07	0.404042	0.53062	0.571689		0.40002	0.498259	0.563661	136	149	0.00402202	0.0323611	0.00802774	136	149	0.00112155	0.0182543	0.00611512	0.00682405	0.0070781	0.00347679	0.0482643	0.388333	0.0963329			0.0134586	0.219051	0.0733814	0.0818886	0.0849371	0.0417214
143	162		2341.29	17	10.90-10.91	0.65492	0.667818	0.687542		0.647816	0.66013	0.671059	143	162	0.00710471	0.00768857	0.0164829	143	162	0.00555874	0.00722773	0.0319538	0.00671908	0.0169866	0.00442412	0.12078	0.130706	0.280209			0.0944986	0.122871	0.543214	0.114224	0.288773	0.07521
147	161		1784.99	12	10.36-10.37	0.074598	0.120868	0.26912		0.071406	0.118271	0.262626	147	161	0.00319202	0.00259679	0.00649381	147	161	0.0030475	0.00445262	0.0083069	0.00386417	0.00473226	0.00235357	0.0383043	0.0311614	0.0779257			0.03657	0.0534314	0.0996829	0.04637	0.0567871	0.0282429
150	160		1224.68	8	10.38-10.38	0.239895	0.270548	0.273764		0.210169	0.226651	0.265983	150	160	0.0297261	0.043897	0.00778107	150	160	0.00979661	0.00697054	0.0150907	0.0106688	0.0282889	0.00813875	0.237809	0.351176	0.0622486			0.0783729	0.0557643	0.120726	0.08535	0.226311	0.06511
154	160		802.467	6	8.51-8.52	0.122817	0.226522	0.417041		0.0909164	0.235485	0.409893	154	160	0.0319005	-0.00896333	0.00714881	154	160	0.0127743	0.0188174	0.00774619	0.00611286	0.0069569	0.0137702	0.191403	-0.05378	0.0428929			0.0766457	0.112904	0.0464771	0.0366771	0.0417414	0.0826214
187	197		1127.65	10	5.05-5.06	0.421567	0.40078	0.411038		0.439024	0.43013	0.4359	187	197	-0.0174576	-0.0293497	-0.0248623	187	197	0.0135181	0.017026	0.00549571	0.016525	0.0111743	0.019658	-0.174576	-0.293497	-0.248623			0.135181	0.17026	0.0549571	0.16525	0.111743	0.19658
189	197		942.573	8	10.26-10.28	0.266283	0.480553	0.717122		0.240229	0.477752	0.700835	189	197	0.0260545	0.00280089	0.0162866	189	197	0.0165723	0.00840411	0.00780018	0.0134159	0.00566821	0.00468929	0.208436	0.0224071	0.130293			0.132579	0.0672329	0.0624014	0.107327	0.0453457	0.0375143
233	242		1181.72	7	8.57-8.58	0.0845918	0.166342	0.181909		0.0897212	0.158043	0.175401	233	242	-0.00512939	0.00829918	0.00650755	233	242	0.0214031	0.0101294	0.0122188	0.0176269	0.00125286	0.0264651	-0.0359057	0.0580943	0.0455529			0.149821	0.0709057	0.0855314	0.123389	0.00877	0.185256
237	249	Phosphoryl STY (11)	1461.83	11	9.07-9.08	0.201711	0.241818	0.344294		0.207985	0.256386	0.331878	237	249	-0.00627455	-0.0145678	0.0124166	237	249	0.0108505	0.0020039	0.015609	0.0108939	0.00239494	0.00316636	-0.06902	-0.160246	0.136583			0.119356	0.0220429	0.171699	0.119833	0.0263443	0.03483
249	255		903.464	6	5.31-5.32	0.50708	0.589076	0.706309		0.522245	0.603016	0.707858	249	255	-0.0151655	-0.0139395	-0.00154929	249	255	0.016381	0.0135579	0.0282486	0.0108752	0.00744405	0.0159462	-0.0909929	-0.0836371	-0.00929571			0.0982857	0.0813471	0.169491	0.0652514	0.0446643	0.0956771
85	99		1839.1	13	10.07-10.09	0.343543	0.397275	0.481486		0.340878	0.413737	0.458002	85	99	0.00266484	-0.0164614	0.0234843	85	99	0.00552462	0.00522308	0.00805495	0.00785538	0.0105104	0.00270934	0.0346429	-0.213999	0.305296			0.07182	0.0679	0.104714	0.10212	0.136636	0.0352214
93	113	Phosphoryl STY (15)	2377.31	20	9.18-9.20	0.284249	0.362317	0.401876		0.287637	0.356372	0.39181	93	113	-0.00338886	0.00594507	0.0100661	93	113	0.00138557	0.00127321	0.004411	0.00326614	0.00785129	0.00265321	-0.0677771	0.118901	0.201321			0.0277114	0.0254643	0.08822	0.0653229	0.157026	0.0530643
108	118		1211.77	10	6.75-6.76	0.233846	0.296305	0.347323		0.237716	0.305189	0.330143	108	118	-0.00386971	-0.00888357	0.0171803	108	118	0.00924243	0.0318797	0.0110066	0.0217197	0.047686	0.0286763	-0.0386971	-0.0888357	0.171803			0.0924243	0.318797	0.110066	0.217197	0.47686	0.286763
121	140	Phosphoryl STY (5)Phosphoryl STY (19)	2351.21	16	7.43-7.45	0.407022	0.449947	0.471545		0.395066	0.445739	0.470274	121	140	0.011956	0.00420857	0.00127125	121	140	0.00749295	0.00619661	0.0126133	0.00472009	0.0154822	0.00575545	0.191296	0.0673371	0.02034			0.119887	0.0991457	0.201813	0.0755214	0.247716	0.0920871
125	139		1654.93	12	6.95-6.97	0.171594	0.180356	0.256589		0.17841	0.186736	0.246116	125	139	-0.00681524	-0.00638048	0.0104732	125	139	0.0111745	0.0149115	0.0113431	0.00698131	0.0152975	0.00773	-0.0817829	-0.0765657	0.125679			0.134094	0.178939	0.136117	0.0837757	0.18357	0.09276
135	147	Phosphoryl STY (5)	1678.96	11	7.69-7.70	0.127096	0.118119	0.172443		0.1045	0.122929	0.132864	135	147	0.0225964	-0.00481026	0.0395787	135	147	0.0031339	0.00233299	0.00842571	0.00956065	0.015754	0.0107431	0.24856	-0.0529129	0.435366			0.0344729	0.0256629	0.0926829	0.105167	0.173294	0.118174
162	173		1369.83	10	7.66-7.67	0.315898	0.375807	0.433245		0.312559	0.375206	0.441528	162	173	0.00333857	0.000600857	-0.00828314	162	173	0.00234829	0.020067	0.00870971	0.007211	0.0112244	0.00941371	0.0333857	0.00600857	-0.0828314			0.0234829	0.20067	0.0870971	0.07211	0.112244	0.0941371
163	174		1353.8	9	9.55-9.56	0.703784	0.708862	0.719827		0.706512	0.720454	0.70088	163	174	-0.00272825	-0.0115916	0.0189467	163	174	0.0087381	0.00863222	0.00539476	0.0119002	0.0284921	0.00846873	-0.0245543	-0.104324	0.17052			0.0786429	0.07769	0.0485529	0.107101	0.256429	0.0762186
173	188		1884.17	13	8.26-8.27	0.935831	0.942892	0.93418		0.924952	0.932416	0.916391	173	188	0.0108787	0.0104762	0.0177888	173	188	0.0191648	0.0160537	0.0152276	0.0132918	0.0140392	0.0252347	0.141423	0.13619	0.231254			0.249143	0.208699	0.197959	0.172793	0.18251	0.328051
180	196		2099.35	15	7.07-7.08	0.142003	0.182291	0.237672		0.125903	0.175603	0.214803	180	196	0.0160993	0.00668867	0.0228693	180	196	0.023161	0.0180335	0.0139491	0.014411	0.0132068	0.011099	0.24149	0.10033	0.34304			0.347416	0.270503	0.209237	0.216166	0.198101	0.166486
183	193		1432.91	10	5.95-5.96	0.457641	0.49687	0.541982		0.42892	0.469397	0.521645	183	193	0.0287204	0.0274736	0.0203367	183	193	0.00700914	0.01775	0.007981	0.0165173	0.0147877	0.0121441	0.287204	0.274736	0.203367			0.0700914	0.1775	0.07981	0.165173	0.147877	0.121441
208	224		2092.21	16	4.67-4.69	0.278418	0.337758	0.474572		0.270994	0.329036	0.464329	208	224	0.00742473	0.00872259	0.0102429	208	224	0.00959589	0.0108931	0.014568	0.0140894	0.00972277	0.0122283	0.118796	0.139561	0.163886			0.153534	0.17429	0.233089	0.22543	0.155564	0.195653
223	241		2284.34	18	4.28-4.29	0.467453	0.439067	0.445805		0.459458	0.443343	0.451828	223	241	0.00799468	-0.00427556	-0.00602286	223	241	0.0199485	0.0311958	0.026269	0.0126451	0.0290261	0.0230609	0.143904	-0.07696	-0.108411			0.359073	0.561524	0.472841	0.227611	0.52247	0.415096
226	239		1684.01	13	10.11-10.13	0.280937	0.432646	0.514388		0.274533	0.407862	0.502676	226	239	0.00640352	0.0247836	0.0117119	226	239	0.00733703	0.00560451	0.00554813	0.00226879	0.0193381	0.00317319	0.0832457	0.322187	0.152254			0.0953814	0.0728586	0.0721257	0.0294943	0.251396	0.0412514
12	32		2336.1	19	11.42-11.43	0.218133	0.307819	0.382032		0.220101	0.30832	0.380163	12	32	-0.00196797	-0.000500827	0.0018694	12	32	0.00482774	0.0120167	0.0106995	0.00455985	0.00911466	0.00655241	-0.0373914	-0.00951571	0.0355186			0.0917271	0.228317	0.20329	0.0866371	0.173179	0.124496
35	46		1413.81	11	6.12-6.13	0.0418982	0.047666	0.0674856		0.0430504	0.0454149	0.0601106	35	46	-0.00115221	0.00225104	0.00737494	35	46	0.00666948	0.00884442	0.0118331	0.013807	0.00672351	0.0150697	-0.0126743	0.0247614	0.0811243			0.0733643	0.0972886	0.130164	0.151877	0.0739586	0.165767
37	59		2452.4	22	13.59-13.62	0.468591	0.598022	0.698395		0.45473	0.590914	0.686948	37	59	0.0138606	0.00710838	0.0114471	37	59	0.0100242	0.0081776	0.0109495	0.00745669	0.0093139	0.00810961	0.304933	0.156384	0.251837			0.220533	0.179907	0.24089	0.164047	0.204906	0.178411
42	54		1386.75	12	12.46-12.46	0.189007	0.294783	0.395104		0.187576	0.285931	0.379439	42	54	0.00143048	0.0088525	0.0156648	42	54	0.00168548	0.007785	0.00427179	0.00144905	0.00653833	0.00640917	0.0171657	0.10623	0.187977			0.0202257	0.09342	0.0512614	0.0173886	0.07846	0.07691
43	53		1200.68	10	13.22-13.22	0.0721609	0.171093	0.285446		0.0634366	0.167499	0.282865	43	53	0.00872429	0.00359443	0.00258157	43	53	0.00312814	0.00503514	0.00540971	0.003297	0.0238411	0.00601471	0.0872429	0.0359443	0.0258157			0.0312814	0.0503514	0.0540971	0.03297	0.238411	0.0601471
51	63		1372.83	12	11.36-11.37	0.28476	0.305587	0.314945		0.271567	0.298165	0.311861	51	63	0.0131926	0.0074219	0.00308405	51	63	0.0101151	0.00439655	0.00944131	0.00712905	0.0106608	0.00312786	0.158311	0.0890629	0.0370086			0.121381	0.0527586	0.113296	0.0855486	0.12793	0.0375343
60	70		1266.82	8	7.26-7.27	0.161618	0.176099	0.308843		0.155549	0.159943	0.289194	60	70	0.00606804	0.0161561	0.0196488	60	70	0.0105027	0.00544304	0.00799179	0.0250359	0.0141005	0.00861518	0.0485443	0.129249	0.15719			0.0840214	0.0435443	0.0639343	0.200287	0.112804	0.0689214
65	81		2036.25	14	6.42-6.43	0.643927	0.607483	0.589281		0.615952	0.575928	0.612983	65	81	0.0279756	0.0315546	-0.0237019	65	81	0.0174923	0.0169588	0.0102638	0.00810867	0.0159134	0.0271743	0.391659	0.441764	-0.331827			0.244893	0.237423	0.143693	0.113521	0.222787	0.38044
83	102		2366.42	18	7.46-7.49	0.86064	0.92756	0.954904		0.863554	0.932653	0.945948	83	102	-0.00291381	-0.0050931	0.00895595	83	102	0.0216451	0.0126572	0.00767484	0.0115327	0.0129729	0.0135345	-0.0524486	-0.0916757	0.161207			0.389611	0.22783	0.138147	0.207589	0.233511	0.243621
99	116		2235.4	15	10.36-10.38	0.240051	0.301108	0.369192		0.248258	0.294569	0.369422	99	116	-0.00820714	0.00653848	-0.000230095	99	116	0.0134972	0.00890486	0.014425	0.0155101	0.0175475	0.015503	-0.123107	0.0980771	-0.00345143			0.202459	0.133573	0.216374	0.232651	0.263213	0.232544
115	128		1607.91	12	5.85-5.87	0.141797	0.305327	0.419226		0.139803	0.295227	0.415435	115	128	0.00199357	0.0101001	0.00379024	115	128	0.0212094	0.0211611	0.0191781	0.02024	0.0145718	0.0168373	0.0239229	0.121201	0.0454829			0.254513	0.253933	0.230137	0.24288	0.174861	0.202047
133	153		2382.43	19	10.48-10.49	0.230408	0.27294	0.297254		0.23812	0.295213	0.293866	133	153	-0.00771256	-0.0222738	0.00338797	133	153	0.00442316	0.00750256	0.00403805	0.00670444	0.0182236	0.00764714	-0.146539	-0.423201	0.0643714			0.08404	0.142549	0.0767229	0.127384	0.346249	0.145296
137	150		1569.94	13	7.05-7.06	0.541029	0.552087	0.584649		0.544693	0.561948	0.551115	137	150	-0.00366385	-0.00986132	0.0335343	137	150	0.0182592	0.00670912	0.0386164	0.0161852	0.0256579	0.0124948	-0.04763	-0.128197	0.435946			0.23737	0.0872186	0.502013	0.210407	0.333553	0.162433
159	171		1538.76	12	8.49-8.50	0.208689	0.370553	0.469597		0.202078	0.369945	0.480244	159	171	0.00661119	0.000607024	-0.0106471	159	171	0.005115	0.0038619	0.00644167	0.00796464	0.00837643	0.0207092	0.0793343	0.00728429	-0.127766			0.06138	0.0463429	0.0773	0.0955757	0.100517	0.24851
162	177		1878.9	15	10.27-10.28	0.0975819	0.153265	0.204573		0.112423	0.148794	0.183551	162	177	-0.014841	0.00447048	0.0210219	162	177	0.0096521	0.016979	0.00237943	0.0100466	0.0134334	0.0151381	-0.222616	0.0670571	0.315329			0.144781	0.254686	0.0356914	0.150699	0.201501	0.227071
177	194		2203.14	16	12.75-12.76	0.394375	0.443875	0.486575		0.387781	0.439467	0.497499	177	194	0.00659464	0.00440812	-0.0109245	177	194	0.0161719	0.00367375	0.0112129	0.00892313	0.00897866	0.00509393	0.105514	0.07053	-0.174791			0.25875	0.05878	0.179406	0.14277	0.143659	0.0815029
21	41		2483.41	18	13.10-13.12	0.333583	0.421765	0.531362		0.316771	0.412322	0.513404	21	41	0.0168125	0.00944341	0.0179581	21	41	0.00942595	0.0173112	0.0105987	0.00964603	0.015937	0.00984619	0.302624	0.169981	0.323246			0.169667	0.311601	0.190777	0.173629	0.286866	0.177231
22	37	Phosphoryl STY (15)	1977.05	14	9.03-9.04	0.81894	0.84038	0.838795		0.807688	0.850113	0.846844	22	37	0.0112515	-0.00973357	-0.00804857	22	37	0.00354031	0.00573888	0.0105491	0.00957541	0.0223211	0.0145363	0.157521	-0.13627	-0.11268			0.0495643	0.0803443	0.147687	0.134056	0.312496	0.203509
43	60		2038.21	17	8.86-8.90	0.149353	0.279878	0.396319		0.148646	0.273316	0.392251	43	60	0.000706975	0.00656277	0.00406891	43	60	0.0115854	0.015584	0.00905546	0.00558025	0.0248707	0.0110979	0.0120186	0.111567	0.0691714			0.196951	0.264929	0.153943	0.0948643	0.422801	0.188664
81	93		1478.76	12	9.09-9.09	0.64998	0.674442	0.673767		0.624741	0.650578	0.647317	81	93	0.0252383	0.0238637	0.0264495	81	93	0.00316345	0.0115542	0.00192	0.00651381	0.00187048	0.00661262	0.30286	0.286364	0.317394			0.0379614	0.13865	0.02304	0.0781657	0.0224457	0.0793514
89	98		1186.75	9	10.30-10.30	-0.000374286	-0.0131116	0.0111084		-0.00754794	0.00194825	-0.00796524	89	98	0.00717365	-0.0150598	0.0190737	89	98	0.00540683	0.00982429	0.0221413	0.0111065	0.0157821	0.0103665	0.0645629	-0.135539	0.171663			0.0486614	0.0884186	0.199271	0.0999586	0.142039	0.0932986
97	108		1301.71	10	4.32-4.32	0.67494	0.65419	0.647946		0.666841	0.655542	0.647051	97	108	0.00809857	-0.00135171	0.000895143	97	108	0.010938	0.0173834	0.0146139	0.00905857	0.00878029	0.00941886	0.0809857	-0.0135171	0.00895143			0.10938	0.173834	0.146139	0.0905857	0.0878029	0.0941886
116	133	Phosphoryl STY (15)	2088.1	15	10.73-10.74	0.241385	0.287117	0.324422		0.257023	0.282308	0.315429	116	133	-0.0156382	0.00480857	0.00899371	116	133	0.0174368	0.0222656	0.00611381	0.00697124	0.0196326	0.015641	-0.234573	0.0721286	0.134906			0.261551	0.333984	0.0917071	0.104569	0.294489	0.234614
130	142		1572.82	11	7.78-7.80	0.43281	0.501248	0.578259		0.462093	0.519174	0.597146	130	142	-0.0292825	-0.0179255	-0.0188862	130	142	0.0111848	0.0047274	0.00202039	0.00294675	0.0145627	0.00861883	-0.322107	-0.19718	-0.207749			0.123033	0.0520014	0.0222243	0.0324143	0.16019	0.0948071
151	162		1386.84	11	4.97-4.98	0.861013	0.831696	0.833247		0.843297	0.820824	0.822386	151	162	0.0177158	0.0108713	0.0108609	151	162	0.0150235	0.00965675	0.0145425	0.00524623	0.0105373	0.0144016	0.194874	0.119584	0.11947			0.165259	0.106224	0.159967	0.0577086	0.11591	0.158417
153	172		2302.31	19	5.31-5.32	0.743456	0.70205	0.703856		0.731252	0.712655	0.710834	153	172	0.0122042	-0.0106045	-0.00697797	153	172	0.0240195	0.0268591	0.0113879	0.0113336	0.0163692	0.00946714	0.23188	-0.201486	-0.132581			0.45637	0.510323	0.21637	0.215339	0.311016	0.179876
155	171		1933.04	16	9.92-9.93	0.278138	0.31313	0.333235		0.270232	0.293505	0.303685	155	171	0.00790607	0.0196254	0.0295499	155	171	0.00714134	0.00625545	0.000989554	0.00391634	0.017281	0.00595152	0.126497	0.314006	0.472799			0.114261	0.100087	0.0158329	0.0626614	0.276496	0.0952243
166	176		1191.66	10	6.75-6.76	0.184801	0.24966	0.391379		0.192193	0.246438	0.378395	166	176	-0.00739157	0.00322214	0.0129844	166	176	0.003763	0.00620814	0.00228357	0.00555357	0.00939729	0.0119314	-0.0739157	0.0322214	0.129844			0.03763	0.0620814	0.0228357	0.0555357	0.0939729	0.119314
175	187		1287.62	11	4.65-4.66	0.206496	0.266362	0.363299		0.203457	0.268994	0.354981	175	187	0.00303844	-0.00263195	0.00831727	175	187	0.00823195	0.0128964	0.00952416	0.00863883	0.0172192	0.0111686	0.0334229	-0.0289514	0.09149			0.0905514	0.14186	0.104766	0.0950271	0.189411	0.122854
2	16		1849.08	13	10.12-10.13	0.321677	0.465406	0.559088		0.296212	0.453323	0.547537	2	16	0.0254648	0.0120835	0.0115505	2	16	0.0115074	0.0129273	0.00481077	0.0111467	0.0133335	0.00543	0.331043	0.157086	0.150157			0.149596	0.168054	0.06254	0.144907	0.173336	0.07059
10	25		1839.04	15	10.85-10.85	0.0653949	0.0720222	0.103753		0.0637704	0.0687623	0.106716	10	25	0.00162448	0.0032599	-0.00296314	10	25	0.0121653	0.00768086	0.0104889	0.00908429	0.00703714	0.007124	0.0243671	0.0488986	-0.0444471			0.18248	0.115213	0.157333	0.136264	0.105557	0.10686
14	31		2070.16	16	8.87-8.90	0.319333	0.37908	0.535173		0.295509	0.364061	0.524944	14	31	0.0238246	0.0150196	0.0102286	14	31	0.0105125	0.00999536	0.00964777	0.0102828	0.0139415	0.0139231	0.381193	0.240313	0.163657			0.1682	0.159926	0.154364	0.164524	0.223064	0.22277
19	28		1083.6	9	8.40-8.40	0.174942	0.23026	0.247858		0.164995	0.237773	0.247417	19	28	0.00994683	-0.00751381	0.000440952	19	28	0.00521143	0.0106808	0.00128048	0.0208497	0.0075446	0.00705032	0.0895214	-0.0676243	0.00396857			0.0469029	0.0961271	0.0115243	0.187647	0.0679014	0.0634529
22	43		2480.34	18	7.24-7.25	0.369216	0.425424	0.442508		0.360595	0.413991	0.443086	22	43	0.00862079	0.0114329	-0.000578175	22	43	0.00207341	0.0110072	0.010914	0.00669968	0.0107733	0.00864159	0.155174	0.205791	-0.0104071			0.0373214	0.19813	0.196451	0.120594	0.19392	0.155549
29	38		1165.6	7	8.84-8.85	0.693876	0.747301	0.899949		0.651071	0.754459	0.884215	29	38	0.0428047	-0.00715816	0.0157343	29	38	0.0180478	0.0133359	0.0075751	0.022671	0.00609837	0.0108437	0.299633	-0.0501071	0.11014			0.126334	0.0933514	0.0530257	0.158697	0.0426886	0.0759057
36	44		1007.53	7	13.49-13.50	0.240247	0.290179	0.346282		0.236547	0.289297	0.356975	36	44	0.00370082	0.000882653	-0.0106929	36	44	0.0101843	0.0118518	0.00468735	0.00250143	0.00820592	0.00177347	0.0259057	0.00617857	-0.07485			0.07129	0.0829629	0.0328114	0.01751	0.0574414	0.0124143
40	46		809.434	5	10.71-10.71	0.663798	0.663756	0.64473		0.658929	0.654448	0.649769	40	46	0.00486829	0.009308	-0.00503943	40	46	0.00478086	0.013148	0.00540571	0.00578171	0.012942	0.00651743	0.0243414	0.04654	-0.0251971			0.0239043	0.06574	0.0270286	0.0289086	0.06471	0.0325871
48	61		1624.85	13	9.22-9.22	0.114428	0.138688	0.161431		0.111649	0.120047	0.124872	48	61	0.00277901	0.0186414	0.0365595	48	61	0.00908978	0.00471352	0.0130105	0.00516044	0.0139849	0.020141	0.0361271	0.242339	0.475273			0.118167	0.0612757	0.169137	0.0670857	0.181804	0.261833
62	74		1832.85	12	10.80-10.81	0.382212	0.44601	0.515657		0.368356	0.431923	0.506565	62	74	0.0138567	0.0140871	0.00909214	62	74	0.012549	0.0118138	0.0259406	0.00962357	0.019256	0.0246106	0.16628	0.169046	0.109106			0.150589	0.141766	0.311287	0.115483	0.231071	0.295327
70	81		1484.74	11	8.54-8.54	0.267566	0.335043	0.34381		0.269283	0.33621	0.334985	70	81	-0.00171714	-0.00116714	0.00882506	70	81	0.00688948	0.00945156	0.0196968	0.00531831	0.0141986	0.00468519	-0.0188886	-0.0128386	0.0970757			0.0757843	0.103967	0.216664	0.0585014	0.156184	0.0515371
75	81		864.457	6	8.25-8.26	0.125016	0.27038	0.45731		0.124337	0.269245	0.42623	75	81	0.000679524	0.00113595	0.0310798	75	81	0.00462333	0.0144769	0.00945357	0.00640548	0.0275226	0.0188021	0.00407714	0.00681571	0.186479			0.02774	0.0868614	0.0567214	0.0384329	0.165136	0.112813
82	94		1462.83	9	12.69-12.70	0.458185	0.637431	0.723632		0.436136	0.617206	0.717414	82	94	0.022049	0.0202256	0.00621873	82	94	0.00678159	0.0155268	0.00218921	0.00591127	0.00269286	0.00415032	0.198441	0.18203	0.0559686			0.0610343	0.139741	0.0197029	0.0532014	0.0242357	0.0373529
84	99	Phosphoryl STY (14)	1919.04	11	6.19-6.19	0.318033	0.355544	0.414665		0.308523	0.338587	0.391273	84	99	0.00950948	0.0169566	0.0233925	84	99	0.0105717	0.0184881	0.0195265	0.00796091	0.0183879	0.00503896	0.104604	0.186523	0.257317			0.116289	0.203369	0.214791	0.08757	0.202267	0.0554286
86	104		2129.19	13	5.53-5.56	0.4973	0.566547	0.603043		0.488147	0.550744	0.605051	86	104	0.00915297	0.0158034	-0.00200824	86	104	0.016661	0.00575648	0.0161565	0.0178242	0.0188285	0.0174863	0.118989	0.205444	-0.0261071			0.216593	0.0748343	0.210034	0.231714	0.24477	0.227321
96	106		1308.72	7	13.14-13.15	0.806793	0.9051	0.925714		0.819523	0.910306	0.955373	96	106	-0.01273	-0.00520653	-0.0296588	96	106	0.00472796	0.0117433	0.0148667	0.00785878	0.0105051	0.0118363	-0.08911	-0.0364457	-0.207611			0.0330957	0.0822029	0.104067	0.0550114	0.0735357	0.0828543
113	120		926.564	6	9.90-9.90	0.181285	0.242374	0.336453		0.173856	0.255695	0.342481	113	120	0.00742881	-0.0133212	-0.00602857	113	120	0.00952524	0.00923	0.00922	0.0050469	0.0105557	0.00101381	0.0445729	-0.0799271	-0.0361714			0.0571514	0.05538	0.05532	0.0302814	0.0633343	0.00608286
126	144		1945.03	16	9.69-9.70	0.0908358	0.132232	0.247969		0.0859841	0.122824	0.23876	126	144	0.0048517	0.00940768	0.00920929	126	144	0.00221884	0.00295554	0.00182661	0.00299277	0.00929321	0.00889732	0.0776271	0.150523	0.147349			0.0355014	0.0472886	0.0292257	0.0478843	0.148691	0.142357
6	15		946.466	9	7.49-7.50	0.275678	0.281775	0.32572		0.273823	0.281372	0.324127	6	15	0.00185508	0.000403016	0.00159302	6	15	0.00348746	0.0182017	0.00581	0.00859349	0.00728048	0.00687921	0.0166957	0.00362714	0.0143371			0.0313871	0.163816	0.05229	0.0773414	0.0655243	0.0619129
16	35		2119.22	19	10.20-10.21	0.196115	0.220428	0.279287		0.200964	0.213694	0.279568	16	35	-0.0048491	0.00673489	-0.000280902	16	35	0.00564526	0.00195519	0.00245902	0.00855767	0.013402	0.0113837	-0.0921329	0.127963	-0.00533714			0.10726	0.0371486	0.0467214	0.162596	0.254637	0.21629
26	48		2539.43	22	9.18-9.20	0.189747	0.243122	0.312214		0.18926	0.249907	0.310173	26	48	0.000486818	-0.00678552	0.00204097	26	48	0.00674247	0.00808162	0.00671188	0.00737565	0.0110948	0.0083089	0.01071	-0.149281	0.0449014			0.148334	0.177796	0.147661	0.162264	0.244086	0.182796
30	37		871.511	7	11.25-11.25	0.130821	0.179667	0.221188		0.12037	0.180017	0.225792	30	37	0.0104516	-0.000350204	-0.00460367	30	37	0.00138327	0.0161843	0.00716633	0.00488939	0.00955612	0.00206245	0.0731614	-0.00245143	-0.0322257			0.00968286	0.11329	0.0501643	0.0342257	0.0668929	0.0144371
30	45		1725.02	15	10.31-10.32	0.258355	0.341876	0.472518		0.254614	0.337377	0.473904	30	45	0.00374086	0.00449876	-0.00138638	30	45	0.00600257	0.00277124	0.00363714	0.00269457	0.00728733	0.00339771	0.0561129	0.0674814	-0.0207957			0.0900386	0.0415686	0.0545571	0.0404186	0.10931	0.0509657
34	44		1171.68	10	6.59-6.60	0.345085	0.384737	0.442423		0.338883	0.381845	0.450073	34	44	0.00620157	0.00289243	-0.00764943	34	44	0.0118673	0.00583271	0.0136246	0.008354	0.00867486	0.0130401	0.0620157	0.0289243	-0.0764943			0.118673	0.0583271	0.136246	0.08354	0.0867486	0.130401
38	49		1321.77	11	4.85-4.85	0.203762	0.312838	0.42559		0.205295	0.313192	0.438587	38	49	-0.00153299	-0.000354416	-0.0129969	38	49	0.00833481	0.0104512	0.00942364	0.00593948	0.0138583	0.00252545	-0.0168629	-0.00389857	-0.142966			0.0916829	0.114963	0.10366	0.0653343	0.152441	0.02778
84	98		1702.89	14	13.87-13.87	0.377928	0.409689	0.427911		0.375354	0.405264	0.432924	84	98	0.00257388	0.00442459	-0.00501378	84	98	0.00780265	0.00853918	0.0129235	0.0031602	0.00818112	0.0037	0.0360343	0.0619443	-0.0701929			0.109237	0.119549	0.180929	0.0442429	0.114536	0.0518
88	100		1500.8	11	7.35-7.37	0.300928	0.445477	0.477653		0.322734	0.461151	0.469964	88	100	-0.021806	-0.0156742	0.00768883	88	100	0.00232299	0.0142536	0.0106658	0.00848195	0.0079787	0.0115347	-0.239866	-0.172416	0.0845771			0.0255529	0.15679	0.117324	0.0933014	0.0877657	0.126881
89	101		1470.82	11	8.76-8.77	0.288809	0.352382	0.404314		0.281517	0.356713	0.398035	89	101	0.00729169	-0.00433182	0.00627948	89	101	0.00897299	0.00562	0.0052361	0.00681831	0.0087426	0.0158719	0.0802086	-0.04765	0.0690743			0.0987029	0.06182	0.0575971	0.0750014	0.0961686	0.174591
19	36		2244.1	17	11.91-11.92	0.316277	0.392389	0.446781		0.298731	0.369202	0.429342	19	36	0.0175469	0.0231871	0.0174392	19	36	0.00863143	0.0078005	0.00373706	0.00725689	0.00685134	0.0128503	0.298297	0.39418	0.296467			0.146734	0.132609	0.06353	0.123367	0.116473	0.218454
21	34		1720.89	13	9.92-9.93	0.315322	0.356195	0.373623		0.308796	0.345029	0.359916	21	34	0.00652659	0.0111658	0.0137071	21	34	0.00586582	0.00562648	0.00221637	0.00276407	0.0122087	0.00904824	0.0848457	0.145156	0.178193			0.0762557	0.0731443	0.0288129	0.0359329	0.158713	0.117627
39	52		1508.96	12	6.75-6.76	0.23257	0.289387	0.36967		0.229959	0.294505	0.365785	39	52	0.00261083	-0.00511833	0.00388524	39	52	0.00843333	0.021772	0.00374929	0.00939774	0.00882048	0.00496417	0.03133	-0.06142	0.0466229			0.1012	0.261264	0.0449914	0.112773	0.105846	0.05957
45	66		2578.52	20	4.98-4.99	0.402113	0.385993	0.411207		0.384708	0.37676	0.406498	45	66	0.0174054	0.00923279	0.0047085	45	66	0.0122499	0.0181406	0.0102959	0.00206314	0.0180195	0.00302629	0.348107	0.184656	0.09417			0.244999	0.362813	0.205919	0.0412629	0.36039	0.0605257
48	57		1115.62	9	9.57-9.59	0.284869	0.312168	0.410007		0.288645	0.318178	0.395594	48	57	-0.00377587	-0.00601032	0.0144127	48	57	0.01262	0.0268759	0.00942508	0.00744206	0.0169435	0.00858206	-0.0339829	-0.0540929	0.129714			0.11358	0.241883	0.0848257	0.0669786	0.152491	0.0772386
49	60		1416.81	11	10.84-10.85	0.126458	0.185511	0.246485		0.122996	0.183217	0.234087	49	60	0.00346117	0.00229429	0.0123983	49	60	0.00583494	0.00792039	0.00691208	0.00169558	0.0119169	0.0102442	0.0380729	0.0252371	0.136381			0.0641843	0.0871243	0.0760329	0.0186514	0.131086	0.112686
71	91		2573.33	19	9.16-9.17	0.640643	0.660221	0.665922		0.636049	0.660053	0.655062	71	91	0.00459398	0.000167744	0.0108601	71	91	0.00600226	0.00498331	0.00778504	0	0	0.0038209	0.0872857	0.00318714	0.206341			0.114043	0.0946829	0.147916	0	0	0.0725971
88	99		1330.67	11	10.54-10.55	0.209228	0.228812	0.240624		0.207426	0.231781	0.23462	88	99	0.00180169	-0.00296922	0.00600351	88	99	0.00284416	0.00372364	0.0068387	0.00270234	0.000932078	0.00732325	0.0198186	-0.0326614	0.0660386			0.0312857	0.04096	0.0752257	0.0297257	0.0102529	0.0805557
95	112		2076.09	16	8.25-8.26	0.115423	0.135214	0.207504		0.112887	0.123789	0.203215	95	112	0.00253616	0.011425	0.00428911	95	112	0.00488098	0.00855723	0.00653589	0.00524277	0.0104678	0.00367545	0.0405786	0.1828	0.0686257			0.0780957	0.136916	0.104574	0.0838843	0.167484	0.0588071
107	119		1433.8	12	5.23-5.24	0.366284	0.385908	0.368582		0.36816	0.406236	0.380141	107	119	-0.00187548	-0.0203281	-0.0115585	107	119	0.00858321	0.012184	0.00781857	0.00090631	0.0171333	0.00900857	-0.0225057	-0.243937	-0.138701			0.102999	0.146209	0.0938229	0.0108757	0.2056	0.108103
112	119		817.441	7	6.08-6.09	0.255988	0.353054	0.413207		0.240204	0.341969	0.376641	112	119	0.0157845	0.0110845	0.0365657	112	119	0.0260898	0.0218969	0.0382708	0.0466284	0.0145712	0.0365092	0.110491	0.0775914	0.25596			0.182629	0.153279	0.267896	0.326399	0.101999	0.255564
118	127		1074.52	8	7.13-7.13	0.807364	0.829932	0.793718		0.798583	0.794169	0.817843	118	127	0.00878036	0.035763	-0.0241245	118	127	0.00462429	0.0351004	0.00866911	0.00711679	0.00255839	0.00894179	0.0702429	0.286104	-0.192996			0.0369943	0.280803	0.0693529	0.0569343	0.0204671	0.0715343
2	13		1313.67	10	6.28-6.29	0.478149	0.529706	0.60346		0.472576	0.522645	0.592053	2	13	0.005573	0.00706114	0.0114066	2	13	0.00604943	0.00633657	0.00404786	0.002957	0.0106286	0.00243857	0.05573	0.0706114	0.114066			0.0604943	0.0633657	0.0404786	0.02957	0.106286	0.0243857
21	36		1875.07	14	8.92-8.93	0.511994	0.519072	0.519823		0.506968	0.497585	0.517976	21	36	0.00502684	0.0214866	0.00184735	21	36	0.00620102	0.0185572	0.0106487	0.0148152	0.0176384	0.00536827	0.0703757	0.300813	0.0258629			0.0868143	0.259801	0.149081	0.207413	0.246937	0.0751557
22	36		1728.01	13	8.41-8.41	0.511985	0.514964	0.509206		0.486477	0.491321	0.504283	22	36	0.0255086	0.0236429	0.00492319	22	36	0.00658714	0.0178325	0.0159096	0.0135966	0.00416626	0.00417791	0.331611	0.307357	0.0640014			0.0856329	0.231823	0.206824	0.176756	0.0541614	0.0543129
75	88	Phosphoryl STY (2)Phosphoryl STY (5)	1770.76	13	8.13-8.14	0.101643	0.101886	0.139481		0.100035	0.100853	0.13161	75	88	0.0016078	0.00103308	0.00787143	75	88	0.0124367	0.0129265	0.0119482	0.0128525	0.0112534	0.0110425	0.0209014	0.01343	0.102329			0.161677	0.168044	0.155327	0.167083	0.146294	0.143553
79	90		1321.64	10	8.89-8.89	0.361424	0.392546	0.410063		0.368075	0.370054	0.382455	79	90	-0.00665129	0.0224919	0.0276083	79	90	0.0286669	0.00377371	0.00241271	0.00825471	0.0106091	0.00239986	-0.0665129	0.224919	0.276083			0.286669	0.0377371	0.0241271	0.0825471	0.106091	0.0239986
83	97		1687.84	13	4.75-4.76	0.412214	0.426875	0.422391		0.414751	0.421782	0.422822	83	97	-0.00253659	0.00509275	-0.000431099	83	97	0.0114498	0.00896077	0.00653187	0.000864615	0.0076122	0.00238099	-0.0329757	0.0662057	-0.00560429			0.148847	0.11649	0.0849143	0.01124	0.0989586	0.0309529
98	110		1411.84	12	12.52-12.53	0.189065	0.258362	0.358075		0.18834	0.258094	0.3523	98	110	0.000725357	0.000267857	0.00577452	98	110	0.00470405	0.00717762	0.00183631	0.00209726	0.0114037	0.00415214	0.00870429	0.00321429	0.0692943			0.0564486	0.0861314	0.0220357	0.0251671	0.136844	0.0498257
101	114		1641.95	13	6.99-6.99	0.107017	0.128298	0.215665		0.114869	0.125951	0.203959	101	114	-0.00785231	0.00234725	0.0117052	101	114	0.0105808	0.00908758	0.00834407	0.00833835	0.0081522	0.00832516	-0.10208	0.0305143	0.152167			0.13755	0.118139	0.108473	0.108399	0.105979	0.108227
109	131		2569.35	21	10.52-10.54	0.345184	0.401361	0.421926		0.339253	0.390059	0.413816	109	131	0.00593122	0.0113014	0.00810939	109	131	0.0158764	0.00687238	0.00367279	0.0132069	0.0156235	0.0128054	0.124556	0.23733	0.170297			0.333404	0.14432	0.0771286	0.277344	0.328094	0.268914
127	136		1100.58	9	8.08-8.09	0.32088	0.424611	0.551687		0.317575	0.427497	0.558946	127	136	0.00330508	-0.00288603	-0.00725905	127	136	0.0034773	0.000414762	0.00742921	0.00421825	0.00525222	0.00654111	0.0297457	-0.0259743	-0.0653314			0.0312957	0.00373286	0.0668629	0.0379643	0.04727	0.05887
129	138		1142.63	9	6.29-6.30	0.478898	0.558648	0.587816		0.446866	0.546531	0.572216	129	138	0.0320327	0.0121173	0.0156003	129	138	0.00749365	0.00867937	0.00865286	0.00498	0.00435952	0.010363	0.288294	0.109056	0.140403			0.0674429	0.0781143	0.0778757	0.04482	0.0392357	0.0932671
23	33		1152.64	10	8.22-8.23	0.612587	0.620469	0.606534		0.599969	0.616211	0.617426	23	33	0.0126176	0.00425771	-0.0108924	23	33	0.00891614	0.010772	0.00691971	0.0135833	0.0115659	0.00510357	0.126176	0.0425771	-0.108924			0.0891614	0.10772	0.0691971	0.135833	0.115659	0.0510357
23	34		1283.68	11	10.34-10.36	0.240953	0.382967	0.504585		0.247886	0.393672	0.504592	23	34	-0.00693312	-0.0107049	-7.01299e-06	23	34	0.0162296	0.0117	0.00675675	0.00928273	0.00844649	0.0124791	-0.0762643	-0.117754	-7.71429e-05			0.178526	0.1287	0.0743243	0.10211	0.0929114	0.13727
29	43		1641.83	14	11.24-11.25	0.210181	0.265564	0.349987		0.208974	0.267945	0.341964	29	43	0.00120755	-0.00238112	0.00802235	29	43	0.00662571	0.00920122	0.00728847	0.00864194	0.0103546	0.0094951	0.0169057	-0.0333357	0.112313			0.09276	0.128817	0.102039	0.120987	0.144964	0.132931
35	50		1780.9	15	9.99-10.00	0.532415	0.588014	0.666981		0.532366	0.586683	0.661719	35	50	4.8381e-05	0.00133029	0.00526238	35	50	0.00454867	0.00565467	0.0126863	0.00815076	0.00755086	0.00453857	0.000725714	0.0199543	0.0789357			0.06823	0.08482	0.190294	0.122261	0.113263	0.0680786
49	62		1657.87	13	14.20-14.21	0.390137	0.460532	0.550125		0.373841	0.454639	0.524368	49	62	0.0162967	0.00589308	0.0257563	49	62	0.00472681	0.00216132	0.00329253	0.0060844	0.00346516	0.0020133	0.211857	0.07661	0.334831			0.0614486	0.0280971	0.0428029	0.0790971	0.0450471	0.0261729
2	14		1582.84	12	9.45-9.46	0.128875	0.214599	0.299238		0.136113	0.225803	0.287814	2	14	-0.00723857	-0.0112037	0.0114239	2	14	0.0149424	0.00990857	0.00439714	0.0105623	0.0128542	0.00285286	-0.0868629	-0.134444	0.137087			0.179309	0.118903	0.0527657	0.126747	0.15425	0.0342343
3	13		1367.75	10	10.86-10.87	0.130786	0.200546	0.287675		0.128052	0.194122	0.266902	3	13	0.00273443	0.006424	0.0207727	3	13	0.0104126	0.01071	0.0121223	0.0101604	0.00840314	0.00858771	0.0273443	0.06424	0.207727			0.104126	0.1071	0.121223	0.101604	0.0840314	0.0858771
8	18		1435.83	10	6.49-6.51	0.294063	0.39334	0.454421		0.290192	0.387145	0.448106	8	18	0.00387171	0.00619557	0.00631529	8	18	0.00949871	0.00429086	0.00467371	0.00423157	0.011675	0.0146227	0.0387171	0.0619557	0.0631529			0.0949871	0.0429086	0.0467371	0.0423157	0.11675	0.146227
18	29		1479.85	11	9.29-9.29	0.136535	0.124234	0.15652		0.125165	0.125501	0.155154	18	29	0.01137	-0.00126766	0.00136636	18	29	0.00989831	0.0209527	0.018126	0.0181416	0.0106809	0.00804442	0.12507	-0.0139443	0.01503			0.108881	0.23048	0.199386	0.199557	0.11749	0.0884886
82	95		1641.94	12	7.21-7.28	0.313293	0.376941	0.483378		0.316391	0.35242	0.463443	82	95	-0.00309762	0.0245211	0.0199345	82	95	0.0145174	0.019719	0.0151592	0.00931083	0.0061175	0.00778988	-0.0371714	0.294253	0.239214			0.174209	0.236629	0.18191	0.11173	0.07341	0.0934786
87	100		1733.01	12	6.94-6.97	0.166455	0.282562	0.468148		0.167646	0.274035	0.463718	87	100	-0.00119095	0.00852774	0.00443012	87	100	0.0042906	0.00445298	0.00294524	0.00526167	0.0112243	0.0153407	-0.0142914	0.102333	0.0531614			0.0514871	0.0534357	0.0353429	0.06314	0.134691	0.184089
96	119		3075.83	23	7.81-7.82	0.245328	0.298517	0.334998		0.234647	0.290428	0.32553	96	119	0.0106806	0.00808932	0.00946832	96	119	0.00357503	0.0076054	0.00420702	0.00192292	0.0101271	0.00194366	0.245653	0.186054	0.217771			0.0822257	0.174924	0.0967614	0.0442271	0.232923	0.0447043
102	114	Phosphoryl STY (1)	1797.94	12	9.06-9.07	0.114883	0.163341	0.319964		0.10953	0.168104	0.320688	102	114	0.00535357	-0.00476274	-0.000724286	102	114	0.00566048	0.00952012	0.00602964	0.0134448	0.00679488	0.0176465	0.0642429	-0.0571529	-0.00869143			0.0679257	0.114241	0.0723557	0.161337	0.0815386	0.211759
102	115	Phosphoryl STY (1)Phosphoryl STY (2)	2006	13	9.06-9.07	0.774369	0.790611	0.804711		0.750452	0.767158	0.778859	102	115	0.0239177	0.023453	0.0258523	102	115	0.0122354	0.0083411	0.00238692	0.00930187	0.0211465	0.00615264	0.31093	0.304889	0.33608			0.15906	0.108434	0.03103	0.120924	0.274904	0.0799843
106	121		1986.16	15	4.56-4.57	0.617145	0.650864	0.684998		0.642554	0.632393	0.68025	106	121	-0.0254087	0.0184707	0.00474743	106	121	0.0243909	0.00894438	0.0145185	0.00775838	0.0101021	0.00843762	-0.38113	0.27706	0.0712114			0.365863	0.134166	0.217777	0.116376	0.151531	0.126564
107	122		1986.2	15	5.75-5.77	0.25438	0.303153	0.406801		0.278336	0.300956	0.409591	107	122	-0.0239563	0.00219629	-0.00279067	107	122	0.0129353	0.0169113	0.00486029	0.00529886	0.0126539	0.00479838	-0.359344	0.0329443	-0.04186			0.19403	0.25367	0.0729043	0.0794829	0.189809	0.0719757
108	125	Phosphoryl STY (13)	2194.21	17	9.09-9.12	0.214333	0.294329	0.395078		0.215605	0.28698	0.387757	108	125	-0.00127235	0.00734966	0.00732092	108	125	0.0115538	0.00913487	0.00843227	0.00919807	0.0110507	0.0103355	-0.02163	0.124944	0.124456			0.196414	0.155293	0.143349	0.156367	0.187861	0.175704
10	20		1175.67	10	11.77-11.78	0.410966	0.496672	0.515692		0.404017	0.504445	0.50404	10	20	0.00694929	-0.00777371	0.0116523	10	20	0.009625	0.00216343	0.00801457	0.0115551	0.00780414	0.00739586	0.0694929	-0.0777371	0.116523			0.09625	0.0216343	0.0801457	0.115551	0.0780414	0.0739586
12	31	Phosphoryl STY (4)	2094.11	18	8.94-8.95	0.382424	0.437564	0.48321		0.375596	0.434925	0.467446	12	31	0.00682802	0.00263968	0.0157641	12	31	0.0059796	0.0100244	0.025235	0.00351635	0.00948802	0.00654778	0.122904	0.0475143	0.283754			0.107633	0.180439	0.45423	0.0632943	0.170784	0.11786
35	53		2231.27	18	4.72-4.73	0.601048	0.621087	0.649625		0.613482	0.619902	0.638335	35	53	-0.012434	0.00118492	0.0112901	35	53	0.0065354	0.0135687	0.00770444	0.00590651	0.0120579	0.00938063	-0.223813	0.0213286	0.203221			0.117637	0.244237	0.13868	0.106317	0.217041	0.168851
36	53		2045.19	17	5.04-5.06	0.290252	0.345703	0.406809		0.291439	0.334352	0.399351	36	53	-0.00118706	0.011351	0.00745756	36	53	0.0101076	0.010745	0.0222755	0.0123128	0.0159294	0.0102582	-0.02018	0.192967	0.126779			0.171829	0.182664	0.378683	0.209317	0.2708	0.17439
40	52		1573.91	12	11.08-11.08	0.122183	0.17978	0.233443		0.11957	0.170117	0.229463	40	52	0.00261357	0.00966298	0.00397988	40	52	0.00864964	0.0075669	0.0136348	0.004575	0.00551857	0.008775	0.0313629	0.115956	0.0477586			0.103796	0.0908029	0.163617	0.0549	0.0662229	0.1053
46	61		1899.99	15	6.78-6.79	0.128628	0.161113	0.171747		0.128499	0.16791	0.170076	46	61	0.000128286	-0.00679667	0.00167095	46	61	0.00699905	0.00762924	0.00869419	0.0104786	0.00435838	0.00907676	0.00192429	-0.10195	0.0250643			0.104986	0.114439	0.130413	0.157179	0.0653757	0.136151
58	68		1319.74	9	11.35-11.35	0.0655368	0.103587	0.189824		0.0457029	0.103941	0.161457	58	68	0.019834	-0.000353968	0.0283675	58	68	0.0151202	0.00392444	0.00741714	0.00990143	0.00423683	0.00957778	0.178506	-0.00318571	0.255307			0.136081	0.03532	0.0667543	0.0891129	0.0381314	0.0862
92	99		871.597	7	8.89-8.90	0.320024	0.368585	0.470151		0.313984	0.351838	0.46035	92	99	0.0060398	0.0167471	0.00980061	92	99	0.0230424	0.0114235	0.015011	0.0246618	0.0149047	0.0227447	0.0422786	0.11723	0.0686043			0.161297	0.0799643	0.105077	0.172633	0.104333	0.159213
96	113		2140.27	17	5.19-5.22	0.362709	0.493457	0.574082		0.362888	0.480131	0.547278	96	113	-0.00017916	0.0133263	0.0268035	96	113	0.0189647	0.00674353	0.00937378	0.00630605	0.00850084	0.00943496	-0.00304571	0.226547	0.45566			0.3224	0.11464	0.159354	0.107203	0.144514	0.160394
99	111		1570.92	12	10.12-10.13	0.277575	0.42965	0.515075		0.274901	0.413694	0.490189	99	111	0.00267417	0.0159565	0.024886	99	111	0.00213952	0.0196468	0.0098669	0.00776429	0.0237217	0.012517	0.03209	0.191479	0.298631			0.0256743	0.235761	0.118403	0.0931714	0.28466	0.150204
105	123		1918.96	17	9.88-9.90	0.227215	0.331123	0.410677		0.222736	0.3345	0.414276	105	123	0.00447874	-0.00337672	-0.00359849	105	123	0.00853655	0.0163961	0.0211961	0.00825899	0.00808395	0.00427681	0.0761386	-0.0574043	-0.0611743			0.145121	0.278733	0.360334	0.140403	0.137427	0.0727057
13	37	Phosphoryl STY (12)	2858.46	22	9.67-9.68	0.682286	0.713523	0.725675		0.674851	0.713804	0.716598	13	37	0.00743552	-0.000280974	0.00907766	13	37	0.0156103	0.0243297	0.0104432	0.00659753	0.0100714	0.0185001	0.163581	-0.00618143	0.199709			0.343426	0.535254	0.229751	0.145146	0.22157	0.407001
47	55		931.484	8	5.84-5.85	0.676704	0.79938	0.790676		0.688067	0.794406	0.785436	47	55	-0.0113629	0.00497357	0.00523946	47	55	0.0112075	0.0131568	0.0206814	0.0141475	0.0150595	0.00679518	-0.0909029	0.0397886	0.0419157			0.08966	0.105254	0.165451	0.11318	0.120476	0.0543614
47	56		1002.52	9	11.15-11.16	0.0685713	0.0832578	0.180737		0.0605394	0.0728621	0.169559	47	56	0.0080319	0.0103957	0.0111778	47	56	0.0124597	0.00952413	0.0079573	0.0106687	0.0175403	0.00834556	0.0722871	0.0935614	0.1006			0.112137	0.0857171	0.0716157	0.0960186	0.157863	0.07511
83	94		1485.84	11	5.63-5.64	0.106189	0.150336	0.217346		0.118442	0.154399	0.201122	83	94	-0.0122536	-0.00406286	0.0162232	83	94	0.0106784	0.00665519	0.0101704	0.00631727	0.0190132	0.00747234	-0.13479	-0.0446914	0.178456			0.117463	0.0732071	0.111874	0.06949	0.209146	0.0821957
1	17		1990.04	13	13.03-13.04	0.519846	0.542749	0.614571		0.500728	0.530678	0.605151	1	17	0.0191177	0.0120715	0.00942011	1	17	0.0315344	0.0188397	0.0199978	0.0201058	0.017286	0.00923725	0.24853	0.15693	0.122461			0.409947	0.244916	0.259971	0.261376	0.224719	0.120084
48	70		2288.12	21	10.10-10.11	0.510269	0.516228	0.529082		0.494576	0.497574	0.518666	48	70	0.0156931	0.0186533	0.0104159	48	70	0.00991898	0.00268415	0.00622939	0.00245891	0.00877306	0.00529422	0.329556	0.39172	0.218734			0.208299	0.0563671	0.130817	0.0516371	0.184234	0.111179
11	31		2230.24	20	5.78-5.79	0.475046	0.457701	0.457722		0.456571	0.462717	0.468533	11	31	0.0184751	-0.00501664	-0.0108107	11	31	0.0247469	0.0143451	0.0214826	0.0217596	0.0117219	0.0190491	0.369503	-0.100333	-0.216214			0.494939	0.286901	0.429653	0.435193	0.234439	0.380983
5	16		1395.76	11	9.10-9.11	0.265244	0.275814	0.291371		0.266954	0.265207	0.273509	5	16	-0.00171052	0.010607	0.0178616	5	16	0.0116787	0.0144961	0.0103861	0.0240931	0.00563974	0.0138396	-0.0188157	0.116677	0.196477			0.128466	0.159457	0.114247	0.265024	0.0620371	0.152236
8	18		1282.67	10	11.32-11.33	0.077234	0.126314	0.172901		0.0699341	0.120465	0.164639	8	18	0.00729986	0.00584957	0.00826171	8	18	0.0110133	0.007841	0.0152217	0.00936929	0.0116737	0.0126434	0.0729986	0.0584957	0.0826171			0.110133	0.07841	0.152217	0.0936929	0.116737	0.126434
16	33	Phosphoryl STY (1)	1946.97	17	11.11-11.12	0.285378	0.327497	0.377246		0.280428	0.318921	0.356984	16	33	0.00494908	0.0085758	0.0202624	16	33	0.00142924	0.00651933	0.00201118	0.00517311	0.0128911	0.00585269	0.0841343	0.145789	0.34446			0.0242971	0.110829	0.03419	0.0879429	0.219149	0.0994957
22	43		2301.28	20	6.52-6.54	0.128272	0.177774	0.230076		0.129373	0.175243	0.221109	22	43	-0.00110164	0.00253029	0.00896664	22	43	0.0100944	0.0119854	0.00749507	0.00805664	0.00878179	0.00993571	-0.0220329	0.0506057	0.179333			0.201887	0.239707	0.149901	0.161133	0.175636	0.198714
58	74		1659.87	16	10.03-10.04	0.307989	0.404962	0.485124		0.297909	0.394195	0.465761	58	74	0.01008	0.0107673	0.0193629	58	74	0.00951018	0.00990045	0.0073708	0.00608071	0.0049967	0.0195064	0.16128	0.172277	0.309806			0.152163	0.158407	0.117933	0.0972914	0.0799471	0.312103
72	87	Phosphoryl STY (8)	1713.96	15	10.86-10.87	0.208185	0.258754	0.311968		0.183223	0.254745	0.3083	72	87	0.0249615	0.00400914	0.00366848	72	87	0.00680352	0.00954933	0.0048261	0.00215924	0.0086121	0.00295971	0.374423	0.0601371	0.0550271			0.102053	0.14324	0.0723914	0.0323886	0.129181	0.0443957
88	104		1928.18	16	6.28-6.29	0.63575	0.702701	0.741859		0.638718	0.682625	0.735344	88	104	-0.00296866	0.0200755	0.00651571	88	104	0.0162795	0.0162938	0.0177094	0.0165459	0.017101	0.0158095	-0.0474986	0.321209	0.104251			0.260471	0.2607	0.28335	0.264734	0.273616	0.252951
90	99		1172.74	9	4.53-4.54	0.314261	0.34993	0.431805		0.307947	0.338112	0.4208	90	99	0.00631365	0.0118186	0.0110052	90	99	0.00699048	0.0247719	0.0070719	0.00381079	0.0217946	0.00445365	0.0568229	0.106367	0.0990471			0.0629143	0.222947	0.0636471	0.0342971	0.196151	0.0400829
90	109	Phosphoryl STY (1)	2490.5	19	11.81-11.84	0.322293	0.383005	0.496111		0.309894	0.363897	0.483977	90	109	0.0123997	0.019108	0.0121344	90	109	0.00703925	0.00762038	0.00864722	0.0116247	0.0198196	0.00755293	0.235594	0.363053	0.230554			0.133746	0.144787	0.164297	0.220869	0.376573	0.143506
93	100		958.604	7	10.13-10.13	0.245392	0.257547	0.2736		0.221379	0.224694	0.256592	93	100	0.0240127	0.0328527	0.017008	93	100	0.0045798	0.00120918	0.0052351	0.00840367	0.0203067	0.0116022	0.168089	0.229969	0.119056			0.0320586	0.00846429	0.0366457	0.0588257	0.142147	0.0812157
4	14		1290.62	10	4.99-5.00	0.824636	0.833851	0.831768		0.8258	0.832354	0.823476	4	14	-0.00116429	0.00149671	0.00829257	4	14	0.0170391	0.00998514	0.0131487	0.00970886	0.0102491	0.0162749	-0.0116429	0.0149671	0.0829257			0.170391	0.0998514	0.131487	0.0970886	0.102491	0.162749
10	28		2017.04	18	12.04-12.04	0.0699312	0.0902442	0.132722		0.082806	0.0995636	0.123929	10	28	-0.0128748	-0.00931937	0.00879333	10	28	0.00812381	0.00673437	0.0143847	0.0069131	0.0096769	0.00969421	-0.231747	-0.167749	0.15828			0.146229	0.121219	0.258924	0.124436	0.174184	0.174496
50	65		1896.15	15	11.65-11.66	0.148052	0.287379	0.341107		0.150034	0.287519	0.335102	50	65	-0.00198152	-0.000140571	0.00600486	50	65	0.005118	0.00332352	0.00118095	0.00423486	0.0129006	0.00385533	-0.0297229	-0.00210857	0.0900729			0.07677	0.0498529	0.0177143	0.0635229	0.193509	0.05783
62	82		2183.18	19	6.30-6.31	0.611463	0.639531	0.655138		0.608055	0.628698	0.654548	62	82	0.00340789	0.0108334	0.000589549	62	82	0.00878045	0.00585346	0.0114554	0.00582256	0.0111044	0.00378699	0.06475	0.205834	0.0112014			0.166829	0.111216	0.217653	0.110629	0.210984	0.0719529
64	74		1111.6	9	10.38-10.39	0.147468	0.18135	0.192022		0.139192	0.167317	0.177175	64	74	0.00827603	0.0140333	0.0148475	64	74	0.0109151	0.0127859	0.0083154	0.00863254	0.0142184	0.00620302	0.0744843	0.1263	0.133627			0.0982357	0.115073	0.0748386	0.0776929	0.127966	0.0558271
77	88		1301.73	11	6.15-6.16	0.348843	0.387237	0.432764		0.329404	0.394678	0.403662	77	88	0.0194383	-0.00744052	0.0291023	77	88	0.0226745	0.00371221	0.00474234	0.0150673	0.0133697	0.0121903	0.213821	-0.0818457	0.320126			0.24942	0.0408343	0.0521657	0.16574	0.147067	0.134093
80	102		2327.31	21	11.02-11.15	0.146267	0.236422	0.376456		0.134234	0.236067	0.38131	80	102	0.0120331	0.000355374	-0.00485388	80	102	0.00633395	0.00919483	0.00807476	0.00883993	0.0104786	0.00692837	0.252696	0.00746286	-0.101931			0.133013	0.193091	0.16957	0.185639	0.220051	0.145496
122	138		1848.94	14	7.71-7.72	0.200382	0.248626	0.257751		0.198825	0.235055	0.255657	122	138	0.00155673	0.0135701	0.00209398	122	138	0.0143492	0.0198413	0.01166	0.0156516	0.0103191	0.00962561	0.0217943	0.189981	0.0293157			0.200889	0.277779	0.16324	0.219123	0.144467	0.134759
205	216		1472.69	10	13.99-13.99	0.312046	0.396655	0.443969		0.298799	0.381073	0.423699	205	216	0.0132471	0.015582	0.0202706	205	216	0.00549686	0.00488386	0.009517	0.00522329	0.00596229	0.003974	0.132471	0.15582	0.202706			0.0549686	0.0488386	0.09517	0.0522329	0.0596229	0.03974
209	224		1773.92	15	7.64-7.65	0.194173	0.235523	0.292877		0.173055	0.208133	0.301146	209	224	0.0211182	0.02739	-0.00826914	209	224	0.0109282	0.0143098	0.0112242	0.0150098	0.0179555	0.00781943	0.316773	0.41085	-0.124037			0.163923	0.214647	0.168363	0.225147	0.269333	0.117291
252	259		838.503	5	9.20-9.21	0.611597	0.613961	0.651237		0.622378	0.613408	0.644062	252	259	-0.0107806	0.000552857	0.00717486	252	259	0.0142197	0.0124249	0.00582343	0.00597143	0.0117086	0.000763429	-0.0539029	0.00276429	0.0358743			0.0710986	0.0621243	0.0291171	0.0298571	0.0585429	0.00381714
6	16		1248.74	10	3.52-3.52	0.382393	0.364558	0.359072		0.398595	0.366884	0.356742	6	16	-0.0162026	-0.00232614	0.00233	6	16	0.0103216	0.0269473	0.00903043	0.00505786	0.0129283	0.00434129	-0.162026	-0.0232614	0.0233			0.103216	0.269473	0.0903043	0.0505786	0.129283	0.0434129
18	31	Phosphoryl STY (9)	1742.84	13	7.57-7.58	0.366627	0.448182	0.440675		0.368992	0.443331	0.437437	18	31	-0.00236462	0.00485033	0.00323824	18	31	0.0155442	0.00395527	0.0236946	0.0183814	0.013827	0.022708	-0.03074	0.0630543	0.0420971			0.202074	0.0514186	0.30803	0.238959	0.179751	0.295204
20	33		1635.79	13	6.34-6.34	0.260894	0.294797	0.366337		0.259398	0.292601	0.355178	20	33	0.00149527	0.00219582	0.0111595	20	33	0.00831538	0.0208507	0.0121727	0.00494934	0.0149765	0.0110598	0.0194386	0.0285457	0.145073			0.1081	0.271059	0.158246	0.0643414	0.194694	0.143777
26	39		1524.72	13	10.07-10.08	0.445405	0.480851	0.475996		0.430864	0.484346	0.470244	26	39	0.0145402	-0.00349495	0.00575165	26	39	0.00979077	0.00236846	0.00306242	0.00778198	0.0158556	0.00236264	0.189023	-0.0454343	0.0747714			0.12728	0.03079	0.0398114	0.101166	0.206123	0.0307143
40	46		830.484	5	7.00-7.01	0.306248	0.352729	0.501915		0.304883	0.338004	0.521051	40	46	0.00136457	0.0147251	-0.019136	40	46	0.0172026	0.0133517	0.0187994	0.00999	0.0160891	0.0251083	0.00682286	0.0736257	-0.09568			0.0860129	0.0667586	0.0939971	0.04995	0.0804457	0.125541
45	69	Phosphoryl STY (1)	3015.69	24	9.58-9.60	0.289619	0.313971	0.357469		0.280993	0.301765	0.329116	45	69	0.00862601	0.0122058	0.028353	45	69	0.0111023	0.00160649	0.0160046	0.00325798	0.00692458	0.010797	0.207024	0.29294	0.680473			0.266454	0.0385557	0.384111	0.0781914	0.16619	0.259127
50	72	Phosphoryl STY (21)	2674.49	22	6.89-6.90	0.29067	0.34613	0.373098		0.284506	0.352379	0.362965	50	72	0.00616351	-0.00624896	0.0101331	50	72	0.0102193	0.0172688	0.0156973	0.00875584	0.00888474	0.00953955	0.135597	-0.137477	0.222927			0.224824	0.379913	0.34534	0.192629	0.195464	0.20987
52	71		2269.28	19	7.36-7.37	0.403398	0.417054	0.47698		0.393572	0.411997	0.472961	52	71	0.00982617	0.00505759	0.00401932	52	71	0.00512451	0.00160278	0.00736504	0.00717782	0.00704865	0.0167792	0.186697	0.0960943	0.0763671			0.0973657	0.0304529	0.139936	0.136379	0.133924	0.318804
60	69		1213.71	9	7.14-7.14	0.370753	0.488806	0.528686		0.367313	0.469774	0.529391	60	69	0.00344048	0.0190316	-0.000704921	60	69	0.00790667	0.00465825	0.00943238	0.00814429	0.00614667	0.0104746	0.0309643	0.171284	-0.00634429			0.07116	0.0419243	0.0848914	0.0732986	0.05532	0.0942714
67	79	Phosphoryl STY (4)	1630.85	12	8.74-8.75	0.769827	0.774863	0.784766		0.752822	0.741196	0.758721	67	79	0.0170043	0.0336677	0.0260448	67	79	0.0101695	0.00831024	0.00320071	0.00784083	0.00894179	0.00768714	0.204051	0.404013	0.312537			0.122034	0.0997229	0.0384086	0.09409	0.107301	0.0922457
80	92		1391.71	11	8.76-8.77	0.0933466	0.108334	0.155381		0.0842773	0.101823	0.132995	80	92	0.00906935	0.00651169	0.0223862	80	92	0.0111429	0.0131012	0.0111286	0.0127848	0.0151961	0.0115606	0.0997629	0.0716286	0.246249			0.122571	0.144113	0.122414	0.140633	0.167157	0.127167
85	103		2036.05	18	7.06-7.09	0.394962	0.523425	0.611119		0.409725	0.515287	0.612389	85	103	-0.0147636	0.0081381	-0.00126952	85	103	0.0119134	0.0075927	0.0081204	0.0165252	0.00700127	0.0144991	-0.265744	0.146486	-0.0228514			0.214441	0.136669	0.146167	0.297453	0.126023	0.260984
87	98		1281.66	11	6.98-6.99	0.678139	0.741063	0.781254		0.657962	0.724975	0.761307	87	98	0.0201771	0.0160882	0.0199465	87	98	0.00804078	0.0103481	0.00684922	0.0045213	0.00287935	0.0110886	0.221949	0.17697	0.219411			0.0884486	0.113829	0.0753414	0.0497343	0.0316729	0.121974
99	105		731.393	6	7.79-7.79	0.0370805	0.0576926	0.169281		0.0393045	0.0586655	0.154337	99	105	-0.00222405	-0.000972857	0.0149436	99	105	0.0041319	0.0114788	0.0234357	0.00349571	0.00178286	0.00241881	-0.0133443	-0.00583714	0.0896614			0.0247914	0.0688729	0.140614	0.0209743	0.0106971	0.0145129
126	135		1024.44	9	5.55-5.55	0.125318	0.144284	0.273809		0.128764	0.148439	0.23929	126	135	-0.00344556	-0.00415508	0.0345187	126	135	0.0237957	0.000143175	0.0263371	0.00160317	0.0209716	0.00730302	-0.03101	-0.0373957	0.310669			0.214161	0.00128857	0.237034	0.0144286	0.188744	0.0657271
137	143		758.488	6	14.27-14.28	0.0596669	0.0988357	0.137931		0.0597445	0.100376	0.13219	137	143	-7.7619e-05	-0.00154	0.00574095	137	143	0.00403214	0.0194029	0.00675595	0.0107229	0.0101264	0.00506643	-0.000465714	-0.00924	0.0344457			0.0241929	0.116417	0.0405357	0.0643371	0.0607586	0.0303986
182	200		2049.19	15	14.06-14.08	0.644988	0.71607	0.771237		0.649094	0.718189	0.763573	182	200	-0.00410571	-0.00211914	0.00766381	182	200	0.00727324	0.00857771	0.0047739	0.00265343	0.00949619	0.00866733	-0.0615857	-0.0317871	0.114957			0.109099	0.128666	0.0716086	0.0398014	0.142443	0.13001
191	204		1519.86	9	10.03-10.04	0.625573	0.658204	0.688396		0.619165	0.654423	0.69579	191	204	0.00640857	0.00378079	-0.00739413	191	204	0.00543333	0.0222602	0.00814429	0.0120257	0.0257857	0.0105452	0.0576771	0.0340271	-0.0665471			0.0489	0.200341	0.0732986	0.108231	0.232071	0.0949071
195	215		2241.26	16	11.67-11.70	0.346357	0.447471	0.526566		0.331488	0.435742	0.527441	195	215	0.0148693	0.0117294	-0.000874286	195	215	0.00966214	0.011587	0.00478661	0.00186527	0.0134113	0.0229609	0.237909	0.18767	-0.0139886			0.154594	0.185391	0.0765857	0.0298443	0.21458	0.367374
212	223		1352.73	8	6.21-6.22	0.407363	0.592809	0.782664		0.406247	0.571579	0.778895	212	223	0.00111643	0.0212296	0.00376929	212	223	0.0021175	0.00490143	0.00310982	0.00532446	0.0152673	0.0111511	0.00893143	0.169837	0.0301543			0.01694	0.0392114	0.0248786	0.0425957	0.122139	0.0892086
223	230		846.468	7	9.69-9.71	0.385585	0.432953	0.542052		0.362291	0.432722	0.548051	223	230	0.0232939	0.000230408	-0.00599898	223	230	0.0288969	0.0200214	0.0072302	0.00929816	0.00876408	0.0111535	0.163057	0.00161286	-0.0419929			0.202279	0.14015	0.0506114	0.0650871	0.0613486	0.0780743
229	240		1247.65	6	7.82-7.83	0.114924	0.253202	0.382631		0.124904	0.230814	0.400318	229	240	-0.00998	0.0223874	-0.0176867	229	240	0.02742	0.01313	0.020796	0.0200717	0.00465881	0.00845048	-0.05988	0.134324	-0.10612			0.16452	0.07878	0.124776	0.12043	0.0279529	0.0507029
17	32	Phosphoryl STY (7)	2108.14	14	10.17-10.17	0.189416	0.238009	0.236115		0.181501	0.217561	0.218235	17	32	0.00791561	0.0204478	0.0178796	17	32	0.00321735	0.00882847	0.00152878	0.00480418	0.0150817	0.0134645	0.110819	0.286269	0.250314			0.0450429	0.123599	0.0214029	0.0672586	0.211144	0.188503
28	37		1134.64	9	11.20-11.20	0.27554	0.38345	0.368141		0.291363	0.37245	0.375221	28	37	-0.0158237	0.0109998	-0.00708032	28	37	0.00529032	0.0082919	0.00658937	0.00844698	0.00358651	0.00823619	-0.142413	0.0989986	-0.0637229			0.0476129	0.0746271	0.0593043	0.0760229	0.0322786	0.0741257
30	41		1446.85	11	12.26-12.30	0.276691	0.339204	0.456331		0.267172	0.324521	0.441382	30	41	0.00951896	0.0146834	0.0149488	30	41	0.00723377	0.0102226	0.00719403	0.00947792	0.0111991	0.0044161	0.104709	0.161517	0.164437			0.0795714	0.112449	0.0791343	0.104257	0.12319	0.0485771
46	62	Phosphoryl STY (4)	2038.19	16	8.86-8.90	0.171882	0.308155	0.447667		0.173207	0.307748	0.453862	46	62	-0.00132518	0.000407143	-0.00619491	46	62	0.00601241	0.00770089	0.00908063	0.00583286	0.00527563	0.0174085	-0.0212029	0.00651429	-0.0991186			0.0961986	0.123214	0.14529	0.0933257	0.08441	0.278536
51	63		1482.95	12	8.49-8.49	0.126796	0.175015	0.273017		0.118243	0.183759	0.270968	51	63	0.00855321	-0.00874452	0.00204881	51	63	0.0108654	0.00712274	0.00700393	0.00977202	0.00751762	0.0113926	0.102639	-0.104934	0.0245857			0.130384	0.0854729	0.0840471	0.117264	0.0902114	0.136711
53	71	Phosphoryl STY (10)	2373.31	17	9.06-9.09	0.244768	0.302447	0.33885		0.233778	0.285344	0.326228	53	71	0.0109893	0.0171027	0.0126227	53	71	0.0116797	0.011721	0.0120414	0.0157313	0.0220024	0.0156367	0.186819	0.290746	0.214586			0.198556	0.199257	0.204704	0.267431	0.374041	0.265824
59	71		1597.89	11	11.26-11.32	0.302612	0.397034	0.504937		0.285842	0.37939	0.478686	59	71	0.0167706	0.0176435	0.0262508	59	71	0.00901065	0.00809818	0.00185506	0.000878182	0.0160636	0.00429766	0.184477	0.194079	0.288759			0.0991171	0.08908	0.0204057	0.00966	0.1767	0.0472743
90	103		1620.94	13	6.30-6.31	0.429827	0.522343	0.536169		0.42347	0.508877	0.54586	90	103	0.00635703	0.0134656	-0.00969088	90	103	0.0065111	0.00638308	0.0153643	0.00580286	0.0120244	0.0041556	0.0826414	0.175053	-0.125981			0.0846443	0.08298	0.199736	0.0754371	0.156317	0.0540229
93	115		2837.59	22	4.68-4.68	0.30809	0.388422	0.414259		0.309169	0.377563	0.414446	93	115	-0.00107974	0.0108593	-0.000187597	93	115	0.00868175	0.0149371	0.0135904	0.00547377	0.00927429	0.00562864	-0.0237543	0.238904	-0.00412714			0.190999	0.328617	0.298989	0.120423	0.204034	0.12383
94	112	Phosphoryl STY (19)	2415.27	18	11.80-11.82	0.238975	0.307997	0.473734		0.228365	0.298162	0.461232	94	112	0.0106097	0.009835	0.0125024	94	112	0.00661278	0.00278437	0.00523794	0.00252048	0.00891698	0.00375333	0.190974	0.17703	0.225043			0.11903	0.0501186	0.0942829	0.0453686	0.160506	0.06756
99	119	Phosphoryl STY (14)	2583.41	20	9.35-9.37	0.613352	0.648089	0.690201		0.594661	0.623772	0.658351	99	119	0.0186916	0.0243171	0.0318505	99	119	0.0258021	0.0131733	0.0173036	0.00875929	0.00877321	0.010355	0.373831	0.486343	0.63701			0.516041	0.263466	0.346071	0.175186	0.175464	0.2071
105	128		2847.66	23	6.46-6.48	0.30952	0.334368	0.348025		0.307283	0.336218	0.34087	105	128	0.0022364	-0.00184938	0.00715466	105	128	0.0117853	0.0106609	0.0137453	0.0132901	0.00899043	0.0112118	0.0514371	-0.0425357	0.164557			0.271063	0.245201	0.316143	0.305671	0.20678	0.257871
106	115		1289.73	9	6.86-6.87	0.093209	0.178007	0.217555		0.0943122	0.182937	0.209032	106	115	-0.00110317	-0.00492968	0.0085227	106	115	0.0124935	0.00326873	0.010079	0.0121968	0.0107438	0.00971651	-0.00992857	-0.0443671	0.0767043			0.112441	0.0294186	0.0907114	0.109771	0.0966943	0.0874486
116	138		2757.72	22	6.93-6.95	0.484837	0.53193	0.550661		0.494751	0.528167	0.530796	116	138	-0.00991377	0.00376312	0.0198649	116	138	0.00796318	0.0168474	0.0183834	0.0127114	0.0200021	0.00774831	-0.218103	0.0827886	0.437027			0.17519	0.370643	0.404436	0.27965	0.440047	0.170463
117	138	Phosphoryl STY (6)	2709.59	21	13.08-13.10	0.139757	0.164203	0.287146		0.134836	0.155663	0.264114	117	138	0.00492054	0.00853952	0.0230322	117	138	0.00529129	0.00396245	0.00674095	0.00166626	0.00563578	0.00524163	0.103331	0.17933	0.483676			0.111117	0.0832114	0.14156	0.0349914	0.118351	0.110074
127	136		1346.86	9	9.45-9.46	0.298483	0.346031	0.431461		0.289288	0.329093	0.414557	127	136	0.00919587	0.0169379	0.0169041	127	136	0.00422968	0.00806587	0.0133543	0.00353175	0.00416206	0.0113071	0.0827629	0.152441	0.152137			0.0380671	0.0725929	0.120189	0.0317857	0.0374586	0.101764
171	181		1241.79	10	10.83-10.83	0.27377	0.328181	0.415018		0.276581	0.329193	0.424579	171	181	-0.00281043	-0.00101171	-0.00956143	171	181	0.011005	0.003904	0.0141351	0.00810929	0.00909986	0.013453	-0.0281043	-0.0101171	-0.0956143			0.11005	0.03904	0.141351	0.0810929	0.0909986	0.13453
172	184		1426.87	12	6.47-6.48	0.257309	0.264226	0.339298		0.274447	0.277902	0.341863	172	184	-0.0171385	-0.0136757	-0.00256405	172	184	0.0218649	0.0253642	0.00881107	0.00815095	0.0138689	0.00650048	-0.205661	-0.164109	-0.0307686			0.262379	0.30437	0.105733	0.0978114	0.166427	0.0780057
23	41		1849.98	18	5.66-5.67	0.27091	0.309113	0.362399		0.263446	0.313466	0.327828	23	41	0.00746389	-0.00435341	0.0345715	23	41	0.0150281	0.0111621	0.00811159	0.0183793	0.00923524	0.015054	0.13435	-0.0783614	0.622287			0.270506	0.200917	0.146009	0.330827	0.166234	0.270971
27	39		1219.64	12	8.91-8.91	0.387548	0.417491	0.428345		0.369984	0.406025	0.421452	27	39	0.0175633	0.0114663	0.00689345	27	39	0.00289702	0.00707429	0.00455167	0.00823143	0.00418119	0.00423024	0.21076	0.137596	0.0827214			0.0347643	0.0848914	0.05462	0.0987771	0.0501743	0.0507629
32	54		2349.36	22	8.48-8.49	0.342174	0.407576	0.485362		0.333846	0.396273	0.502496	32	54	0.00832838	0.0113028	-0.0171338	32	54	0.00838429	0.00773753	0.0321004	0.0194395	0.00770844	0.0275401	0.183224	0.248661	-0.376943			0.184454	0.170226	0.706209	0.42767	0.169586	0.605883
42	51		1098.65	9	5.88-5.89	0.00354413	0.00763254	0.0147086		3.74603e-05	-0.00480825	0.00816603	42	51	0.00350667	0.0124408	0.00654254	42	51	0.00850651	0.0119732	0.0075973	0.00873206	0.0129903	0.0176283	0.03156	0.111967	0.0588829			0.0765586	0.107759	0.0683757	0.0785886	0.116913	0.158654
45	54		971.561	9	11.53-11.54	0.390862	0.48206	0.550694		0.36039	0.451171	0.520768	45	54	0.0304721	0.0308892	0.029926	45	54	0.0297178	0.018416	0.0194067	0.0209571	0.0130875	0.0146514	0.274249	0.278003	0.269334			0.26746	0.165744	0.17466	0.188614	0.117787	0.131863
51	66	Phosphoryl STY (14)	1906.98	14	5.49-5.70	0.22736	0.248228	0.295164		0.24107	0.244095	0.26299	51	66	-0.0137103	0.00413265	0.0321743	51	66	0.010833	0.00494469	0.0155524	0.0194596	0.0123241	0.0112349	-0.191944	0.0578571	0.45044			0.151661	0.0692257	0.217734	0.272434	0.172537	0.157289
58	81		2853.66	22	9.60-9.64	0.134391	0.196792	0.23119		0.135981	0.204523	0.223281	58	81	-0.00158942	-0.00773097	0.00790968	58	81	0.00329643	0.00461773	0.0140307	0.00355695	0.0130219	0.00420377	-0.0349671	-0.170081	0.174013			0.0725214	0.10159	0.308676	0.0782529	0.286483	0.0924829
63	78	Phosphoryl STY (2)Phosphoryl STY (15)	1989.07	15	6.00-6.01	0.484153	0.531183	0.598064		0.467283	0.512927	0.570835	63	78	0.0168704	0.018256	0.027229	63	78	0.00993114	0.00680457	0.00912876	0.00553457	0.0113745	0.00848276	0.253056	0.27384	0.408434			0.148967	0.102069	0.136931	0.0830186	0.170617	0.127241
68	87		2422.38	18	7.10-7.11	0.329255	0.398635	0.448395		0.306198	0.382819	0.40502	68	87	0.0230575	0.0158163	0.043375	68	87	0.0176354	0.0257205	0.0212021	0.0123998	0.014125	0.0202325	0.415034	0.284694	0.78075			0.317437	0.462969	0.381637	0.223196	0.25425	0.364186
73	93		2510.38	19	8.13-8.15	0.494963	0.498226	0.529275		0.481685	0.476908	0.519266	73	93	0.013278	0.0213174	0.0100094	73	93	0.0142071	0.0064991	0.000903308	0.010896	0.0132927	0.00305383	0.252283	0.40503	0.190179			0.269936	0.123483	0.0171629	0.207024	0.252561	0.0580229
74	86		1582.91	12	10.28-10.29	0.0605545	0.0591893	0.0657319		0.0635335	0.0568887	0.0685271	74	86	-0.00297893	0.0023006	-0.00279524	74	86	0.00718179	0.00515083	0.00514405	0.00338964	0.0117683	0.00433321	-0.0357471	0.0276071	-0.0335429			0.0861814	0.06181	0.0617286	0.0406757	0.14122	0.0519986
75	93		2251.25	17	9.20-9.22	0.121788	0.158444	0.252882		0.103271	0.147053	0.243159	75	93	0.0185174	0.0113913	0.00972269	75	93	0.0159462	0.0170405	0.0147103	0.015421	0.014949	0.0176868	0.314796	0.193653	0.165286			0.271086	0.289689	0.250076	0.262157	0.254133	0.300676
81	94		1664.95	12	5.02-5.03	0.295367	0.315667	0.345862		0.300195	0.315398	0.345071	81	94	-0.00482786	0.000269286	0.000790714	81	94	0.0142467	0.0125861	0.0114302	0.0108225	0.0102948	0.0228783	-0.0579343	0.00323143	0.00948857			0.17096	0.151033	0.137163	0.12987	0.123537	0.27454
81	98		2187.2	16	9.40-9.44	0.56837	0.607941	0.637682		0.550644	0.59862	0.62031	81	98	0.0177265	0.00932116	0.0173719	81	98	0.0100031	0.0157253	0.0297901	0.0285772	0.0160438	0.00786696	0.283624	0.149139	0.27795			0.16005	0.251604	0.476641	0.457236	0.256701	0.125871
94	115		2519.39	20	10.71-10.75	0.221511	0.397465	0.551909		0.221339	0.397599	0.550203	94	115	0.000171643	-0.000133357	0.00170607	94	115	0.0110917	0.00979557	0.00992664	0.00797586	0.00866329	0.00857421	0.00343286	-0.00266714	0.0341214			0.221834	0.195911	0.198533	0.159517	0.173266	0.171484
113	128	Phosphoryl STY (4)Phosphoryl STY (10)	2082.02	15	6.75-6.76	0.147568	0.200874	0.240712		0.151372	0.196291	0.240248	113	128	-0.003804	0.00458324	0.000464381	113	128	0.0129352	0.00950857	0.00935286	0.0032761	0.00821257	0.00728257	-0.05706	0.0687486	0.00696571			0.194029	0.142629	0.140293	0.0491414	0.123189	0.109239
114	124		1348.76	10	8.75-8.76	0.155987	0.158284	0.178119		0.130516	0.164685	0.157213	114	124	0.0254709	-0.00640043	0.0209059	114	124	0.00975471	0.00759143	0.0120993	0.011265	0.003611	0.0105999	0.254709	-0.0640043	0.209059			0.0975471	0.0759143	0.120993	0.11265	0.03611	0.105999
141	165	Phosphoryl STY (21)	2659.53	23	9.22-9.23	0.222674	0.27235	0.377697		0.219207	0.265849	0.35979	141	165	0.00346677	0.00650043	0.0179068	141	165	0.00748565	0.00651845	0.00746981	0.00808491	0.0101052	0.0128136	0.0797357	0.14951	0.411857			0.17217	0.149924	0.171806	0.185953	0.23242	0.294713
141	165		2579.57	23	6.31-6.32	0.28862	0.356577	0.443575		0.290009	0.348346	0.432775	141	165	-0.00138863	0.00823143	0.0107996	141	165	0.00236615	0.0156396	0.00877876	0.00301242	0.012973	0.00867876	-0.0319386	0.189323	0.24839			0.0544214	0.35971	0.201911	0.0692857	0.298379	0.199611
142	151		1049.57	9	9.74-9.75	0.389081	0.426381	0.433869		0.37822	0.418631	0.432571	142	151	0.0108608	0.00775016	0.00129841	142	151	0.0090719	0.00221175	0.00373635	0.00280556	0.00426794	0.00779508	0.0977471	0.0697514	0.0116857			0.0816471	0.0199057	0.0336271	0.02525	0.0384114	0.0701557
143	155	Phosphoryl STY (2)	1398.68	12	8.19-8.20	0.305371	0.451778	0.456258		0.304186	0.441144	0.441733	143	155	0.00118476	0.0106342	0.0145249	143	155	0.00783429	0.00328571	0.00725131	0.0148232	0.0132657	0.00514726	0.0142171	0.12761	0.174299			0.0940114	0.0394286	0.0870157	0.177879	0.159189	0.0617671
147	171	Phosphoryl STY (15)	2760.58	23	11.03-11.05	0.257311	0.411955	0.544823		0.254992	0.417924	0.542462	147	171	0.00231845	-0.00596907	0.00236124	147	171	0.0113202	0.0151929	0.0146168	0.0132147	0.013184	0.00950795	0.0533243	-0.137289	0.0543086			0.260366	0.349436	0.336186	0.303937	0.303231	0.218683
148	156	Phosphoryl STY (2)	965.518	8	13.55-13.58	0.616291	0.595834	0.591464		0.594854	0.579501	0.579164	148	156	0.0214368	0.0163336	0.0123	148	156	0.00415304	0.00828143	0.00551339	0.00683071	0.0139891	0.00498518	0.171494	0.130669	0.0984			0.0332243	0.0662514	0.0441071	0.0546457	0.111913	0.0398814
153	166	Phosphoryl STY (9)	1529.92	12	8.06-8.07	0.138697	0.211268	0.268255		0.139994	0.217347	0.272282	153	166	-0.00129619	-0.00607952	-0.00402679	153	166	0.0137418	0.01917	0.0105751	0.017261	0.016625	0.0179432	-0.0155543	-0.0729543	-0.0483214			0.164901	0.23004	0.126901	0.207131	0.1995	0.215319
178	195		1925.06	16	9.98-10.00	0.461307	0.586043	0.665997		0.450336	0.564301	0.651829	178	195	0.0109717	0.0217418	0.014168	178	195	0.00290375	0.00277598	0.00629438	0.00464946	0.00864607	0.0144199	0.175547	0.347869	0.226689			0.04646	0.0444157	0.10071	0.0743914	0.138337	0.230719
185	204	Phosphoryl STY (6)	2103.13	17	12.41-12.43	0.0838696	0.0941894	0.158241		0.0799813	0.101765	0.147656	185	204	0.00388824	-0.00757546	0.0105852	185	204	0.00389765	0.0135255	0.00248118	0.00259597	0.00886832	0.00949042	0.0661	-0.128783	0.179949			0.06626	0.229934	0.04218	0.0441314	0.150761	0.161337
190	204	Phosphoryl STY (1)	1628.92	12	6.13-6.13	0.342412	0.362111	0.409378		0.335956	0.349058	0.406452	190	204	0.00645655	0.0130532	0.00292655	190	204	0.0170233	0.0151829	0.02194	0.0124024	0.00606857	0.00511512	0.0774786	0.156639	0.0351186			0.20428	0.182194	0.26328	0.148829	0.0728229	0.0613814
190	213	Phosphoryl STY (13)	2548.51	19	9.13-9.16	0.15557	0.172518	0.251016		0.156314	0.163719	0.243921	190	213	-0.000744436	0.00879917	0.00709504	190	213	0.0131789	0.0162508	0.00693917	0.00394917	0.0080085	0.00877887	-0.0141443	0.167184	0.134806			0.250399	0.308766	0.131844	0.0750343	0.152161	0.166799
194	208		1504.9	11	7.06-7.07	0.0672896	0.0731786	0.0977965		0.058343	0.071619	0.087264	194	208	0.00894662	0.00155961	0.0105325	194	208	0.0179836	0.0078926	0.00958377	0.0211729	0.0133491	0.0130501	0.0984129	0.0171557	0.115857			0.19782	0.0868186	0.105421	0.232901	0.14684	0.143551
196	208		1235.71	9	7.85-7.86	0.118315	0.118732	0.128096		0.100434	0.10602	0.120507	196	208	0.0178813	0.0127116	0.00758889	196	208	0.0100148	0.00773571	0.01844	0.0223316	0.000851905	0.0188743	0.160931	0.114404	0.0683			0.0901329	0.0696214	0.16596	0.200984	0.00766714	0.169869
216	222		724.264	6	8.86-8.87	0.132608	0.151532	0.215705		0.11845	0.158707	0.199288	216	222	0.0141574	-0.00717524	0.0164167	216	222	0.00762952	0.0102964	0.00316024	0.00506524	0.0191838	0.00631762	0.0849443	-0.0430514	0.0985			0.0457771	0.0617786	0.0189614	0.0303914	0.115103	0.0379057
223	236		1461.68	13	10.37-10.37	0.292987	0.330273	0.436199		0.280551	0.336005	0.402173	223	236	0.0124365	-0.00573198	0.0340263	223	236	0.0116949	0.0112554	0.00381055	0.0121886	0.00350549	0.00548352	0.161674	-0.0745157	0.442341			0.152034	0.14632	0.0495371	0.158451	0.0455714	0.0712857
228	245		1787.86	17	9.89-9.90	0.217399	0.300301	0.357011		0.207435	0.293574	0.356576	228	245	0.00996445	0.00672731	0.000434958	228	245	0.00908933	0.0152871	0.0142503	0.00999378	0.00953269	0.0112622	0.169396	0.114364	0.00739429			0.154519	0.259881	0.242254	0.169894	0.162056	0.191457
242	255		1586.79	12	12.48-12.50	0.213116	0.388258	0.57649		0.205194	0.386686	0.589082	242	255	0.0079225	0.00157226	-0.0125927	242	255	0.00180083	0.00380631	0.00604167	0.000698333	0.00383893	0.00473357	0.09507	0.0188671	-0.151113			0.02161	0.0456757	0.0725	0.00838	0.0460671	0.0568029
274	293		2151.2	18	4.95-4.95	0.715436	0.717837	0.707589		0.702116	0.698816	0.694791	274	293	0.0133198	0.0190212	0.0127986	274	293	0.0165194	0.00709579	0.00419429	0.00148484	0.00610349	0.0303539	0.239756	0.342381	0.230374			0.297349	0.127724	0.0754971	0.0267271	0.109863	0.54637
279	293		1584.88	13	7.11-7.12	0.167452	0.208697	0.272656		0.17554	0.192609	0.256002	279	293	-0.00808802	0.0160874	0.0166544	279	293	0.0149871	0.0184634	0.00938593	0.0129466	0.0137859	0.0207289	-0.105144	0.209136	0.216507			0.194833	0.240024	0.122017	0.168306	0.179217	0.269476
7	16		941.457	7	7.93-7.94	0.639236	0.628581	0.627637		0.609108	0.619767	0.628752	7	16	0.030128	0.00881367	-0.00111469	7	16	0.0105508	0.0110896	0.00155041	0.0288269	0.0225684	0.00472735	0.210896	0.0616957	-0.00780286			0.0738557	0.0776271	0.0108529	0.201789	0.157979	0.0330914
7	17		1054.54	8	9.12-9.13	0.332159	0.423383	0.545148		0.327799	0.443246	0.538434	7	17	0.00435964	-0.0198636	0.00671357	7	17	0.0118714	0.0182968	0.0135164	0.0150014	0.0108061	0.0150054	0.0348771	-0.158909	0.0537086			0.0949714	0.146374	0.108131	0.120011	0.0864486	0.120043
25	35	Phosphoryl STY (1)	1312.57	10	14.41-14.42	0.355769	0.33624	0.327922		0.351634	0.336688	0.329911	25	35	0.00413486	-0.000447429	-0.001989	25	35	0.00145129	0.00927157	0.00437757	0.00644486	0.00836043	0.00592643	0.0413486	-0.00447429	-0.01989			0.0145129	0.0927157	0.0437757	0.0644486	0.0836043	0.0592643
32	45		1684.88	13	4.39-4.40	0.175842	0.228323	0.264819		0.172779	0.230531	0.257877	32	45	0.00306352	-0.00220802	0.00694209	32	45	0.0116258	0.00670198	0.0119088	0.0227507	0.0217876	0.0131356	0.0398257	-0.0287043	0.0902471			0.151136	0.0871257	0.154814	0.295759	0.283239	0.170763
84	106		2633.53	22	10.90-10.91	0.455746	0.463904	0.50158		0.445882	0.451865	0.491144	84	106	0.00986396	0.0120388	0.010436	84	106	0.00674273	0.00588377	0.00736058	0.000572208	0.00626877	0.00477039	0.217007	0.264854	0.229591			0.14834	0.129443	0.161933	0.0125886	0.137913	0.104949
91	109		2200.26	17	5.53-5.54	0.379329	0.428738	0.477709		0.372591	0.417817	0.461726	91	109	0.00673798	0.0109211	0.0159833	91	109	0.00555891	0.0100398	0.00602563	0.00335126	0.0183968	0.00264513	0.114546	0.185659	0.271716			0.0945014	0.170677	0.102436	0.0569714	0.312746	0.0449671
99	110		1347.76	10	11.22-11.23	0.129376	0.202144	0.29372		0.122158	0.191468	0.294649	99	110	0.00721757	0.0106753	-0.000928714	99	110	0.0125423	0.00942414	0.005548	0.00323043	0.00920486	0.0116623	0.0721757	0.106753	-0.00928714			0.125423	0.0942414	0.05548	0.0323043	0.0920486	0.116623
99	111		1446.83	11	12.21-12.22	0.125002	0.183577	0.265512		0.117967	0.175852	0.261729	99	111	0.00703494	0.00772455	0.00378286	99	111	0	0.00534312	0.00712299	0.00249792	0.00770221	0.0129061	0.0773843	0.08497	0.0416114			0	0.0587743	0.0783529	0.0274771	0.0847243	0.141967
99	112		1559.92	12	13.64-13.64	0.0896442	0.159535	0.232334		0.0856888	0.142818	0.225636	99	112	0.00395536	0.0167168	0.00669774	99	112	0.00278369	0.0100324	0.00460988	0.00678631	0.0180129	0.0053231	0.0474643	0.200601	0.0803729			0.0334043	0.120389	0.0553186	0.0814357	0.216154	0.0638771
99	115		1844.06	15	14.75-14.76	0.0898951	0.135603	0.194395		0.0918065	0.130126	0.201147	99	115	-0.00191133	0.00547724	-0.00675238	99	115	0.00713067	0.00283238	0.000635333	0.000855714	0.00590219	0.00603067	-0.02867	0.0821586	-0.101286			0.10696	0.0424857	0.00953	0.0128357	0.0885329	0.09046
103	113		1182.67	9	8.39-8.40	0.205574	0.287527	0.306863		0.18857	0.286852	0.294779	103	113	0.0170043	0.000675714	0.012084	103	113	0.0109968	0.00769254	0.00848921	0.00617413	0.0113337	0.00890524	0.153039	0.00608143	0.108756			0.0989714	0.0692329	0.0764029	0.0555671	0.102003	0.0801471
135	148		1665.96	12	4.65-4.66	0.283299	0.336836	0.437423		0.28204	0.332635	0.424976	135	148	0.0012594	0.00420048	0.0124469	135	148	0.00386595	0.00629655	0.00918286	0.00363893	0.00474417	0.00630333	0.0151129	0.0504057	0.149363			0.0463914	0.0755586	0.110194	0.0436671	0.05693	0.07564
147	162		1715.89	15	10.59-10.60	0.112603	0.125934	0.170998		0.102194	0.121124	0.153343	147	162	0.0104088	0.00481067	0.017655	147	162	0.00659667	0.0163129	0.00429505	0.00160381	0.0112643	0.00923029	0.156131	0.07216	0.264826			0.09895	0.244693	0.0644257	0.0240571	0.168964	0.138454
154	162		891.435	8	5.13-5.14	0.0586764	0.0541332	0.0808045		0.049422	0.0632654	0.0834382	154	162	0.00925446	-0.00913214	-0.00263375	154	162	0.015578	0.00539018	0.0145993	0.0105311	0.01092	0.0199712	0.0740357	-0.0730571	-0.02107			0.124624	0.0431214	0.116794	0.0842486	0.08736	0.15977
174	193		2108.13	19	11.93-11.94	0.159392	0.223539	0.285964		0.162903	0.221476	0.280638	174	193	-0.0035103	0.00206278	0.00532609	174	193	0.00913263	0.0207235	0.00866256	0.00961744	0.0197121	0.00822	-0.0666957	0.0391929	0.101196			0.17352	0.393746	0.164589	0.182731	0.37453	0.15618
181	204	Phosphoryl STY (22)	2759.42	23	9.91-9.92	0.125432	0.15567	0.191626		0.112259	0.152019	0.190188	181	204	0.0131727	0.00365161	0.00143801	181	204	0.00698118	0.00866391	0.0041154	0.00617863	0.0198376	0.00908739	0.302971	0.0839871	0.0330743			0.160567	0.19927	0.0946543	0.142109	0.456264	0.20901
3	20		2043.11	17	5.88-5.89	0.525929	0.549161	0.55543		0.519969	0.547452	0.542893	3	20	0.00595975	0.00170916	0.0125363	3	20	0.013503	0.0182599	0.0107524	0.0127468	0.0101226	0.0113264	0.101316	0.0290557	0.213117			0.229551	0.310419	0.182791	0.216696	0.172084	0.192549
6	19		1485.83	13	5.63-5.65	0.104773	0.131814	0.20343		0.10158	0.130697	0.200107	6	19	0.00319231	0.00111747	0.0033233	6	19	0.00467495	0.00463077	0.00693088	0.00495418	0.0176015	0.0027522	0.0415	0.0145271	0.0432029			0.0607743	0.0602	0.0901014	0.0644043	0.22882	0.0357786
32	38		874.587	6	12.61-12.62	0.0624398	0.0919545	0.258258		0.0433807	0.0990981	0.256938	32	38	0.019059	-0.00714357	0.00132024	32	38	0.0103026	0.0179355	0.00398548	0.00560095	0.0223948	0.00305452	0.114354	-0.0428614	0.00792143			0.0618157	0.107613	0.0239129	0.0336057	0.134369	0.0183271
45	51		814.362	6	12.86-12.87	0.477421	0.477438	0.45157		0.462098	0.459105	0.464393	45	51	0.0153233	0.0183333	-0.0128229	45	51	0.0113905	0.0153314	0.0113636	0.00288548	0.0089069	0.00646619	0.09194	0.11	-0.0769371			0.0683429	0.0919886	0.0681814	0.0173129	0.0534414	0.0387971
54	68		1650.9	14	11.20-11.21	0.213746	0.255779	0.291935		0.219682	0.249227	0.281167	54	68	-0.00593582	0.00655143	0.0107678	54	68	0.0045502	0.00674959	0.00708214	0.00562816	0.0111769	0.00475531	-0.0831014	0.09172	0.150749			0.0637029	0.0944943	0.09915	0.0787943	0.156477	0.0665743
58	70	Phosphoryl STY (9)	1434.78	12	8.39-8.39	0.423528	0.470082	0.556887		0.401496	0.453424	0.548016	58	70	0.0220315	0.0166585	0.00887083	58	70	0.00164155	3.82803e-14	0.0117808	0.00619012	0.00162905	0.00692821	0.264379	0.199901	0.10645			0.0196986	4.59364e-13	0.14137	0.0742814	0.0195486	0.0831386
61	70		1098.66	9	6.27-6.28	0.253049	0.338452	0.422089		0.260686	0.331337	0.418764	61	70	-0.00763698	0.00711444	0.00332444	61	70	0.00382667	0.0105789	0.00482175	0.00710921	0.00375413	0.0477932	-0.0687329	0.06403	0.02992			0.03444	0.09521	0.0433957	0.0639829	0.0337871	0.430139
101	110		1021.59	9	10.25-10.25	0.255034	0.31142	0.360372		0.264242	0.319919	0.368115	101	110	-0.0092081	-0.00849873	-0.0077427	101	110	0.0114949	0.00543222	0.00794556	0.00490302	0.0100649	0.00887127	-0.0828729	-0.0764886	-0.0696843			0.103454	0.04889	0.07151	0.0441271	0.0905843	0.0798414
110	125		1877.98	15	5.08-5.09	0.535573	0.582546	0.589859		0.535627	0.573295	0.569215	110	125	-5.35238e-05	0.00925143	0.0206447	110	125	0.00749876	0.00670676	0.00841067	0.0104193	0.009332	0.0174863	-0.000802857	0.138771	0.30967			0.112481	0.100601	0.12616	0.15629	0.13998	0.262294
3	19	Phosphoryl STY (1)Phosphoryl STY (1)	1990.99	15	7.95-7.96	0.229321	0.306653	0.399477		0.225551	0.285271	0.386858	3	19	0.00376981	0.0213822	0.0126182	3	19	0.00983076	0.00832838	0.00871971	0.0112863	0.0157898	0.0221335	0.0565471	0.320733	0.189273			0.147461	0.124926	0.130796	0.169294	0.236847	0.332003
20	34		1566.89	14	8.85-8.87	0.220739	0.217914	0.223979		0.203423	0.206441	0.208881	20	34	0.0173158	0.0114737	0.0150977	20	34	0.00868051	0.0106771	0.0255054	0.0091502	0.0113847	0.00766398	0.242421	0.160631	0.211367			0.121527	0.14948	0.357076	0.128103	0.159386	0.107296
25	37		1414.81	12	4.76-4.77	0.625993	0.620073	0.618029		0.624132	0.634552	0.618464	25	37	0.00186107	-0.0144786	-0.000434286	25	37	0.00888321	0.00724714	0.0108506	0.00142119	0.0105013	0.000988452	0.0223329	-0.173743	-0.00521143			0.106599	0.0869657	0.130207	0.0170543	0.126016	0.0118614
29	47		2150.21	16	8.50-8.52	0.329309	0.496163	0.58363		0.315484	0.478679	0.568633	29	47	0.013825	0.0174838	0.0149969	29	47	0.00912098	0.00817554	0.0059142	0.0134993	0.0243041	0.0114972	0.2212	0.279741	0.23995			0.145936	0.130809	0.0946271	0.215989	0.388866	0.183956
44	63	Phosphoryl STY (6)	2493.4	17	10.52-10.55	0.0686201	0.0844361	0.0827401		0.0606419	0.0770098	0.0810488	44	63	0.00797815	0.00742622	0.00169126	44	63	0.00762412	0.00895504	0.0077737	0.00760143	0.00983655	0.00556294	0.135629	0.126246	0.0287514			0.12961	0.152236	0.132153	0.129224	0.167221	0.09457
47	71	Phosphoryl STY (3)	3005.71	23	12.81-12.82	0.0737347	0.145404	0.209042		0.0711919	0.143019	0.204796	47	71	0.00254286	0.00238534	0.00424602	47	71	0.00373745	0.011153	0.00832286	0.00387994	0.00452752	0.00682317	0.0584857	0.0548629	0.0976586			0.0859614	0.256519	0.191426	0.0892386	0.104133	0.156933
57	67		1204.67	10	8.10-8.12	0.304638	0.41597	0.44259		0.302064	0.394357	0.427471	57	67	0.00257329	0.0216127	0.0151193	57	67	0.012982	0.0180546	0.0138201	0.0133331	0.0149503	0.0116097	0.0257329	0.216127	0.151193			0.12982	0.180546	0.138201	0.133331	0.149503	0.116097
68	81		1489.91	13	5.97-5.98	0.139391	0.174027	0.190797		0.138817	0.167207	0.18137	68	81	0.000573736	0.00682	0.00942714	68	81	0.0124712	0.00630297	0.00731659	0.0071289	0.00798538	0.00613593	0.00745857	0.08866	0.122553			0.162126	0.0819386	0.0951157	0.0926757	0.10381	0.0797671
81	100	Phosphoryl STY (7)	2457.29	19	8.86-8.88	0.322191	0.423824	0.487069		0.319269	0.416356	0.480589	81	100	0.00292158	0.00746857	0.00647977	81	100	0.00649609	0.00573511	0.0117589	0.00439586	0.0107885	0.0190384	0.05551	0.141903	0.123116			0.123426	0.108967	0.22342	0.0835214	0.204981	0.36173
94	114		2545.35	20	7.03-7.07	0.246714	0.342886	0.395823		0.256144	0.337005	0.381162	94	114	-0.00942929	0.00588071	0.0146619	94	114	0.0182325	0.00927336	0.0101335	0.00994207	0.0183046	0.0119564	-0.188586	0.117614	0.293239			0.36465	0.185467	0.20267	0.198841	0.366093	0.239127
121	130		1160.58	8	10.76-10.77	0.128812	0.170116	0.244015		0.128314	0.181355	0.229366	121	130	0.000497321	-0.0112389	0.0146489	121	130	0.00829179	0.0140004	0.00932464	0.0107939	0.0116884	0.0160441	0.00397857	-0.0899114	0.117191			0.0663343	0.112003	0.0745971	0.0863514	0.0935071	0.128353
131	137		633.336	5	11.97-11.98	0.550402	0.544689	0.542494		0.549435	0.545416	0.535359	131	137	0.000966571	-0.000726571	0.00713571	131	137	0.00399257	0.00613371	0.00105286	0.00570743	0.0121731	0.00701829	0.00483286	-0.00363286	0.0356786			0.0199629	0.0306686	0.00526429	0.0285371	0.0608657	0.0350914
3	20		2037.11	15	4.75-4.76	0.201955	0.260876	0.328054		0.210013	0.248607	0.316777	3	20	-0.00805743	0.0122688	0.0112771	3	20	0.00916067	0.0168297	0.00948733	0.00624724	0.0142224	0.00428629	-0.120861	0.184031	0.169157			0.13741	0.252446	0.14231	0.0937086	0.213336	0.0642943
12	26		1734.99	13	9.97-9.99	0.633769	0.757293	0.858495		0.612337	0.740486	0.857999	12	26	0.021432	0.0168066	0.000495275	12	26	0.00507945	0.0107138	0.0152425	0.00522253	0.0102703	0.0116935	0.278616	0.218486	0.00643857			0.0660329	0.13928	0.198153	0.0678929	0.133514	0.152016
19	33	Phosphoryl STY (5)	1866.03	14	11.44-11.45	0.210434	0.25906	0.39745		0.204015	0.238343	0.37283	19	33	0.00641878	0.0207174	0.02462	19	33	0.00641684	0.00726388	0.00442541	0.00540878	0.0157916	0.00749204	0.0898629	0.290044	0.34468			0.0898357	0.101694	0.0619557	0.0757229	0.221083	0.104889
22	32		1231.74	10	10.13-10.14	0.547212	0.620532	0.61512		0.546017	0.609576	0.621251	22	32	0.001195	0.0109564	-0.00613071	22	32	0.00428229	0.00966286	0.00673929	0.00494343	0.00970286	0.012897	0.01195	0.109564	-0.0613071			0.0428229	0.0966286	0.0673929	0.0494343	0.0970286	0.12897
22	35		1587.94	13	5.71-5.72	0.238283	0.266677	0.336763		0.237871	0.25673	0.333917	22	35	0.000412418	0.00994747	0.00284538	22	35	0.0071578	0.0108014	0.00530407	0.00758769	0.0141977	0.00741077	0.00536143	0.129317	0.03699			0.0930514	0.140419	0.0689529	0.09864	0.18457	0.09634
28	45	Phosphoryl STY (4)	2053.05	17	9.96-9.96	0.26943	0.298683	0.337477		0.266586	0.289908	0.322374	28	45	0.00284395	0.00877571	0.0151032	28	45	0.00508025	0.00757807	0.00389487	0.00260538	0.00669588	0.00216042	0.0483471	0.149187	0.256754			0.0863643	0.128827	0.0662129	0.0442914	0.11383	0.0367271
31	40		1090.58	9	12.38-12.39	0.0539003	0.105205	0.272428		0.0390298	0.0683486	0.233491	31	40	0.0148705	0.0368563	0.0389375	31	40	0.00507492	0.00424841	0.01034	0.00815762	0.0121341	0.00472079	0.133834	0.331707	0.350437			0.0456743	0.0382357	0.09306	0.0734186	0.109207	0.0424871
40	51		1383.88	11	8.02-8.04	0.214882	0.324563	0.430049		0.212477	0.306774	0.412031	40	51	0.00240506	0.0177895	0.0180184	40	51	0.0128203	0.0207979	0.0116513	0.013179	0.0108423	0.0115016	0.0264557	0.195684	0.198203			0.141023	0.228777	0.128164	0.144969	0.119266	0.126517
54	65		1416.84	10	9.19-9.20	0.195034	0.279904	0.316391		0.184001	0.299493	0.30139	54	65	0.0110331	-0.0195897	0.0150007	54	65	0.005759	0.0123403	0.00739786	0.00985371	0.0155916	0.00645529	0.110331	-0.195897	0.150007			0.05759	0.123403	0.0739786	0.0985371	0.155916	0.0645529
61	80		2352.22	18	8.10-8.10	0.144079	0.18286	0.236238		0.139654	0.174648	0.22544	61	80	0.00442587	0.0082127	0.0107987	61	80	0.00696119	0.0141031	0.0110687	0.00677921	0.00876087	0.0111698	0.0796657	0.147829	0.194377			0.125301	0.253856	0.199237	0.122026	0.157696	0.201057
85	98		1643.92	12	11.09-11.10	0.360038	0.455041	0.541493		0.366207	0.435545	0.532668	85	98	-0.00616952	0.0194961	0.00882512	85	98	0.00980964	0.0121727	0.0121908	0.0131836	0.0220811	0.00888988	-0.0740343	0.233953	0.105901			0.117716	0.146073	0.14629	0.158203	0.264973	0.106679
85	100		1900.08	14	12.23-12.26	0.206837	0.355419	0.595698		0.211048	0.364941	0.596976	85	100	-0.00421122	-0.00952184	-0.00127847	85	100	0.00424918	0.0142218	0.00403602	0.00433296	0.0147624	0.0129302	-0.0589571	-0.133306	-0.0178986			0.0594886	0.199106	0.0565043	0.0606614	0.206674	0.181023
87	102	Phosphoryl STY (1)	1929.02	14	6.14-6.15	0.152212	0.174393	0.257367		0.141985	0.168484	0.252259	87	102	0.0102271	0.00590908	0.00510827	87	102	0.00848602	0.0125702	0.0111661	0.0122461	0.0164373	0.00520898	0.14318	0.0827271	0.0715157			0.118804	0.175983	0.156326	0.171446	0.230123	0.0729257
91	106		1751.99	14	5.87-5.90	0.325939	0.360227	0.427581		0.321835	0.37606	0.421529	91	106	0.00410347	-0.0158324	0.00605235	91	106	0.0164205	0.0184543	0.0207086	0.0187259	0.0153099	0.0210159	0.0574486	-0.221654	0.0847329			0.229887	0.25836	0.28992	0.262163	0.214339	0.294223
95	104		1117.65	9	7.48-7.51	0.118254	0.158181	0.298234		0.11648	0.154289	0.303694	95	104	0.00177444	0.00389175	-0.00546	95	104	0.00289429	0.0157956	0.000107778	0.00567317	0.0226216	0.00870794	0.01597	0.0350257	-0.04914			0.0260486	0.14216	0.00097	0.0510586	0.203594	0.0783714
97	103		788.488	6	5.20-5.21	0.796409	0.76579	0.775499		0.782364	0.783548	0.778513	97	103	0.0140448	-0.0177576	-0.00301429	97	103	0.0196414	0.0217307	0.01526	0.000487619	0.00863786	0.0186731	0.0842686	-0.106546	-0.0180857			0.117849	0.130384	0.09156	0.00292571	0.0518271	0.112039
109	116		845.462	7	4.82-4.82	0.449318	0.464519	0.477081		0.448575	0.469162	0.467716	109	116	0.000742449	-0.00464388	0.00936551	109	116	0.022802	0.0362657	0.0188994	0.0145884	0.0130096	0.00404265	0.00519714	-0.0325071	0.0655586			0.159614	0.25386	0.132296	0.102119	0.0910671	0.0282986
112	119		817.43	7	9.04-9.05	0.72343	0.769557	0.778498		0.716525	0.774977	0.796434	112	119	0.00690449	-0.00541918	-0.0179359	112	119	0.00244837	0.0157202	0.0124398	0.00618469	0.00475898	0.0148692	0.0483314	-0.0379343	-0.125551			0.0171386	0.110041	0.0870786	0.0432929	0.0333129	0.104084
76	87		1331.67	11	6.66-6.69	0.159705	0.291666	0.493814		0.183276	0.305003	0.487474	76	87	-0.0235717	-0.0133368	0.00634013	76	87	0.00440065	0.00789974	0.00624753	0.00643792	0.0131217	0.00912065	-0.259289	-0.146704	0.0697414			0.0484071	0.0868971	0.0687229	0.0708171	0.144339	0.100327
82	96		1680.96	14	5.65-5.67	0.344939	0.374445	0.428625		0.344148	0.369362	0.405019	82	96	0.000790612	0.00508337	0.0236061	82	96	0.0110688	0.0158522	0.0137244	0.00531133	0.0150356	0.00669449	0.0110686	0.0711671	0.330486			0.154963	0.221931	0.192141	0.0743586	0.210499	0.0937229
83	95		1481.83	12	10.97-10.98	0.114594	0.18302	0.282364		0.106514	0.178692	0.270229	83	95	0.00807976	0.00432821	0.0121349	83	95	0.00249988	0.00523679	0.00704381	0.00969988	0.00834143	0.00817274	0.0969571	0.0519386	0.145619			0.0299986	0.0628414	0.0845257	0.116399	0.100097	0.0980729
85	94		1084.58	9	10.73-10.75	0.0785965	0.141976	0.239003		0.0604003	0.147868	0.203125	85	94	0.0181962	-0.00589206	0.0358781	85	94	0.0147948	0.00352651	0.0130908	0.0234557	0.00765778	0.0313263	0.163766	-0.0530286	0.322903			0.133153	0.0317386	0.117817	0.211101	0.06892	0.281937
86	97	Phosphoryl STY (6)	1415.8	11	10.02-10.03	0.239688	0.281246	0.329028		0.233868	0.278626	0.3162	86	97	0.00581987	0.00262	0.0128271	86	97	0.0120439	0.00689571	0.00497974	0.00610558	0.0175479	0.00812273	0.0640186	0.02882	0.141099			0.132483	0.0758529	0.0547771	0.0671614	0.193027	0.08935
94	116		2331.3	20	5.53-5.55	0.377826	0.425785	0.481471		0.360107	0.410137	0.469341	94	116	0.0177187	0.0156485	0.0121299	94	116	0.00707686	0.00590814	0.0088565	0.00398686	0.00623357	0.00341764	0.354374	0.31297	0.242597			0.141537	0.118163	0.17713	0.0797371	0.124671	0.0683529
95	106		1314.8	11	7.69-7.70	0.210452	0.276085	0.318262		0.208306	0.261646	0.313649	95	106	0.00214571	0.0144382	0.00461299	95	106	0.00800727	0.00629571	0.00649286	0.0105826	0.0156099	0.00811909	0.0236029	0.15882	0.0507429			0.08808	0.0692529	0.0714214	0.116409	0.171709	0.08931
107	117		1054.56	8	11.36-11.38	0.291129	0.365583	0.424987		0.25948	0.341516	0.420596	107	117	0.0316495	0.0240668	0.00439054	107	117	0.00545571	0.00259268	0.00782696	0.0174202	0.00439393	0.00898054	0.253196	0.192534	0.0351243			0.0436457	0.0207414	0.0626157	0.139361	0.0351514	0.0718443
117	128		1315.77	11	9.82-9.84	0.0549709	0.0605295	0.0955992		0.0377506	0.050993	0.0679261	117	128	0.0172203	0.00953649	0.0276731	117	128	0.00399701	0.0132	0.0109838	0.00542052	0.00710156	0.00443948	0.189423	0.104901	0.304404			0.0439671	0.1452	0.120821	0.0596257	0.0781171	0.0488343
135	146		1329.73	10	10.67-10.67	0.790781	0.803625	0.803154		0.779949	0.77263	0.777931	135	146	0.0108323	0.0309943	0.0252227	135	146	0.00358286	0.00583086	0.00472771	0.00780829	0.00274071	0.0136563	0.108323	0.309943	0.252227			0.0358286	0.0583086	0.0472771	0.0780829	0.0274071	0.136563
22	42		2410.28	19	11.09-11.09	0.265872	0.364253	0.455098		0.262005	0.358216	0.453394	22	42	0.00386632	0.00603699	0.00170414	22	42	0.00418481	0.0100667	0.00368256	0.0130541	0.0126171	0.0065215	0.07346	0.114703	0.0323786			0.0795114	0.191267	0.0699686	0.248029	0.239726	0.123909
41	58		1797.99	17	4.67-4.68	0.135223	0.158805	0.205991		0.129941	0.172952	0.185331	41	58	0.00528227	-0.0141478	0.0206599	41	58	0.013279	0.00517866	0.0123638	0.0102309	0.0178617	0.00645412	0.0897986	-0.240513	0.351219			0.225743	0.0880371	0.210184	0.173926	0.303649	0.10972
42	62	Phosphoryl STY (4)	2155.13	19	5.49-5.50	0.203693	0.217781	0.267801		0.204949	0.217004	0.26001	42	62	-0.00125684	0.000777218	0.0077918	42	62	0.00615316	0.00621805	0.00497271	0.00203406	0.0144479	0.00845038	-0.02388	0.0147671	0.148044			0.11691	0.118143	0.0944814	0.0386471	0.27451	0.160557
44	57	Phosphoryl STY (2)	1487.8	13	11.51-11.54	0.175114	0.288214	0.391875		0.164271	0.293199	0.395626	44	57	0.0108431	-0.00498593	-0.00375044	44	57	0.0120568	0.0112624	0.0100467	0.0127447	0.00857846	0.024029	0.14096	-0.0648171	-0.0487557			0.156739	0.146411	0.130607	0.165681	0.11152	0.312377
48	57		1041.67	9	7.50-7.51	0.0653419	0.0765341	0.0756092		0.0687746	0.076551	0.074019	48	57	-0.0034327	-1.68254e-05	0.00159016	48	57	0.00288444	0.00334429	0.00675825	0.00148905	0.00708206	0.0020381	-0.0308943	-0.000151429	0.0143114			0.02596	0.0300986	0.0608243	0.0134014	0.0637386	0.0183429
74	82		1014.67	8	8.69-8.70	0.159472	0.162279	0.147328		0.163102	0.159765	0.151464	74	82	-0.00363	0.00251339	-0.00413625	74	82	0.00634375	0.00900179	0.0266721	0.00830696	0.00568036	0.00779875	-0.02904	0.0201071	-0.03309			0.05075	0.0720143	0.213377	0.0664557	0.0454429	0.06239
102	120		1940.06	17	9.22-9.23	0.16255	0.235696	0.350858		0.169791	0.232581	0.336583	102	120	-0.00724168	0.00311563	0.0142752	102	120	0.00425067	0.00748445	0.0118841	0.0100773	0.00666689	0.00638933	-0.123109	0.0529657	0.242679			0.0722614	0.127236	0.20203	0.171314	0.113337	0.108619
110	130		2205.29	19	6.42-6.46	0.188097	0.250072	0.393558		0.189091	0.246252	0.384109	110	130	-0.000994135	0.00382053	0.00944902	110	130	0.0100771	0.00853962	0.0289183	0.00739624	0.00853098	0.00336887	-0.0188886	0.07259	0.179531			0.191464	0.162253	0.549447	0.140529	0.162089	0.0640086
114	127		1541.92	12	7.05-7.06	0.104118	0.137656	0.158552		0.0968587	0.128654	0.144251	114	127	0.00725881	0.0090019	0.0143004	114	127	0.00294679	0.00592631	0.00762048	0.00993202	0.0120763	0.00353857	0.0871057	0.108023	0.171604			0.0353614	0.0711157	0.0914457	0.119184	0.144916	0.0424629
121	130		1056.68	9	8.40-8.41	0.243574	0.258789	0.39416		0.23962	0.262888	0.397633	121	130	0.00395365	-0.00409937	-0.00347238	121	130	0.0100849	0.00678556	0.00829698	0.0115259	0.0110738	0.0100327	0.0355829	-0.0368943	-0.0312514			0.0907643	0.06107	0.0746729	0.103733	0.0996643	0.0902943
132	141		1189.71	8	7.41-7.42	0.239229	0.33357	0.564541		0.240752	0.33189	0.554034	132	141	-0.00152286	0.00167946	0.010507	132	141	0.00917875	0.0147563	0.0170179	0.00993607	0.00309375	0.00196125	-0.0121829	0.0134357	0.0840557			0.07343	0.11805	0.136143	0.0794886	0.02475	0.01569
7	19	Phosphoryl STY (12)	1691.86	12	10.71-10.91	0.484907	0.505484	0.495598		0.488023	0.49493	0.511836	7	19	-0.00311619	0.0105532	-0.0162382	7	19	0.0123236	0.0093475	0.0133498	0.0117093	0.0219575	0.013972	-0.0373943	0.126639	-0.194859			0.147883	0.11217	0.160197	0.140511	0.26349	0.167664
12	24	Phosphoryl STY (7)	1619.87	12	8.77-8.78	0.0725105	0.0777523	0.0920662		0.0699187	0.0709706	0.0792237	12	24	0.00259179	0.00678167	0.0128425	12	24	0.0071025	0.00533536	0.00829905	0.0038956	0.00660286	0.0048681	0.0311014	0.08138	0.15411			0.08523	0.0640243	0.0995886	0.0467471	0.0792343	0.0584171
21	36	Phosphoryl STY (11)	1795.99	15	6.83-6.85	0.298682	0.325389	0.373466		0.289387	0.317733	0.36157	21	36	0.00929429	0.00765562	0.0118965	21	36	0.0176832	0.009472	0.00725257	0.00655562	0.0137213	0.0134323	0.139414	0.114834	0.178447			0.265249	0.14208	0.108789	0.0983343	0.20582	0.201484
25	41		1835.1	16	6.10-6.11	0.0348829	0.0429493	0.0984692		0.025644	0.030888	0.0929595	25	41	0.00923893	0.0120613	0.00550973	25	41	0.00439589	0.00360946	0.00359098	0.00601357	0.0141847	0.00866741	0.147823	0.19298	0.0881557			0.0703343	0.0577514	0.0574557	0.0962171	0.226956	0.138679
26	35	Phosphoryl STY (6)	1084.58	9	11.14-11.20	0.107306	0.100964	0.165789		0.0799022	0.101875	0.161058	26	35	0.027404	-0.00091127	0.00473016	26	35	0.0111014	0.0101002	0.00440079	0.0124176	0.00433095	0.0167243	0.246636	-0.00820143	0.0425714			0.0999129	0.0909014	0.0396071	0.111759	0.0389786	0.150519
29	41		1375.82	12	7.21-7.22	0.608862	0.670462	0.68648		0.593351	0.654531	0.678614	29	41	0.0155106	0.015931	0.00786583	29	41	0.0111471	0.00878083	0.0227224	0.0084644	0.00672417	0.0119199	0.186127	0.191171	0.09439			0.133766	0.10537	0.272669	0.101573	0.08069	0.143039
32	45		1538.93	13	7.20-7.21	0.169798	0.174095	0.176493		0.165726	0.165226	0.17387	32	45	0.0040722	0.00886857	0.0026233	32	45	0.000865385	0.0114616	0.00219429	0.00220286	0.0154736	0.00247088	0.0529386	0.115291	0.0341029			0.01125	0.149001	0.0285257	0.0286371	0.201157	0.0321214
38	53	Phosphoryl STY (16)	2006.07	15	5.46-5.49	0.214946	0.249227	0.307916		0.209848	0.251311	0.296482	38	53	0.00509724	-0.00208371	0.0114336	38	53	0.0232064	0.0060699	0.00814333	0.0250161	0.00442029	0.00609781	0.0764586	-0.0312557	0.171504			0.348096	0.0910486	0.12215	0.375241	0.0663043	0.0914671
40	54		1742	14	4.67-4.69	0.108306	0.134832	0.213701		0.0991584	0.123754	0.224056	40	54	0.00914786	0.011078	-0.0103545	40	54	0.00734071	0.00738245	0.0193162	0.00555918	0.0178967	0.00223235	0.12807	0.155091	-0.144963			0.10277	0.103354	0.270427	0.0778286	0.250554	0.0312529
92	102		1151.57	10	11.32-11.33	0.0447977	0.0952236	0.159687		0.0462506	0.0862866	0.141604	92	102	-0.00145286	0.008937	0.0180831	92	102	0.0133773	0.00520929	0.00357729	0.00696257	0.0153336	0.00756357	-0.0145286	0.08937	0.180831			0.133773	0.0520929	0.0357729	0.0696257	0.153336	0.0756357
99	111		1470.79	12	8.55-8.56	0.696528	0.739491	0.74914		0.703373	0.730677	0.728305	99	111	-0.00684524	0.00881464	0.020834	99	111	0.0091	0.00990119	0.0131354	0.0192301	0.00433583	0.0114288	-0.0821429	0.105776	0.250009			0.1092	0.118814	0.157624	0.230761	0.05203	0.137146
108	124		2146.28	16	8.48-8.49	0.166764	0.201992	0.285569		0.190354	0.209403	0.265036	108	124	-0.0235898	-0.0074108	0.0205337	108	124	0.00686777	0.0146921	0.00699107	0.0161725	0.0149231	0.00403045	-0.377437	-0.118573	0.328539			0.109884	0.235074	0.111857	0.25876	0.23877	0.0644871
111	125		1883.17	14	4.51-4.52	0.393456	0.396245	0.405083		0.372219	0.396126	0.411711	111	125	0.0212361	0.000118571	-0.00662765	111	125	0.00239296	0.0250948	0.00238745	0.00679898	0.00888806	0.00230439	0.297306	0.00166	-0.0927871			0.0335014	0.351327	0.0334243	0.0951857	0.124433	0.0322614
114	121		1021.67	7	8.52-8.52	0.0775014	0.111266	0.231472		0.0636902	0.10587	0.214484	114	121	0.0138112	0.00539571	0.0169884	114	121	0.00869714	0.00690224	0.0187769	0.00842673	0.00659122	0.0136218	0.0966786	0.03777	0.118919			0.06088	0.0483157	0.131439	0.0589871	0.0461386	0.0953529
121	132		1552.91	11	9.27-9.28	0.949148	1.08928	1.11531		0.932209	1.07967	1.10644	121	132	0.0169387	0.00960455	0.00886234	121	132	0.0183582	0.00985545	0.0118339	0.0036987	0.0111766	0.00607922	0.186326	0.10565	0.0974857			0.20194	0.10841	0.130173	0.0406857	0.122943	0.0668714
1	15		1527.75	13	8.97-8.98	0.588635	0.643405	0.721067		0.58371	0.6315	0.676713	1	15	0.00492549	0.0119053	0.0443544	1	15	0.00982857	0.0028044	0.0127296	0.00687571	0.0140123	0.00485912	0.0640314	0.154769	0.576607			0.127771	0.0364571	0.165484	0.0893843	0.18216	0.0631686
1	16	Phosphoryl STY (12)	1720.8	14	11.58-11.60	0.261331	0.322606	0.364041		0.256617	0.312604	0.352893	1	16	0.00471398	0.0100024	0.0111476	1	16	0.00167224	0.0123179	0.00661327	0.0054249	0.0161348	0.00536612	0.0659957	0.140034	0.156066			0.0234114	0.17245	0.0925857	0.0759486	0.225887	0.0751257
14	33		2304.23	17	9.70-9.71	0.373935	0.418629	0.460706		0.364589	0.404019	0.445688	14	33	0.00934597	0.0146101	0.0150183	14	33	0.00940311	0.0103613	0.00954941	0.00827849	0.0133992	0.00912588	0.158881	0.248371	0.255311			0.159853	0.176141	0.16234	0.140734	0.227786	0.15514
17	26		1274.7	7	10.79-10.80	0.717579	0.781119	0.793189		0.67806	0.745973	0.75824	17	26	0.0395192	0.0351461	0.0349484	17	26	0.00983469	0.0183382	0.0081202	0.0125371	0.0179833	0.0125837	0.276634	0.246023	0.244639			0.0688429	0.128367	0.0568414	0.08776	0.125883	0.0880857
17	34		2161.18	15	10.68-10.70	0.11898	0.151421	0.165296		0.10959	0.149054	0.156721	17	34	0.0093899	0.00236686	0.00857429	17	34	0.00765619	0.0211979	0.0131443	0.00596114	0.00613733	0.00612952	0.140849	0.0355029	0.128614			0.114843	0.317969	0.197164	0.0894171	0.09206	0.0919429
24	30		848.488	6	9.06-9.07	0.403216	0.566085	0.568844		0.425198	0.596415	0.580307	24	30	-0.0219821	-0.03033	-0.0114626	24	30	0.00901952	0.0046269	0.0143381	0.00693595	0.0137914	0.00181238	-0.131893	-0.18198	-0.0687757			0.0541171	0.0277614	0.0860286	0.0416157	0.0827486	0.0108743
34	54		2327.41	19	7.75-7.78	0.313273	0.392235	0.472143		0.319024	0.386068	0.455036	34	54	-0.0057518	0.00616789	0.0171074	34	54	0.00856609	0.00476887	0.0155371	0.00377789	0.00838451	0.00355707	-0.109284	0.11719	0.325041			0.162756	0.0906086	0.295204	0.07178	0.159306	0.0675843
45	67		2493.39	21	8.86-8.86	0.413657	0.415225	0.448141		0.404717	0.418055	0.444176	45	67	0.00894034	-0.00283041	0.0039651	45	67	0.0356379	0.00799197	0.00579476	0.00597912	0.0112952	0.0063685	0.187747	-0.0594386	0.0832671			0.748396	0.167831	0.12169	0.125561	0.2372	0.133739
56	78		2566.49	22	8.06-8.09	0.1406	0.178035	0.311289		0.148285	0.189494	0.297172	56	78	-0.00768448	-0.0114587	0.0141165	56	78	0.0116874	0.0256289	0.00975084	0.00942734	0.0065576	0.0123227	-0.169059	-0.252091	0.310563			0.257123	0.563836	0.214519	0.207401	0.144267	0.271099
59	70		1275.72	11	9.07-9.08	0.208697	0.291189	0.428888		0.201146	0.299463	0.409028	59	70	0.00755104	-0.00827364	0.01986	59	70	0.00960714	0.00639273	0.0101344	0.00882494	0.012866	0.0138088	0.0830614	-0.09101	0.21846			0.105679	0.07032	0.111479	0.0970743	0.141526	0.151897
64	73		1203.73	9	7.79-7.80	0.303625	0.35439	0.369631		0.29002	0.34358	0.365285	64	73	0.0136052	0.0108106	0.00434524	64	73	0.0191729	0.00721429	0.00834127	0.0197041	0.0139027	0.0214995	0.122447	0.0972957	0.0391071			0.172556	0.0649286	0.0750714	0.177337	0.125124	0.193496
64	88		2793.63	22	12.04-12.05	0.300682	0.359046	0.455925		0.295243	0.352422	0.453406	64	88	0.0054387	0.00662409	0.00251883	64	88	0.0101962	0.0118592	0.0189758	0.0104063	0.0214418	0.0121333	0.119651	0.14573	0.0554143			0.224317	0.260901	0.417467	0.228939	0.471719	0.266933
66	80		1640.06	14	12.80-12.81	0.00789459	0.0267437	0.0805967		0.0155721	0.0333515	0.0836203	66	80	-0.00767755	-0.00660786	-0.00302357	66	80	0.0148481	0.0133276	0.014486	0.0162739	0.016568	0.0144624	-0.107486	-0.09251	-0.04233			0.207873	0.186586	0.202804	0.227834	0.231951	0.202474
74	96	Phosphoryl STY (4)	2641.47	20	8.14-8.22	0.50752	0.505479	0.536982		0.486158	0.483485	0.510893	74	96	0.0213615	0.0219942	0.0260891	74	96	0.0104613	0.0135944	0.00957629	0.00530636	0.00789414	0.0155245	0.42723	0.439884	0.521783			0.209226	0.271889	0.191526	0.106127	0.157883	0.31049
80	86		754.398	4	9.30-9.31	0.11231	0.123267	0.211493		0.123865	0.13367	0.188302	80	86	-0.0115546	-0.0104036	0.0231904	80	86	0.00629536	0.007385	0.00535357	0.00223	0.0108464	0.0104621	-0.0462186	-0.0416143	0.0927614			0.0251814	0.02954	0.0214143	0.00892	0.0433857	0.0418486
94	108		1820.07	14	11.68-11.71	0.14703	0.201106	0.25845		0.157654	0.195257	0.238534	94	108	-0.0106236	0.00584857	0.0199161	94	108	0.0168892	0.00913357	0.0113782	0.00922806	0.0144443	0.012779	-0.14873	0.08188	0.278826			0.236449	0.12787	0.159294	0.129193	0.20222	0.178906
115	125	Phosphoryl STY (6)	1442.82	10	9.74-9.75	0.074483	0.117786	0.277356		0.0731686	0.120376	0.267082	115	125	0.00131443	-0.00259029	0.0102739	115	125	0.00570857	0.007038	0.0243213	0.00729429	0.00342014	0.0108277	0.0131443	-0.0259029	0.102739			0.0570857	0.07038	0.243213	0.0729429	0.0342014	0.108277
142	151		935.468	9	11.09-11.09	0.0646914	0.0670706	0.0863733		0.0591659	0.0569579	0.0715676	142	151	0.00552556	0.0101127	0.0148057	142	151	0.0113705	0.00358429	0.0109952	0.00441413	0.00732651	0.0110856	0.04973	0.0910143	0.133251			0.102334	0.0322586	0.0989571	0.0397271	0.0659386	0.09977
5	27		2720.47	21	5.68-5.69	0.160399	0.185295	0.229367		0.154532	0.165335	0.215655	5	27	0.00586653	0.0199603	0.0137116	5	27	0.00212238	0.00718966	0.00542769	0.00232918	0.0109216	0.00373333	0.123197	0.419166	0.287943			0.04457	0.150983	0.113981	0.0489129	0.229353	0.0784
6	21		1980.07	14	11.07-11.08	0.308215	0.433139	0.49101		0.307984	0.438413	0.502704	6	21	0.000230408	-0.00527378	-0.0116947	6	21	0.0106178	0.014029	0.00828173	0.00385551	0.0139672	0.00934082	0.00322571	-0.0738329	-0.163726			0.148649	0.196406	0.115944	0.0539771	0.195541	0.130771
22	33		1287.75	11	11.58-11.59	0.444329	0.49879	0.529428		0.432664	0.498659	0.519819	22	33	0.0116653	0.000131558	0.00960961	22	33	0.00855662	0.00864987	0.00331987	0.00815299	0.0123482	0.00296961	0.128319	0.00144714	0.105706			0.0941229	0.0951486	0.0365186	0.0896829	0.13583	0.0326657
38	56		2079.15	17	10.87-10.88	0.188565	0.220226	0.258109		0.177283	0.206397	0.256366	38	56	0.0112819	0.0138297	0.00174294	38	56	0.00740529	0.0125287	0.0155192	0.0088005	0.0113814	0.00696143	0.191793	0.235104	0.02963			0.12589	0.212989	0.263826	0.149609	0.193484	0.118344
56	65		1122.56	8	8.81-8.81	0.607366	0.685397	0.684908		0.592301	0.657709	0.655727	56	65	0.0150648	0.0276879	0.0291816	56	65	0.0209918	0.027682	0.0144827	0.0347063	0.0229052	0.0227668	0.120519	0.221503	0.233453			0.167934	0.221456	0.115861	0.27765	0.183241	0.182134
64	74	Phosphoryl STY (11)	1251.66	10	11.42-11.44	0.342269	0.490192	0.55987		0.341663	0.468681	0.54369	64	74	0.000605857	0.0215103	0.0161804	64	74	0.00858371	0.00482643	0.00559257	0.00559757	0.00758643	0.00957286	0.00605857	0.215103	0.161804			0.0858371	0.0482643	0.0559257	0.0559757	0.0758643	0.0957286
65	83		2117.2	18	5.46-5.47	0.490339	0.511811	0.519396		0.48037	0.49306	0.513276	65	83	0.00996857	0.0187509	0.00611992	65	83	0.00369222	0.0117395	0.00465841	0.00568825	0.0115493	0.00417786	0.179434	0.337516	0.110159			0.06646	0.211311	0.0838514	0.102389	0.207887	0.0752014
71	87		1960.16	16	6.31-6.32	0.192321	0.252625	0.296965		0.178451	0.235145	0.277985	71	87	0.01387	0.0174799	0.0189801	71	87	0.00615384	0.0124823	0.00472955	0.00222723	0.0048975	0.0033675	0.22192	0.279679	0.303681			0.0984614	0.199717	0.0756729	0.0356357	0.07836	0.05388
87	96		1347.75	9	8.61-8.63	0.0511375	0.0393827	0.114748		0.0526765	0.035336	0.104182	87	96	-0.00153905	0.00404667	0.0105663	87	96	0.0185975	0.0263368	0.0111103	0.0163138	0.00991524	0.00475111	-0.0138514	0.03642	0.0950971			0.167377	0.237031	0.0999929	0.146824	0.0892371	0.04276
93	106		1960.08	13	6.81-6.82	0.229828	0.218683	0.238574		0.214378	0.215888	0.229419	93	106	0.0154503	0.00279451	0.00915462	93	106	0.0104538	0.0114842	0.00797901	0.00835802	0.0192863	0.00990253	0.200854	0.0363286	0.11901			0.1359	0.149294	0.103727	0.108654	0.250721	0.128733
122	138		1786.97	15	11.56-11.59	0.165549	0.300388	0.50707		0.172181	0.312279	0.496956	122	138	-0.00663114	-0.011891	0.0101135	122	138	0.00512562	0.0138355	0.00735524	0.00994171	0.00434029	0.00871029	-0.0994671	-0.178366	0.151703			0.0768843	0.207533	0.110329	0.149126	0.0651043	0.130654
123	141	Phosphoryl STY (1)	2171.07	17	11.31-11.33	0.237565	0.314669	0.431983		0.22147	0.316265	0.415905	123	141	0.016095	-0.00159546	0.0160785	123	141	0.00960303	0.00728773	0.0100347	0.00226218	0.0117416	0.00680454	0.273614	-0.0271229	0.273334			0.163251	0.123891	0.17059	0.0384571	0.199607	0.115677
127	134		874.445	6	8.67-8.67	0.571052	0.649245	0.646527		0.53478	0.622275	0.641153	127	134	0.0362724	0.026971	0.00537429	127	134	0.0111752	0.0115319	0.0240002	0.0030119	0.0100929	0.0103005	0.217634	0.161826	0.0322457			0.0670514	0.0691914	0.144001	0.0180714	0.0605571	0.0618029
128	140		1491.81	11	8.20-8.21	0.173978	0.18937	0.205137		0.168874	0.174107	0.180405	128	140	0.00510364	0.015263	0.0247321	128	140	0.012804	0.00812974	0.0132352	0.000442468	0.00996922	0.00455662	0.05614	0.167893	0.272053			0.140844	0.0894271	0.145587	0.00486714	0.109661	0.0501229
137	151		1604.95	14	4.28-4.29	0.0932709	0.166193	0.29075		0.0867054	0.168656	0.300174	137	151	0.00656551	-0.00246286	-0.00942418	137	151	0.00309531	0.00572827	0.0120848	0.00714694	0.0162438	0.0128298	0.0919171	-0.03448	-0.131939			0.0433343	0.0801957	0.169187	0.100057	0.227413	0.179617
140	153	Phosphoryl STY (7)Phosphoryl STY (12)	1664.85	13	10.85-10.86	0.446896	0.468932	0.437702		0.440811	0.45175	0.464762	140	153	0.00608462	0.0171818	-0.0270604	140	153	0.0110808	0.0138657	0.0127636	0.0047933	0.0134968	0.010241	0.0791	0.223363	-0.351786			0.14405	0.180254	0.165927	0.0623129	0.175459	0.133133
39	61	Phosphoryl STY (17)	3020.8	22	12.31-12.34	0.32532	0.389417	0.508573		0.31928	0.376258	0.494448	39	61	0.00604032	0.0131592	0.0141248	39	61	0.00499481	0.00850481	0.00593708	0.00358468	0.00674649	0.00902455	0.132887	0.289503	0.310746			0.109886	0.187106	0.130616	0.0788629	0.148423	0.19854
43	63	Phosphoryl STY (13)	2708.64	20	8.21-8.23	0.343832	0.411261	0.476226		0.325627	0.395175	0.460229	43	63	0.018205	0.016086	0.0159974	43	63	0.00606821	0.0171864	0.00336064	0.00672271	0.0129993	0.00387807	0.3641	0.32172	0.319947			0.121364	0.343727	0.0672129	0.134454	0.259986	0.0775614
50	62		1719.11	12	7.46-7.47	0.278037	0.317862	0.322207		0.280256	0.308908	0.32313	50	62	-0.00221929	0.00895452	-0.000922857	50	62	0.0056256	0.0117421	0.00334643	0.00537452	0.0020325	0.00874643	-0.0266314	0.107454	-0.0110743			0.0675071	0.140906	0.0401571	0.0644943	0.02439	0.104957
58	82		2984.73	21	4.74-4.75	0.396208	0.441385	0.483218		0.383651	0.422938	0.487007	58	82	0.0125576	0.0184476	-0.00378918	58	82	0.00730864	0.0183229	0.0191898	0.00773803	0.0194461	0.00752041	0.26371	0.3874	-0.0795729			0.153481	0.384781	0.402986	0.162499	0.408367	0.157929
101	116		1918.97	14	10.35-10.37	0.18582	0.282953	0.465466		0.176747	0.272253	0.452466	101	116	0.00907255	0.0107004	0.0129996	101	116	0.00955959	0.0135947	0.0211931	0.0100894	0.00763776	0.00296714	0.127016	0.149806	0.181994			0.133834	0.190326	0.296703	0.141251	0.106929	0.04154
128	143		1689.89	13	8.09-8.11	0.199917	0.258113	0.306202		0.201403	0.237656	0.305216	128	143	-0.00148604	0.020457	0.000985495	128	143	0.0146538	0.0138265	0.0123512	0.0149211	0.0123156	0.0204662	-0.0193186	0.265941	0.0128114			0.1905	0.179744	0.160566	0.193974	0.160103	0.26606
64	82		2330.33	17	4.03-4.04	0.40258	0.440838	0.450803		0.402258	0.447238	0.456651	64	82	0.000321345	-0.00640042	-0.00584739	64	82	0.0102581	0.0243974	0.0073416	0.00414353	0.0187287	0.00863084	0.00546286	-0.108807	-0.0994057			0.174387	0.414756	0.124807	0.07044	0.318389	0.146724
71	80		1211.69	8	7.14-7.14	0.426943	0.559752	0.604617		0.421381	0.54428	0.620402	71	80	0.00556214	0.015472	-0.0157846	71	80	0.008895	0.00524054	0.0106113	0	0.0113368	0	0.0444971	0.123776	-0.126277			0.07116	0.0419243	0.08489	0	0.0906943	0
102	110		844.463	8	7.46-7.47	0.234012	0.316064	0.439352		0.2526	0.310523	0.462778	102	110	-0.0185873	0.00554107	-0.0234261	102	110	0.00663304	0.0142975	0.0206318	0.0227005	0.0134043	0.0008625	-0.148699	0.0443286	-0.187409			0.0530643	0.11438	0.165054	0.181604	0.107234	0.0069
155	178		2589.62	23	9.71-9.73	0.0955086	0.117625	0.163932		0.0925507	0.114693	0.164322	155	178	0.00295789	0.00293224	-0.000389938	155	178	0.00994727	0.00750702	0.00840609	0.00685938	0.00897795	0.0111758	0.0680314	0.0674414	-0.00896857			0.228787	0.172661	0.19334	0.157766	0.206493	0.257043
156	175	Phosphoryl STY (1)	2231.26	19	4.72-4.73	0.54971	0.568694	0.596272		0.56149	0.560546	0.574095	156	175	-0.0117796	0.00814827	0.0221772	156	175	0.00619143	0.0128546	0.00766602	0.00559571	0.00948707	0	-0.223813	0.154817	0.421367			0.117637	0.244237	0.145654	0.106319	0.180254	0
161	175		1688.03	14	5.90-5.92	0.110152	0.112649	0.158441		0.105838	0.11355	0.154085	161	175	0.00431398	-0.00090102	0.00435582	161	175	0.0182996	0.0230423	0.0199089	0.0145947	0.0194636	0.0241911	0.0603957	-0.0126143	0.0609814			0.256194	0.322593	0.278724	0.204326	0.27249	0.338676
171	186		1538.93	14	7.20-7.21	0.164498	0.161638	0.163934		0.159119	0.159173	0.156015	171	186	0.00537806	0.00246561	0.00791878	171	186	0.0138631	0.0170797	0.0157906	0.0188934	0.0226407	0.0156821	0.0752929	0.0345186	0.110863			0.194083	0.239116	0.221069	0.264507	0.31697	0.21955
179	187	Phosphoryl STY (5)	935.471	7	11.09-11.09	0.07301	0.076069	0.10116		0.0637606	0.0633163	0.081851	179	187	0.00924939	0.0127527	0.019309	179	187	0.0143996	0.00385551	0.0130763	0.00536163	0.00943898	0.0140276	0.0647457	0.0892686	0.135163			0.100797	0.0269886	0.0915343	0.0375314	0.0660729	0.0981929
195	210		1504.91	15	7.05-7.07	0.057795	0.0574187	0.0719807		0.0543397	0.0594327	0.0591001	195	210	0.00345533	-0.002014	0.0128806	195	210	0.0136268	0.0122373	0.00632714	0.0118547	0.012609	0.00643143	0.05183	-0.03021	0.193209			0.204401	0.18356	0.0949071	0.17782	0.189136	0.0964714
200	206		575.34	6	9.22-9.23	0.201844	0.239226	0.328342		0.194784	0.238269	0.333201	200	206	0.00706048	0.000956905	-0.00485976	200	206	0.0124124	0.0137869	0.0113776	0.0182964	0.0111857	0.0204252	0.0423629	0.00574143	-0.0291586			0.0744743	0.0827214	0.0682657	0.109779	0.0671143	0.122551
242	264	Phosphoryl STY (17)	2708.44	21	10.73-10.74	0.397729	0.473652	0.579238		0.397137	0.467935	0.552776	242	264	0.000592857	0.0057168	0.0264627	242	264	0.0123005	0.00999918	0.00973653	0.00493354	0.012669	0.00576803	0.01245	0.120053	0.555717			0.25831	0.209983	0.204467	0.103604	0.266049	0.121129
254	275		2465.46	19	6.62-6.64	0.23554	0.31339	0.373737		0.23179	0.291815	0.378818	254	275	0.0037497	0.0215747	-0.00508143	254	275	0.0238917	0.01345	0.0192129	0.00915391	0.00879985	0.012436	0.0712443	0.409919	-0.0965471			0.453943	0.25555	0.365044	0.173924	0.167197	0.236284
256	277		2452.43	19	13.59-13.62	0.548489	0.699675	0.816345		0.53848	0.694584	0.804917	256	277	0.0100095	0.0050912	0.0114283	256	277	0.0109755	0.00502368	0.0102022	0.00582489	0.0103741	0.00612556	0.190181	0.0967329	0.217139			0.208534	0.09545	0.193841	0.110673	0.197109	0.116386
260	277		2023.24	15	7.72-7.73	0.259838	0.322166	0.324243		0.265566	0.315179	0.34066	260	277	-0.00572867	0.00698714	-0.0164174	260	277	0.0146245	0.0161439	0.013242	0.016067	0.0168554	0.022412	-0.08593	0.104807	-0.246261			0.219367	0.242159	0.19863	0.241004	0.252831	0.33618
14	31	Phosphoryl STY (1)	2117.04	16	10.14-10.15	0.761478	0.760486	0.763831		0.768802	0.732323	0.75824	14	31	-0.00732429	0.0281623	0.00559125	14	31	0.0241625	0.0167802	0.0122176	0	0.0352458	0.022608	-0.117189	0.450597	0.08946			0.3866	0.268483	0.195481	0	0.563933	0.361729
25	39		1676.85	12	10.36-10.38	0.219781	0.330576	0.428359		0.1989	0.311382	0.401903	25	39	0.0208807	0.0191944	0.0264564	25	39	0.00671929	0.00943048	0.00767869	0.00414702	0.0110411	0.00632107	0.250569	0.230333	0.317477			0.0806314	0.113166	0.0921443	0.0497643	0.132493	0.0758529
25	47	Phosphoryl STY (1)	2573.33	20	9.16-9.17	0.597555	0.625713	0.623388		0.596307	0.617624	0.625352	25	47	0.00124814	0.00808929	-0.00196464	25	47	0.00996593	0.0102799	0.00512429	0.00394964	0.00818886	0.00603529	0.0249629	0.161786	-0.0392929			0.199319	0.205599	0.102486	0.0789929	0.163777	0.120706
27	36		1130.6	8	4.39-4.39	0.897113	0.905406	0.872619		0.907239	0.904411	0.877549	27	36	-0.0101259	0.000994821	-0.00492929	27	36	0.0171534	0.00522661	0.00554321	0.018218	0.003885	0.00695214	-0.0810071	0.00795857	-0.0394343			0.137227	0.0418129	0.0443457	0.145744	0.03108	0.0556171
45	54		884.458	8	7.23-7.24	0.245271	0.25407	0.273691		0.237592	0.239672	0.260663	45	54	0.00767857	0.0143975	0.0130279	45	54	0.01775	0.0114918	0.0230425	0.0149902	0.0130146	0.0307391	0.0614286	0.11518	0.104223			0.142	0.0919343	0.18434	0.119921	0.104117	0.245913
93	103		1226.65	9	12.02-12.03	0.298592	0.305083	0.345491		0.299601	0.302429	0.315956	93	103	-0.00100857	0.0026546	0.0295343	93	103	0.00140952	0.00546571	0.00346873	0.00631095	0.0155768	0.00108651	-0.00907714	0.0238914	0.265809			0.0126857	0.0491914	0.0312186	0.0567986	0.140191	0.00977857
114	123		1266.81	9	7.27-7.27	0.146447	0.163956	0.273773		0.135968	0.144959	0.259849	114	123	0.0104792	0.0189971	0.0139246	114	123	0.00933571	0.00862365	0.00259444	0.0244797	0.0125338	0.0076581	0.0943129	0.170974	0.125321			0.0840214	0.0776129	0.02335	0.220317	0.112804	0.0689229
133	147		1762.91	14	11.84-11.85	0.163277	0.256892	0.410873		0.153437	0.243174	0.395358	133	147	0.0098401	0.0137173	0.015515	133	147	0.00782286	0.00827173	0.00755439	0.0110189	0.00866714	0.00632898	0.137761	0.192043	0.21721			0.10952	0.115804	0.105761	0.154264	0.12134	0.0886057
141	148		932.48	7	6.24-6.24	0.520158	0.589039	0.735068		0.530949	0.58727	0.713556	141	148	-0.010791	0.00176898	0.0215118	141	148	0.0104373	0.036298	0.0109437	0.0091602	0.00517939	0.00493347	-0.0755371	0.0123829	0.150583			0.0730614	0.254086	0.0766057	0.0641214	0.0362557	0.0345343
146	159		1697.97	12	8.25-8.27	0.203033	0.230526	0.259343		0.189892	0.207469	0.263187	146	159	0.0131407	0.0230565	-0.00384393	146	159	0.0169602	0.0123542	0.0198826	0.0101655	0.0137352	0.00621821	0.157689	0.276679	-0.0461271			0.203523	0.14825	0.238591	0.121986	0.164823	0.0746186
149	169		2578.53	19	4.98-4.99	0.419008	0.399473	0.420477		0.396925	0.388144	0.412541	149	169	0.0220831	0.0113292	0.00793586	149	169	0.010695	0.023154	0.0116552	0.00338692	0.018354	0.0103863	0.419579	0.215254	0.150781			0.203206	0.439926	0.221449	0.0643514	0.348726	0.19734
152	169	Phosphoryl STY (8)	2304.23	16	9.70-9.71	0.388223	0.44112	0.480176		0.373544	0.421724	0.466363	152	169	0.0146788	0.0193962	0.0138131	152	169	0.011641	0.0135287	0.0102166	0.00705893	0.011527	0.0104108	0.234861	0.310339	0.22101			0.186256	0.21646	0.163466	0.112943	0.184431	0.166573
175	191	Phosphoryl STY (9)	1812.98	13	11.71-11.72	0.82599	0.895748	0.92269		0.833112	0.885453	0.919618	175	191	-0.00712264	0.0102953	0.00307242	175	191	0.0170074	0.0155922	0.0184084	0.00109044	0.00716725	0.0171656	-0.0925943	0.133839	0.0399414			0.221096	0.202699	0.239309	0.0141757	0.0931743	0.223153
185	199		1593.94	12	4.86-4.87	0.297341	0.32426	0.35802		0.300662	0.322853	0.363455	185	199	-0.00332131	0.00140631	-0.00543583	185	199	0.0126932	0.0148127	0.0111633	0.0192388	0.00900238	0.014376	-0.0398557	0.0168757	-0.06523			0.152319	0.177753	0.13396	0.230866	0.108029	0.172511
187	196		1025.61	8	6.46-6.47	0.222562	0.334253	0.399396		0.201133	0.332954	0.399767	187	196	0.0214295	0.00129875	-0.000371071	187	196	0.0172813	0.0119246	0.00308143	0.00960571	0.014605	0.00147946	0.171436	0.01039	-0.00296857			0.13825	0.0953971	0.0246514	0.0768457	0.11684	0.0118357
192	203		1274.7	11	10.64-10.65	0.326053	0.427949	0.466347		0.308358	0.421218	0.463575	192	203	0.0176942	0.00673052	0.00277169	192	203	0.00974571	0.0155457	0.0118335	0	0.0225383	0.00409545	0.194636	0.0740357	0.0304886			0.107203	0.171003	0.130169	0	0.247921	0.04505
192	208		1814.04	16	10.30-10.33	0.12513	0.170665	0.277334		0.122486	0.157539	0.272461	192	208	0.00264429	0.0131262	0.00487232	192	208	0.00653527	0.0119253	0.00750661	0.0195038	0.0129842	0.0115282	0.0423086	0.21002	0.0779571			0.104564	0.190804	0.120106	0.31206	0.207747	0.184451
203	224		2443.43	19	4.22-4.24	0.429395	0.506755	0.524078		0.416472	0.495222	0.527897	203	224	0.0129223	0.0115329	-0.00381805	203	224	0.00380511	0.0197783	0.00756714	0.00737992	0.0011106	0.0127949	0.245523	0.219124	-0.0725429			0.0722971	0.375789	0.143776	0.140219	0.0211014	0.243103
214	220		784.445	5	10.41-10.41	0.175988	0.270831	0.276882		0.181372	0.255809	0.272098	214	220	-0.005384	0.0150226	0.00478457	214	220	0.00671629	0.00951343	0.01259	0.0105337	0.00615457	0.00196829	-0.02692	0.0751129	0.0239229			0.0335814	0.0475671	0.06295	0.0526686	0.0307729	0.00984143
219	226		871.565	6	15.24-15.25	0.073975	0.107213	0.164714		0.0711831	0.127966	0.14462	219	226	0.0027919	-0.0207531	0.020094	219	226	0.0131902	0.00453476	0.015019	0.0148124	0.0193938	0.0107914	0.0167514	-0.124519	0.120564			0.0791414	0.0272086	0.0901143	0.0888743	0.116363	0.0647486
270	279		1206.68	9	13.27-13.28	0.624861	0.67706	0.691819		0.598955	0.651775	0.666595	270	279	0.0259059	0.0252849	0.0252241	270	279	0.00709857	0.0133821	0.00799905	0.00775397	0.0186465	0.0062146	0.233153	0.227564	0.227017			0.0638871	0.120439	0.0719914	0.0697857	0.167819	0.0559314
288	299		1307.7	10	5.15-5.16	0.320578	0.431091	0.501394		0.334124	0.406525	0.512694	288	299	-0.0135464	0.0245663	-0.0113001	288	299	0.0131484	0.00674914	0.028322	0.0195201	0.0156349	0.0324657	-0.135464	0.245663	-0.113001			0.131484	0.0674914	0.28322	0.195201	0.156349	0.324657
295	301		671.409	5	10.25-10.25	0.578943	0.573129	0.568736		0.570375	0.567869	0.566444	295	301	0.00856886	0.00526	0.00229143	295	301	0.0108386	0.0196603	0.00141943	0.00171886	0.00805286	0.00420686	0.0428443	0.0263	0.0114571			0.0541929	0.0983014	0.00709714	0.00859429	0.0402643	0.0210343
306	319		1499.92	13	3.73-3.75	0.172172	0.188876	0.199472		0.177902	0.187949	0.202693	306	319	-0.00572934	0.000927143	-0.00322154	306	319	0.015097	0.0193807	0.0156273	0.0150338	0.0163585	0.0148849	-0.0744814	0.0120529	-0.04188			0.196261	0.251949	0.203154	0.19544	0.21266	0.193504
2	24		2745.46	20	6.91-6.92	0.356469	0.404412	0.430939		0.346014	0.400739	0.425573	2	24	0.0104547	0.00367293	0.00536614	2	24	0.00757964	0.0179902	0.0114644	0.0303961	0.00630264	0.0101547	0.209094	0.0734586	0.107323			0.151593	0.359804	0.229287	0.607923	0.126053	0.203094
38	55		1928.15	14	6.27-6.28	0.668723	0.738148	0.791248		0.670768	0.74081	0.790187	38	55	-0.00204571	-0.00266224	0.00106071	38	55	0.00697347	0.0126057	0.0238382	0.00837612	0.00700939	0.0152505	-0.02864	-0.0372714	0.01485			0.0976286	0.17648	0.333734	0.117266	0.0981314	0.213507
48	54		665.373	3	8.69-8.73	0.131214	0.131459	0.122395		0.159736	0.11698	0.119653	48	54	-0.0285219	0.014479	0.00274143	48	54	0.0641119	0.00432333	0.0111962	0.0216481	0.00662143	0.014919	-0.0855657	0.0434371	0.00822429			0.192336	0.01297	0.0335886	0.0649443	0.0198643	0.0447571
53	65		1463.86	9	8.32-8.34	0.20951	0.317659	0.491945		0.205946	0.298144	0.512485	53	65	0.00356413	0.0195152	-0.0205405	53	65	0.0111197	0.0228024	0.0221292	0.0106905	0.0133565	0.0180654	0.0320771	0.175637	-0.184864			0.100077	0.205221	0.199163	0.0962143	0.120209	0.162589
68	87	Phosphoryl STY (1)	2276.2	19	10.68-10.68	0.0968548	0.137665	0.149474		0.0863644	0.121763	0.135336	68	87	0.0104904	0.0159014	0.014138	68	87	0.00095203	0.00201654	0.00652586	0.00466353	0.00436677	0.00385977	0.199317	0.302127	0.268623			0.0180886	0.0383143	0.123991	0.0886071	0.0829686	0.0733357
79	96	Phosphoryl STY (15)	2070.16	17	8.87-8.90	0.283268	0.347861	0.495683		0.281781	0.345368	0.492096	79	96	0.00148672	0.00249336	0.00358714	79	96	0.0148578	0.0152408	0.0155054	0.0158494	0.0221219	0.0202518	0.0252743	0.0423871	0.0609814			0.252583	0.259094	0.263591	0.26944	0.376073	0.344281
82	95		1505.94	13	4.45-4.46	0.272941	0.398507	0.48056		0.275029	0.392653	0.471067	82	95	-0.00208868	0.00585385	0.00949297	82	95	0.0103107	0.0152725	0.0119684	0.00854538	0.0114224	0.0123193	-0.0271529	0.0761	0.123409			0.134039	0.198543	0.155589	0.11109	0.148491	0.160151
82	96		1619.02	14	5.21-5.23	0.25109	0.365062	0.446875		0.227256	0.345187	0.436826	82	96	0.0238336	0.0198755	0.0100484	82	96	0.032535	0.010954	0.00679122	0.0172084	0.001705	0.00111612	0.33367	0.278257	0.140677			0.45549	0.153356	0.0950771	0.240917	0.02387	0.0156257
87	113	Phosphoryl STY (7)	3141.68	25	14.61-14.64	0.17215	0.268456	0.45159		0.171768	0.261843	0.448464	87	113	0.000382114	0.00661286	0.00312554	87	113	0.00887589	0.00931251	0.0132577	0.00448326	0.0175375	0.00611034	0.00955286	0.165321	0.0781386			0.221897	0.232813	0.331443	0.112081	0.438437	0.152759
93	103		1269.74	9	5.11-5.12	0.171466	0.272356	0.33276		0.164054	0.276182	0.327264	93	103	0.0074127	-0.00382571	0.00549556	93	103	0.0146783	0.0262584	0.00876063	0.0272037	0.0287029	0.0126998	0.0667143	-0.0344314	0.04946			0.132104	0.236326	0.0788457	0.244833	0.258326	0.114299
110	127		2205.29	17	6.42-6.46	0.216594	0.274926	0.428468		0.210127	0.280803	0.423904	110	127	0.00646681	-0.00587714	0.00456353	110	127	0.0118075	0.0113639	0.00707269	0.0110462	0.00759966	0.0215307	0.109936	-0.0999114	0.07758			0.200727	0.193187	0.120236	0.187786	0.129194	0.366021
113	119		886.51	6	4.78-4.79	0.0919167	0.18736	0.326884		0.0749674	0.196034	0.30949	113	119	0.0169493	-0.00867405	0.0173933	113	119	0.0283536	0.0143386	0.0313895	0.0237526	0.0152519	0.023505	0.101696	-0.0520443	0.10436			0.170121	0.0860314	0.188337	0.142516	0.0915114	0.14103
125	143		2043.09	15	5.88-5.89	0.580826	0.600574	0.612772		0.574934	0.586356	0.605757	125	143	0.00589238	0.0142178	0.00701524	125	143	0.0138511	0.0225072	0.0159966	0.0142877	0.0183366	0.0184526	0.0883857	0.213267	0.105229			0.207767	0.337609	0.239949	0.214316	0.275049	0.276789
134	144		1160.58	9	10.76-10.77	0.11249	0.15659	0.214892		0.112047	0.151654	0.201871	134	144	0.000442063	0.00493619	0.0130213	134	144	0.00738063	0.00937127	0.00829746	0.00960238	0.00567952	0.0142667	0.00397857	0.0444257	0.117191			0.0664257	0.0843414	0.0746771	0.0864214	0.0511157	0.1284
141	169		3279.9	26	8.41-8.42	0.185746	0.222722	0.263803		0.183477	0.221746	0.259382	141	169	0.00226874	0.000976209	0.00442088	141	169	0.00975544	0.00388962	0.0135249	0.00925962	0.0108021	0.00402758	0.0589871	0.0253814	0.114943			0.253641	0.10113	0.351649	0.24075	0.280856	0.104717
143	158		1767.02	13	5.87-5.89	0.50624	0.52624	0.530253		0.508575	0.505232	0.530827	143	158	-0.00233516	0.0210079	-0.000574396	143	158	0.0062256	0.00774978	0.00853187	0.00535868	0.0110659	0	-0.0303571	0.273103	-0.00746714			0.0809329	0.100747	0.110914	0.0696629	0.143857	0
144	153		1041.63	8	7.53-7.68	0.176926	0.0896273	0.21802		0.17594	0.0888679	0.199466	144	153	0.000986071	0.000759464	0.0185543	144	153	0.00888661	0.0003425	0.0101895	0.0195116	0.00727946	0.00548929	0.00788857	0.00607571	0.148434			0.0710929	0.00274	0.0815157	0.156093	0.0582357	0.0439143
145	152	Phosphoryl STY (7)	911.46	7	7.48-7.49	0.344594	0.357064	0.381175		0.327838	0.350015	0.354792	145	152	0.0167557	0.00704898	0.0263827	145	152	0.015921	0.0169282	0.0234406	0.0141065	0.0167545	0.0100073	0.11729	0.0493429	0.184679			0.111447	0.118497	0.164084	0.0987457	0.117281	0.0700514
147	155		917.476	7	9.48-9.49	0.762541	0.755018	0.770194		0.752161	0.778765	0.740637	147	155	0.0103808	-0.0237471	0.0295573	147	155	0.0138645	0.0211927	0.0187406	0.0149892	0.00119306	0.0140261	0.0726657	-0.16623	0.206901			0.0970514	0.148349	0.131184	0.104924	0.00835143	0.0981829
147	161		1643.89	12	12.29-12.29	0.803997	0.820189	0.813927		0.79097	0.800563	0.790441	147	161	0.0130269	0.0196252	0.0234862	147	161	0.0234273	0.00786417	0.00459917	0.00677857	0.00216857	0.0184683	0.156323	0.235503	0.281834			0.281127	0.09437	0.05519	0.0813429	0.0260229	0.22162
151	160		1083.6	7	11.20-11.20	0.228002	0.258774	0.337694		0.229098	0.26909	0.330323	151	160	-0.00109592	-0.0103161	0.00737082	151	160	0.00686347	0.0138571	0.0112567	0.0213539	0.0211296	0.0170841	-0.00767143	-0.0722129	0.0515957			0.0480443	0.097	0.0787971	0.149477	0.147907	0.119589
160	171		1447.86	11	8.53-8.53	0.078094	0.0706516	0.0819409		0.0602058	0.0826617	0.0899468	160	171	0.0178882	-0.0120101	-0.00800584	160	171	0.0411071	0.0344722	0.0441382	0.0167031	0.0393275	0.0278551	0.19677	-0.132111	-0.0880643			0.452179	0.379194	0.48552	0.183734	0.432603	0.306406
162	171		1201.73	9	4.24-4.25	0.525274	0.60763	0.660633		0.53535	0.61332	0.694122	162	171	-0.0100754	-0.00568921	-0.0334887	162	171	0.00610952	0.0206338	0.0346703	0.00663714	0.0189548	0.0176954	-0.0906786	-0.0512029	-0.301399			0.0549857	0.185704	0.312033	0.0597343	0.170593	0.159259
171	178		994.484	7	12.08-12.09	0.0160427	0.0137855	0.00975796		0.0145712	0.00671898	0.00211755	171	178	0.00147143	0.00706653	0.00764041	171	178	0.00536898	0.00723306	0.0109855	0.00543306	0.00731102	0.00801531	0.0103	0.0494657	0.0534829			0.0375829	0.0506314	0.0768986	0.0380314	0.0511771	0.0561071
172	185		1641.84	13	11.24-11.25	0.222507	0.277119	0.366302		0.222322	0.280855	0.361687	172	185	0.000185604	-0.00373637	0.00461571	172	185	0.00207253	0.00605341	0.00177242	0.0140411	0.00893	0.00821725	0.00241286	-0.0485729	0.0600043			0.0269429	0.0786943	0.0230414	0.182534	0.11609	0.106824
187	201		1701	14	3.70-3.72	0.647866	0.582163	0.615389		0.64408	0.604801	0.598104	187	201	0.00378592	-0.0226385	0.017285	187	201	0.00517684	0.0218735	0.0149483	0.0032252	0.021614	0.0157476	0.0530029	-0.316939	0.24199			0.0724757	0.306229	0.209276	0.0451529	0.302596	0.220466
9	18		1054.57	9	11.36-11.38	0.255606	0.317011	0.374591		0.231331	0.303663	0.366592	9	18	0.0242749	0.0133483	0.00799873	9	18	0.00484952	0.00448635	0.0069573	0.0132894	0.00450857	0.0082254	0.218474	0.120134	0.0719886			0.0436457	0.0403771	0.0626157	0.119604	0.0405771	0.0740286
13	31	Phosphoryl STY (2)	2036.06	17	7.07-7.09	0.434379	0.551306	0.65319		0.424295	0.540026	0.643409	13	31	0.010084	0.0112797	0.00978076	13	31	0.0175103	0.0324108	0.0177865	0.0174746	0.0186439	0.0174831	0.171429	0.191756	0.166273			0.297674	0.550983	0.30237	0.297069	0.316947	0.297213
15	26		1182.66	10	8.39-8.40	0.186965	0.262125	0.287528		0.184141	0.26742	0.281024	15	26	0.00282314	-0.00529486	0.00650386	15	26	0.00950857	0.006562	0.00892686	0.0101399	0.0145769	0.0111299	0.0282314	-0.0529486	0.0650386			0.0950857	0.06562	0.0892686	0.101399	0.145769	0.111299
36	52		1916.99	14	10.34-10.38	0.301214	0.41895	0.610872		0.309465	0.399932	0.590707	36	52	-0.00825122	0.0190185	0.0201648	36	52	0.00711296	0.00501459	0.0109548	0.0126686	0.0148524	0.00198541	-0.115517	0.266259	0.282307			0.0995814	0.0702043	0.153367	0.17736	0.207934	0.0277957
51	62		1455.74	10	6.17-6.18	0.25854	0.241856	0.30896		0.235724	0.225483	0.269674	51	62	0.0228159	0.0163731	0.0392864	51	62	0.00278271	0.00590429	0.00825214	0.00368029	0.0106563	0.00997229	0.228159	0.163731	0.392864			0.0278271	0.0590429	0.0825214	0.0368029	0.106563	0.0997229
68	81		1748.96	13	14.26-14.27	0.427652	0.501406	0.612022		0.440395	0.513479	0.596831	68	81	-0.0127435	-0.012073	0.0151914	68	81	0.0269164	0.0709589	0.0402138	0.0122925	0.0487427	0.0350182	-0.165666	-0.156949	0.197489			0.349913	0.922466	0.52278	0.159803	0.633656	0.455237
80	97	Phosphoryl STY (10)	2153.09	17	10.72-10.73	0.594416	0.581199	0.574482		0.563541	0.555379	0.562681	80	97	0.0308748	0.02582	0.0118008	80	97	0.00747017	0.0148687	0.00555487	0.00260034	0.00606261	0.00187134	0.524871	0.43894	0.200614			0.126993	0.252769	0.0944329	0.0442057	0.103064	0.0318129
90	102		1641.97	12	6.98-6.99	0.110485	0.147569	0.222177		0.111874	0.136966	0.218668	90	102	-0.00138929	0.0106032	0.00350964	90	102	0.0104868	0.0109377	0.0112473	0.00757083	0.0103676	0.00709238	-0.0166714	0.127239	0.0421157			0.125841	0.131253	0.134967	0.09085	0.124411	0.0851086
108	133		3244.91	25	6.00-6.06	0.266818	0.366159	0.428131		0.257033	0.37894	0.414764	108	133	0.00978509	-0.012781	0.0133666	108	133	0.016166	0.0144383	0.0129178	0.00778463	0.00542571	0.025765	0.244627	-0.319524	0.334166			0.40415	0.360957	0.322946	0.194616	0.135643	0.644126
110	122		1665.98	12	4.65-4.66	0.279309	0.325504	0.424498		0.2717	0.317752	0.412817	110	122	0.00760857	0.00775226	0.0116806	110	122	0.018805	0.0102331	0.0172196	0.00758869	0.0107514	0.01211	0.0913029	0.0930271	0.140167			0.22566	0.122797	0.206636	0.0910643	0.129017	0.14532
128	135		927.61	7	10.52-10.53	0.0652771	0.10672	0.291793		0.0718396	0.0963218	0.266014	128	135	-0.00656245	0.0103984	0.0257788	128	135	0.00929286	0.0222539	0.0162702	0.0204241	0.0244969	0.030899	-0.0459371	0.0727886	0.180451			0.06505	0.155777	0.113891	0.142969	0.171479	0.216293
136	159	Phosphoryl STY (4)	2269.32	21	6.90-6.92	0.37593	0.425861	0.456414		0.38139	0.443907	0.444152	136	159	-0.00545918	-0.0180468	0.012262	136	159	0.0153324	0.0122408	0.0066415	0.00642544	0.0215895	0.00599129	-0.114643	-0.378983	0.257501			0.321981	0.257057	0.139471	0.134934	0.453379	0.125817
138	158		1849.1	18	10.12-10.13	0.218417	0.318825	0.394864		0.209649	0.322887	0.382785	138	158	0.00876825	-0.00406111	0.0120788	138	158	0.0103212	0.0100543	0.0103627	0.00933214	0.0166737	0.0108263	0.157829	-0.0731	0.217419			0.185781	0.180977	0.186529	0.167979	0.300127	0.194874
142	151		911.567	8	10.62-10.63	0.0836513	0.111645	0.261708		0.0817545	0.117879	0.252527	142	151	0.00189679	-0.00623411	0.00918054	142	151	0.0171329	0.0216455	0.0194329	0.0186071	0.0335789	0.0178693	0.0151743	-0.0498729	0.0734443			0.137063	0.173164	0.155463	0.148857	0.268631	0.142954
143	161		1604.95	16	4.28-4.29	0.0620857	0.135464	0.24856		0.0675011	0.142794	0.250603	143	161	-0.00541536	-0.00732929	-0.00204339	143	161	0.0072342	0.00993527	0.0177684	0.00936607	0.0148719	0.0132204	-0.0866457	-0.117269	-0.0326943			0.115747	0.158964	0.284294	0.149857	0.23795	0.211527
145	155		899.531	10	11.60-11.61	0.179173	0.166153	0.17479		0.175	0.175748	0.189501	145	155	0.00417243	-0.00959429	-0.0147114	145	155	0.0236996	0.0120109	0.0184997	0.0296527	0.0245153	0.0352883	0.0417243	-0.0959429	-0.147114			0.236996	0.120109	0.184997	0.296527	0.245153	0.352883
146	156		871.5	10	8.97-8.98	0.414143	0.465051	0.482372		0.415756	0.464939	0.482751	146	156	-0.00161314	0.000111429	-0.000379	146	156	0.00832771	0.019999	0.00768943	0.00767171	0.00886429	0.0111711	-0.0161314	0.00111429	-0.00379			0.0832771	0.19999	0.0768943	0.0767171	0.0886429	0.111711
147	159		1098.66	12	5.88-5.89	0.00994048	0.0137456	0.0166596		0.010202	0.00776012	0.0177044	147	159	-0.000261548	0.00598548	-0.00104476	147	159	0.00774524	0.010319	0.00780369	0.00984714	0.00905155	0.0161162	-0.00313857	0.0718257	-0.0125371			0.0929429	0.123829	0.0936443	0.118166	0.108619	0.193394
159	173		1382.85	13	6.90-6.90	0.134925	0.18697	0.216186		0.119118	0.178882	0.204382	159	173	0.0158069	0.00808769	0.0118043	159	173	0.038702	0.00783791	0.0398214	0.0127725	0.0540954	0.0219897	0.20549	0.10514	0.153456			0.503126	0.101893	0.517679	0.166043	0.70324	0.285866
160	169		942.573	8	10.26-10.28	0.25504	0.468516	0.704744		0.230453	0.466791	0.690183	160	169	0.0245877	0.001725	0.0145605	160	169	0.0183629	0.00906875	0.00824375	0.014593	0.00700482	0.0168434	0.196701	0.0138	0.116484			0.146903	0.07255	0.06595	0.116744	0.0560386	0.134747
168	189		2119.21	19	10.20-10.22	0.190168	0.221865	0.282019		0.191482	0.22327	0.269956	168	189	-0.00131331	-0.00140541	0.0120638	168	189	0.0137499	0.0132502	0.0075206	0.0174417	0.0169478	0.0240089	-0.0249529	-0.0267029	0.229211			0.261249	0.251754	0.142891	0.331391	0.322009	0.45617
187	211		2493.4	18	10.52-10.55	0.0583932	0.0559652	0.0722503		0.0477337	0.0569463	0.0754414	187	211	0.0106594	-0.000981032	-0.00319111	187	211	0.00602365	0.00393175	0.0151617	0.00480333	0.00843127	0.0060681	0.19187	-0.0176586	-0.05744			0.108426	0.0707714	0.272911	0.08646	0.151763	0.109226
197	210		1419.81	10	7.70-7.72	0.121316	0.20342	0.304631		0.134411	0.199226	0.319467	197	210	-0.0130947	0.00419443	-0.0148356	197	210	0.0415273	0.0406903	0.0689729	0.0399494	0.0495983	0.0948277	-0.130947	0.0419443	-0.148356			0.415273	0.406903	0.689729	0.399494	0.495983	0.948277
198	212		1573.92	10	11.07-11.08	0.166199	0.217992	0.298201		0.153525	0.224736	0.289111	198	212	0.0126737	-0.00674343	0.00908971	198	212	0.0187689	0.0190029	0.0269147	0.0205526	0.026946	0.0200226	0.126737	-0.0674343	0.0908971			0.187689	0.190029	0.269147	0.205526	0.26946	0.200226
208	214		641.362	4	10.10-10.10	0.0858875	0.134529	0.297503		0.0951739	0.144028	0.280208	208	214	-0.00928643	-0.00949893	0.017295	208	214	0.0389054	0.0318125	0.0309018	0.0360064	0.0312704	0.0474168	-0.0371457	-0.0379957	0.06918			0.155621	0.12725	0.123607	0.144026	0.125081	0.189667
25	41	Phosphoryl STY (1)	2220.11	15	6.14-6.15	0.14574	0.189354	0.26432		0.120589	0.186605	0.258658	25	41	0.0251515	0.00274838	0.00566171	25	41	0.0222081	0.007948	0.011084	0.00718533	0.0203221	0.0163717	0.377273	0.0412257	0.0849257			0.333121	0.11922	0.16626	0.10778	0.304831	0.245576
35	53		2231.27	15	4.72-4.73	0.685122	0.682093	0.754148		0.694544	0.696912	0.713429	35	53	-0.00942143	-0.0148196	0.0407192	35	53	0.017571	0.0361909	0.0253094	0.0144691	0.0199943	0.0230328	-0.141321	-0.222294	0.610789			0.263566	0.542863	0.379641	0.217037	0.299914	0.345491
43	63		2539.44	19	9.18-9.21	0.213428	0.276048	0.358968		0.213967	0.284068	0.362007	43	63	-0.000538797	-0.00802038	-0.00303895	43	63	0.00739165	0.0114041	0.00526586	0.00397075	0.0154392	0.00714556	-0.0102371	-0.152387	-0.05774			0.140441	0.216679	0.100051	0.0754443	0.293346	0.135766
57	77	Phosphoryl STY (1)	2634.51	18	4.90-4.91	0.376708	0.382161	0.4156		0.389774	0.427663	0.462175	57	77	-0.0130656	-0.0455019	-0.0465757	57	77	0.0206897	0.0274696	0.0221347	0.0300964	0.023881	0.0128793	-0.235181	-0.819034	-0.838363			0.372414	0.494453	0.398424	0.541736	0.429857	0.231827
61	79		2235.39	16	10.36-10.38	0.236641	0.290031	0.355642		0.22409	0.28509	0.347095	61	79	0.0125511	0.00494188	0.00854696	61	79	0.00728589	0.00824866	0.0123819	0.00222429	0.0159548	0.00728688	0.200817	0.07907	0.136751			0.116574	0.131979	0.19811	0.0355886	0.255277	0.11659
74	89		1643.9	12	11.09-11.10	0.355162	0.462051	0.537858		0.355008	0.449717	0.537984	74	89	0.000154405	0.0123343	-0.000126071	74	89	0.00655417	0.014536	0.00278845	0.0108499	0.0103479	0.00615226	0.00185286	0.148011	-0.00151286			0.07865	0.174431	0.0334614	0.130199	0.124174	0.0738271
75	91		1788.95	14	8.06-8.10	0.166212	0.252211	0.296646		0.164413	0.224899	0.270267	75	91	0.00179878	0.0273116	0.0263793	75	91	0.0143992	0.0049898	0.00868929	0	0.00497245	0.00688214	0.0251829	0.382363	0.36931			0.201589	0.0698571	0.12165	0	0.0696143	0.09635
75	94	Phosphoryl STY (1)	2257.16	17	12.32-12.34	0.199316	0.235931	0.241466		0.195949	0.232956	0.236902	75	94	0.00336723	0.00297487	0.00456353	75	94	0.0101615	0.00867899	0.00800261	0.0108745	0.00789076	0.00789639	0.0572429	0.0505729	0.07758			0.172746	0.147543	0.136044	0.184866	0.134143	0.134239
84	94		1275.7	9	12.36-12.37	0.0927402	0.119968	0.144029		0.0998471	0.106158	0.141801	84	94	-0.00710698	0.0138102	0.00222778	84	94	0.012004	0.00229603	0.00682794	0.00432619	0.00812048	0.00703254	-0.0639629	0.124291	0.02005			0.108036	0.0206643	0.0614514	0.0389357	0.0730843	0.0632929
101	116		1736.93	15	10.72-10.73	0.183253	0.205278	0.218932		0.176461	0.188463	0.199033	101	116	0.00679219	0.0168151	0.0198994	101	116	0.0172959	0.013011	0.0131245	0.018665	0.00776686	0.00837038	0.101883	0.252227	0.298491			0.259439	0.195164	0.196867	0.279974	0.116503	0.125556
107	118		1282.68	11	6.98-6.99	0.584432	0.64289	0.667875		0.566792	0.625509	0.665704	107	118	0.01764	0.0173814	0.00217091	107	118	0.00662948	0.00824688	0.00891416	0.0130288	0.0211723	0.00892286	0.19404	0.191196	0.02388			0.0729243	0.0907157	0.0980557	0.143317	0.232896	0.0981514
119	129		1394.63	10	11.95-11.96	0.167259	0.23358	0.273374		0.155964	0.227432	0.278982	119	129	0.0112954	0.00614829	-0.005608	119	129	0.00436386	0.00430443	0.016239	0.0109337	0.00781986	0.00988043	0.112954	0.0614829	-0.05608			0.0436386	0.0430443	0.16239	0.109337	0.0781986	0.0988043
121	137		1971.99	15	12.66-12.68	0.387101	0.410531	0.494231		0.380395	0.391996	0.473865	121	137	0.0067061	0.0185355	0.0203654	121	137	0.0237612	0.0190235	0.0152287	0.00792019	0.0145524	0.0119884	0.100591	0.278033	0.305481			0.356419	0.285353	0.22843	0.118803	0.218286	0.179826
133	144		1478.9	10	9.28-9.29	0.235066	0.238974	0.25515		0.216521	0.226856	0.259262	133	144	0.0185444	0.0121177	-0.00411186	133	144	0.00738243	0.0303183	0.005396	0.0128146	0.008879	0.0164123	0.185444	0.121177	-0.0411186			0.0738243	0.303183	0.05396	0.128146	0.08879	0.164123
135	150		1994.04	13	8.71-8.73	0.183914	0.244213	0.313522		0.179846	0.254223	0.309033	135	150	0.00406769	-0.0100097	0.00448956	135	150	0.00648418	0.0117815	0.0190748	0.0128645	0.00884604	0.0164211	0.05288	-0.130126	0.0583643			0.0842943	0.15316	0.247973	0.167239	0.114999	0.213474
150	163		1774.96	12	4.69-4.69	0.668961	0.67378	0.702139		0.673958	0.687551	0.714563	150	163	-0.00499726	-0.0137705	-0.012424	150	163	0.011724	0.0139251	0.00745881	0.0223693	0.0288802	0.00909714	-0.0599671	-0.165246	-0.149089			0.140689	0.167101	0.0895057	0.268431	0.346563	0.109166
155	172		2106.16	17	4.73-4.75	0.0613255	0.069622	0.102613		0.0485367	0.0694951	0.101049	155	172	0.0127887	0.000126891	0.00156479	155	172	0.00846303	0.0104172	0.0161287	0.0108197	0.0105168	0.0104003	0.217409	0.00215714	0.0266014			0.143871	0.177093	0.274189	0.183934	0.178786	0.176806
161	184	Phosphoryl STY (1)	2712.41	23	4.97-4.98	0.478019	0.487272	0.505983		0.466259	0.475628	0.488642	161	184	0.0117596	0.0116436	0.0173406	161	184	0.0339414	0.00401484	0.00444354	0.00513062	0.00773534	0.00401155	0.27047	0.267803	0.398833			0.780651	0.0923414	0.102201	0.118004	0.177913	0.0922657
164	175	Phosphoryl STY (8)	1282.66	11	11.32-11.34	0.0873714	0.132673	0.180109		0.0756523	0.125797	0.172605	164	175	0.0117191	0.00687558	0.00750429	164	175	0.0100579	0.0101677	0.00992948	0.012736	0.0144308	0.0108318	0.12891	0.0756314	0.0825471			0.110637	0.111844	0.109224	0.140096	0.158739	0.11915
167	175		901.533	8	8.53-8.54	0.0892596	0.177615	0.296977		0.087433	0.173191	0.298193	167	175	0.00182661	0.00442375	-0.00121554	167	175	0.0131341	0.00790054	0.02944	0.00778089	0.012022	0.00606214	0.0146129	0.03539	-0.00972429			0.105073	0.0632043	0.23552	0.0622471	0.0961757	0.0484971
184	203		2467.38	19	4.28-4.29	0.408242	0.428572	0.450685		0.391181	0.417084	0.422672	184	203	0.0170609	0.011488	0.0280135	184	203	0.0293581	0.0334326	0.0601624	0.0272268	0.0227117	0.0248714	0.324157	0.218273	0.532257			0.557804	0.635219	1.14309	0.51731	0.431523	0.472556
185	199		1784.99	14	10.36-10.37	0.0817384	0.104963	0.23326		0.0636343	0.105871	0.226751	185	199	0.0181041	-0.000907959	0.00650959	185	199	0.016031	0.00401602	0.00586459	0.00344633	0.00121622	0.0021752	0.253457	-0.0127114	0.0911343			0.224434	0.0562243	0.0821043	0.0482486	0.0170271	0.0304529
1	8		941.462	7	7.93-7.94	0.655456	0.651033	0.643857		0.623604	0.621962	0.644972	1	8	0.0318518	0.0290704	-0.00111449	1	8	0.0105508	0.00983082	0.00155041	0.0312214	0.0145671	0.00472755	0.222963	0.203493	-0.00780143			0.0738557	0.0688157	0.0108529	0.21855	0.10197	0.0330929
2	24		2837.56	21	4.69-4.70	0.30406	0.398515	0.439445		0.315287	0.405371	0.444984	2	24	-0.0112272	-0.0068568	-0.00553939	2	24	0.0180537	0.0102056	0.00725639	0.00890673	0.00596871	0.0207989	-0.235771	-0.143993	-0.116327			0.379127	0.214319	0.152384	0.187041	0.125343	0.436777
23	35		1710.08	12	6.77-6.77	0.315681	0.355015	0.369929		0.315824	0.350873	0.377288	23	35	-0.000142976	0.0041419	-0.00735857	23	35	0.00487786	0.00957643	0.0105195	0.0146024	0.0194271	0.0159279	-0.00171571	0.0497029	-0.0883029			0.0585343	0.114917	0.126234	0.175229	0.233126	0.191134
24	37		1824.14	13	8.43-8.44	0.270458	0.289775	0.317173		0.262981	0.291516	0.308833	24	37	0.00747736	-0.00174165	0.00834011	24	37	0.0114419	0.0107907	0.00993879	0.00845352	0.0183851	0.010183	0.0972057	-0.0226414	0.108421			0.148744	0.140279	0.129204	0.109896	0.239006	0.132379
26	42	Phosphoryl STY (17)	2187.23	16	9.40-9.41	0.563451	0.599421	0.63424		0.575314	0.596288	0.632125	26	42	-0.0118623	0.00313259	0.00211545	26	42	0.0574463	0.0253487	0.00776893	0.0282086	0.0263861	0.0080275	-0.189797	0.0501214	0.0338471			0.91914	0.405579	0.124303	0.451337	0.422177	0.12844
47	57		1364.78	10	11.95-11.96	0.0651253	0.120779	0.136385		0.0497644	0.117027	0.143562	47	57	0.0153609	0.00375243	-0.007177	47	57	0.0174691	0.0137194	0.0143241	0.0139417	0.0234411	0.0122256	0.153609	0.0375243	-0.07177			0.174691	0.137194	0.143241	0.139417	0.234411	0.122256
49	65	Phosphoryl STY (1)	2139.14	14	7.33-7.34	0.190108	0.202813	0.236888		0.19656	0.196364	0.23269	49	65	-0.00645153	0.00644837	0.00419765	49	65	0.0105652	0.00273949	0.00392745	0.00637357	0.00455286	0.00761827	-0.0903214	0.0902771	0.0587671			0.147913	0.0383529	0.0549843	0.08923	0.06374	0.106656
66	79	Phosphoryl STY (14)	1781.93	12	8.60-8.62	0.129609	0.261219	0.415155		0.106528	0.279481	0.385616	66	79	0.023081	-0.0182617	0.0295392	66	79	0.0209982	0.0486031	0.0333933	0.0559692	0.0207399	0.0209489	0.276971	-0.21914	0.35447			0.251979	0.583237	0.40072	0.67163	0.248879	0.251387
70	82		1442.81	11	9.74-9.75	0.0640358	0.102351	0.263302		0.0659258	0.104329	0.237366	70	82	-0.00189	-0.00197792	0.025936	70	82	0.00416584	0.00641039	0.0101306	0.00211182	0.00325104	0.0124619	-0.02079	-0.0217571	0.285296			0.0458243	0.0705143	0.111437	0.02323	0.0357614	0.137081
74	80		775.406	6	8.57-8.58	0.0358621	0.0658476	0.11005		0.0456064	0.0842726	0.109243	74	80	-0.00974429	-0.018425	0.000807857	74	80	0.00574881	0.00304952	0.0200195	0.0221502	0.0223793	0.0280562	-0.0584657	-0.11055	0.00484714			0.0344929	0.0182971	0.120117	0.132901	0.134276	0.168337
90	98		1067.66	7	7.98-7.99	0.428491	0.43986	0.469131		0.403252	0.4423	0.475802	90	98	0.0252386	-0.00243918	-0.00667143	90	98	0.00329694	0.0237992	0.022649	0.0170265	0.0293851	0.0219104	0.17667	-0.0170743	-0.0467			0.0230786	0.166594	0.158543	0.119186	0.205696	0.153373
90	100		1294.82	9	7.59-7.60	0.501439	0.524752	0.55655		0.507655	0.521081	0.556646	90	100	-0.00621587	0.00367079	-9.57143e-05	90	100	0.0307787	0.021933	0.0235748	0.0464224	0.0166541	0.0215011	-0.0559429	0.0330371	-0.000861429			0.277009	0.197397	0.212173	0.417801	0.149887	0.19351
95	118		2579.58	22	6.32-6.32	0.295562	0.373729	0.449113		0.297461	0.353971	0.456612	95	118	-0.00189831	0.0197583	-0.00749922	95	118	0.0191844	0.0266405	0.035716	0.0165716	0.0245615	0.00307318	-0.0417629	0.434683	-0.164983			0.422057	0.58609	0.785751	0.364574	0.540353	0.06761
99	108		1132.66	9	7.35-7.36	0.0892902	0.133733	0.180405		0.100969	0.13514	0.173574	99	108	-0.0116789	-0.00140698	0.00683016	99	108	0.0108352	0.0121598	0.0139348	0.0172276	0.0119216	0.0112298	-0.10511	-0.0126629	0.0614714			0.0975171	0.109439	0.125413	0.155049	0.107294	0.101069
101	129		3172.81	28	8.90-8.92	0.568939	0.628145	0.654079		0.561774	0.619205	0.632555	101	129	0.00716536	0.0089398	0.0215242	101	129	0.0121429	0.010258	0.0239889	0.0056951	0.0100583	0.00575867	0.20063	0.250314	0.602677			0.34	0.287223	0.671689	0.159463	0.281631	0.161243
104	114		1314.81	10	7.69-7.70	0.217341	0.290608	0.334649		0.215269	0.274517	0.32678	104	114	0.00207171	0.016091	0.00786843	104	114	0.008669	0.00503814	0.00656171	0.0115621	0.0168649	0.00887571	0.0207171	0.16091	0.0786843			0.08669	0.0503814	0.0656171	0.115621	0.168649	0.0887571
110	130		2302.32	20	5.32-5.33	0.714653	0.671676	0.668873		0.702271	0.704057	0.692493	110	130	0.0123818	-0.0323812	-0.0236197	110	130	0.0226986	0.024964	0.00401707	0.012615	0.0113589	0.0110446	0.247636	-0.647624	-0.472394			0.453973	0.49928	0.0803414	0.2523	0.227177	0.220893
118	127		1105.63	9	4.87-4.88	0.109418	0.180546	0.239659		0.0983694	0.18663	0.235872	118	127	0.0110484	-0.00608381	0.00378635	118	127	0.0206014	0.0258298	0.0229754	0.0221143	0.0331113	0.0201424	0.0994357	-0.0547543	0.0340771			0.185413	0.232469	0.206779	0.199029	0.298001	0.181281
121	134		1560.84	12	11.06-11.07	0.336126	0.421888	0.461163		0.334443	0.405701	0.470282	121	134	0.00168321	0.0161873	-0.00911905	121	134	0.00861155	0.0110207	0.0101868	0.0154355	0.0134987	0.0248468	0.0201986	0.194247	-0.109429			0.103339	0.132249	0.122241	0.185226	0.161984	0.298161
127	138		1213.69	10	7.14-7.15	0.372007	0.463706	0.50084		0.373379	0.444784	0.49314	127	138	-0.001372	0.0189223	0.00769971	127	138	0.0260857	0.0124764	0.00675057	0.0255243	0.0114407	0.00988029	-0.01372	0.189223	0.0769971			0.260857	0.124764	0.0675057	0.255243	0.114407	0.0988029
132	145		1425.86	12	6.47-6.47	0.270825	0.26512	0.340192		0.275341	0.278796	0.343312	132	145	-0.00451679	-0.0136757	-0.00312	132	145	0.0103557	0.0253585	0.00879452	0.0081331	0.0138585	0.00279714	-0.0542014	-0.164109	-0.03744			0.124269	0.304301	0.105534	0.0975971	0.166301	0.0335657
133	147		1582.91	13	10.28-10.29	0.048289	0.0593888	0.0654284		0.0612556	0.0583069	0.0653319	133	147	-0.0129666	0.00108187	9.64835e-05	133	147	0.000941209	0.00567527	0.00397187	0.00598637	0	0.00258066	-0.168566	0.0140643	0.00125429			0.0122357	0.0737786	0.0516343	0.0778229	0	0.0335486
140	152		1588.85	11	9.78-9.80	0.290362	0.378641	0.433996		0.291669	0.363798	0.444425	140	152	-0.00130753	0.0148429	-0.0104291	140	152	0.0213166	0.0169109	0.0203379	0.0106886	0.0197399	0.0178025	-0.0143829	0.163271	-0.11472			0.234483	0.18602	0.223717	0.117574	0.217139	0.195827
162	176	Phosphoryl STY (1)	1969.03	13	6.19-6.19	0.737909	0.765683	0.796182		0.750684	0.781817	0.769142	162	176	-0.0127752	-0.0161345	0.0270397	162	176	0.00579198	0.00447022	0.00543198	0.00877527	0.0139592	0.0107668	-0.166077	-0.209749	0.351516			0.0752957	0.0581129	0.0706157	0.114079	0.18147	0.139969
1	12		1433.81	11	5.23-5.25	0.4	0.42	0.4		0.41	0.45	0.42	1	12	0	-0.03	-0.02	1	12	0.01	0.02	0	0.01	0	0.01	0	-0.33	-0.22			0.11	0.22	0	0.11	0	0.11
3	19	Phosphoryl STY (10)	2039.11	16	13.23-13.25	0.43	0.63	0.75		0.42	0.61	0.74	3	19	0.01	0.03	0.01	3	19	0.05	0.01	0.01	0.01	0.01	0	0.16	0.48	0.16			0.8	0.16	0.16	0.16	0.16	0
4	15		1383.88	11	8.02-8.04	0.22	0.33	0.44		0.22	0.32	0.42	4	15	0	0.01	0.02	4	15	0.01	0.02	0.01	0.01	0	0.01	0	0.11	0.22			0.11	0.22	0.11	0.11	0	0.11
5	15		1270.8	10	6.74-6.75	0.12	0.25	0.39		0.13	0.26	0.37	5	15	-0.01	-0.01	0.02	5	15	0.02	0.04	0.02	0.04	0.03	0.08	-0.1	-0.1	0.2			0.2	0.4	0.2	0.4	0.3	0.8
8	18		1189.68	10	7.41-7.42	0.19	0.27	0.46		0.19	0.28	0.46	8	18	0	-0.02	0	8	18	0.01	0.01	0.02	0.01	0.02	0.02	0	-0.2	0			0.1	0.1	0.2	0.1	0.2	0.2
10	33		2671.42	22	10.02-10.03	0.29	0.4	0.45		0.28	0.38	0.44	10	33	0.01	0.02	0.01	10	33	0.01	0	0	0	0	0	0.22	0.44	0.22			0.22	0	0	0	0	0
16	31		1916.96	14	6.79-6.80	0.26	0.32	0.35		0.26	0.32	0.33	16	31	0	0	0.02	16	31	0.02	0.01	0.01	0.01	0.01	0.03	0	0	0.28			0.28	0.14	0.14	0.14	0.14	0.42
17	36		2244.11	18	11.91-11.92	0.3	0.37	0.42		0.29	0.35	0.41	17	36	0.01	0.02	0.02	17	36	0.01	0.01	0	0.01	0.01	0.01	0.18	0.36	0.36			0.18	0.18	0	0.18	0.18	0.18
32	49		2038.19	17	8.85-8.90	0.18	0.3	0.42		0.18	0.3	0.41	32	49	0	0	0.01	32	49	0.03	0.03	0.03	0.03	0.04	0.03	0	0	0.17			0.51	0.51	0.51	0.51	0.68	0.51
38	58		2511.57	19	4.06-4.07	0.64	0.62	0.6		0.63	0.6	0.6	38	58	0.01	0.01	0	38	58	0.01	0.02	0.01	0.01	0.02	0.01	0.19	0.19	0			0.19	0.38	0.19	0.19	0.38	0.19
77	92		1713.95	14	10.86-10.88	0.23	0.29	0.35		0.21	0.29	0.34	77	92	0.02	0	0.01	77	92	0.01	0.01	0.01	0.01	0.02	0.01	0.28	0	0.14			0.14	0.14	0.14	0.14	0.28	0.14
78	88	Phosphoryl STY (7)	1251.67	10	11.42-11.44	0.36	0.5	0.57		0.36	0.48	0.56	78	88	0	0.02	0.01	78	88	0.01	0.01	0.01	0	0.01	0.01	0	0.2	0.1			0.1	0.1	0.1	0	0.1	0.1
87	99		1691.87	11	10.70-10.72	0.52	0.56	0.56		0.53	0.56	0.56	87	99	0	0.01	0	87	99	0	0.01	0.02	0	0.01	0.01	0	0.11	0			0	0.11	0.22	0	0.11	0.11
88	101		1890.01	12	9.68-9.69	0.33	0.43	0.6		0.32	0.43	0.57	88	101	0.02	0.01	0.03	88	101	0.02	0.02	0.02	0.01	0.03	0.01	0.24	0.12	0.36			0.24	0.24	0.24	0.12	0.36	0.12
101	117	Phosphoryl STY (9)	2351.37	16	10.81-10.83	0.26	0.33	0.42		0.26	0.33	0.4	101	117	0	0	0.02	101	117	0.01	0.01	0	0.01	0.01	0.01	0	0	0.32			0.16	0.16	0	0.16	0.16	0.16
119	128		1281.7	9	12.59-12.59	0.23	0.35	0.35		0.24	0.35	0.35	119	128	-0.01	0	0	119	128	0	0.01	0.01	0	0.01	0	-0.09	0	0			0	0.09	0.09	0	0.09	0
119	134		1941.04	15	8.56-8.57	0.23	0.29	0.3		0.24	0.27	0.3	119	134	-0.01	0.02	-0.01	119	134	0.04	0.02	0.05	0.02	0.02	0.03	-0.15	0.3	-0.15			0.6	0.3	0.75	0.3	0.3	0.45
151	164		1641.95	13	7.00-7.00	0.11	0.13	0.21		0.11	0.13	0.2	151	164	-0.01	0.01	0.01	151	164	0.01	0	0.01	0	0	0.01	-0.13	0.13	0.13			0.13	0	0.13	0	0	0.13
178	185		958.557	7	6.00-6.00	0.15	0.19	0.29		0.17	0.19	0.27	178	185	-0.01	0	0.01	178	185	0.03	0.01	0	0.02	0.02	0.01	-0.07	0	0.07			0.21	0.07	0	0.14	0.14	0.07
10	23		1619.89	11	8.77-8.78	0.0644932	0.0835664	0.0812692		0.063591	0.0635253	0.0725696	10	23	0.000902208	0.020041	0.00869961	10	23	0.0138948	0.0193526	0.0147939	0.0142187	0.0146866	0.0124991	0.00992429	0.220451	0.0956957			0.152843	0.212879	0.162733	0.156406	0.161553	0.13749
13	30		2088.1	13	10.73-10.74	0.286044	0.323789	0.37714		0.295201	0.31747	0.370619	13	30	-0.00915626	0.00631934	0.00652132	13	30	0.023016	0.0368295	0.0116553	0.0117571	0.0329602	0.0165907	-0.119031	0.0821514	0.0847771			0.299209	0.478783	0.151519	0.152843	0.428483	0.215679
36	42		754.421	6	9.29-9.31	0.0681586	0.104038	0.134037		0.0731636	0.0928755	0.146045	36	42	-0.005005	0.0111626	-0.0120071	36	42	0.00973238	0.0053381	0.00240881	0.00369405	0.0134507	0.00820476	-0.03003	0.0669757	-0.0720429			0.0583943	0.0320286	0.0144529	0.0221643	0.0807043	0.0492286
45	51		942.472	6	14.69-14.70	0.0301219	0.0480207	0.167599		0.0101117	0.0449274	0.151015	45	51	0.0200102	0.00309333	0.016584	45	51	0.0186345	0.0197452	0.064344	0.0358045	0.028306	0.0516029	0.120061	0.01856	0.0995043			0.111807	0.118471	0.386064	0.214827	0.169836	0.309617
48	60		1449.81	12	4.27-4.28	0.318014	0.332559	0.464699		0.319215	0.333458	0.472951	48	60	-0.00120119	-0.000898452	-0.0082525	48	60	0.0113275	0.0483267	0.0425106	0.0104107	0.0304252	0.0222937	-0.0144143	-0.0107814	-0.09903			0.13593	0.57992	0.510127	0.124929	0.365103	0.267524
57	63		754.362	6	12.14-12.15	0.163312	0.251581	0.293674		0.170507	0.251584	0.304086	57	63	-0.00719548	-2.85714e-06	-0.0104124	57	63	0.0104683	0.030526	0.0214669	0.00433	0.0145781	0.00245833	-0.0431729	-1.71429e-05	-0.0624743			0.06281	0.183156	0.128801	0.02598	0.0874686	0.01475
61	68		928.46	7	12.42-12.42	0.252766	0.314253	0.378767		0.26622	0.304299	0.383615	61	68	-0.0134533	0.00995388	-0.00484755	61	68	0.032249	0.0445453	0.0554786	0.0620018	0.0557606	0.0582173	-0.0941729	0.0696771	-0.0339329			0.225743	0.311817	0.38835	0.434013	0.390324	0.407521
61	76		1866.03	14	11.44-11.45	0.215627	0.252876	0.39604		0.204787	0.242431	0.372147	61	76	0.0108403	0.0104444	0.0238923	61	76	0.00248337	0.00783582	0.00442561	0.00407724	0.009345	0.00878847	0.151764	0.146221	0.334493			0.0347671	0.109701	0.0619586	0.0570814	0.13083	0.123039
82	93		1436.67	11	5.54-5.56	0.240588	0.265565	0.280947		0.240449	0.262822	0.285315	82	93	0.000138182	0.00274312	-0.00436779	82	93	0.0256588	0.0310283	0.0362483	0.0172931	0.0326086	0.0425747	0.00152	0.0301743	-0.0480457			0.282247	0.341311	0.398731	0.190224	0.358694	0.468321
82	96		1884.88	14	5.91-5.94	0.208163	0.218837	0.276787		0.195454	0.227024	0.260249	82	96	0.0127088	-0.00818714	0.016538	82	96	0.00323306	0.00622622	0.0073302	0.00834204	0.00235265	0.00482265	0.177923	-0.11462	0.231531			0.0452629	0.0871671	0.102623	0.116789	0.0329371	0.0675171
97	109		1398.67	12	8.19-8.20	0.303721	0.451808	0.414444		0.298404	0.441993	0.429396	97	109	0.00531714	0.00981512	-0.014952	97	109	0.00783429	0	0.00837679	0.0174923	0.0152256	0.0202613	0.0638057	0.117781	-0.179424			0.0940114	0	0.100521	0.209907	0.182707	0.243136
97	112		1832.86	15	10.80-10.82	0.329634	0.384941	0.42935		0.314926	0.364893	0.43796	97	112	0.014708	0.0200475	-0.00860981	97	112	0.0037179	0.00466886	0.0207719	0.00832676	0.0152928	0.0169671	0.22062	0.300713	-0.129147			0.0557686	0.0700329	0.311579	0.124901	0.229391	0.254507
100	106		632.361	6	7.55-7.56	0.0647967	0.0626112	0.0611117		0.0657257	0.0654736	0.0675812	100	106	-0.000929048	-0.00286238	-0.00646952	100	106	0.00382905	0.00525214	0.0129455	0.00348643	0.00828	0.000342381	-0.00557429	-0.0171743	-0.0388171			0.0229743	0.0315129	0.0776729	0.0209186	0.04968	0.00205429
102	108		647.336	6	10.43-10.44	0.409706	0.430044	0.477609		0.377399	0.436242	0.480713	102	108	0.0323069	-0.00619857	-0.00310405	102	108	0.0105945	0.0264693	0.0232479	0.00890286	0.0133538	0.0281471	0.193841	-0.0371914	-0.0186243			0.0635671	0.158816	0.139487	0.0534171	0.0801229	0.168883
119	128		1154.65	9	6.99-7.00	0.0689854	0.102661	0.199189		0.0482627	0.0933751	0.20736	119	128	0.0207227	0.00928556	-0.00817175	119	128	0.0293606	0.016361	0.0327202	0.0251444	0.030959	0.0363751	0.186504	0.08357	-0.0735457			0.264246	0.147249	0.294481	0.2263	0.278631	0.327376
129	136		846.457	7	13.67-13.67	0.149222	0.155757	0.159376		0.149274	0.153992	0.154952	129	136	-5.18367e-05	0.0017651	0.00442449	129	136	0.00841	0.00462653	0.00547939	0.00414163	0.00681286	0.0114461	-0.000362857	0.0123557	0.0309714			0.05887	0.0323857	0.0383557	0.0289914	0.04769	0.0801229
131	138		877.456	7	4.53-4.54	0.386927	0.387381	0.383861		0.397217	0.369819	0.377803	131	138	-0.0102904	0.017562	0.00605816	131	138	0.0211414	0.0183933	0.00922367	0.0135367	0.0174416	0.0141865	-0.0720329	0.122934	0.0424071			0.14799	0.128753	0.0645657	0.0947571	0.122091	0.0993057
135	141		817.446	5	9.04-9.05	1.00271	1.07185	1.07667		0.99761	1.07412	1.12421	135	141	0.00509657	-0.00226057	-0.047542	135	141	0	0.0220083	0.0176697	0.00865857	0.00901543	0.0179294	0.0254829	-0.0113029	-0.23771			0	0.110041	0.0883486	0.0432929	0.0450771	0.0896471
151	163		1684	10	10.11-10.13	0.364304	0.559391	0.66728		0.355191	0.5341	0.654654	151	163	0.00911371	0.0252907	0.0126266	151	163	0.00953829	0.008276	0.00570043	0.00444157	0.0188663	0.00558286	0.0911371	0.252907	0.126266			0.0953829	0.08276	0.0570043	0.0444157	0.188663	0.0558286
5	12		958.602	7	10.13-10.13	0.254124	0.265174	0.281228		0.229007	0.232322	0.26422	5	12	0.0251167	0.0328524	0.017008	5	12	0.00506571	0.00120918	0.0052351	0.00840367	0.0203067	0.0116024	0.175817	0.229967	0.119056			0.03546	0.00846429	0.0366457	0.0588257	0.142147	0.0812171
16	25		1182.69	8	8.39-8.40	0.241086	0.325314	0.354726		0.220401	0.331991	0.332794	16	25	0.0206857	-0.00667661	0.0219325	16	25	0.00723804	0.00714768	0.00395071	0.00492821	0.017403	0.00341464	0.165486	-0.0534129	0.17546			0.0579043	0.0571814	0.0316057	0.0394257	0.139224	0.0273171
33	54		2415.29	20	11.80-11.82	0.213385	0.277573	0.423132		0.200814	0.266491	0.410925	33	54	0.0125709	0.0110814	0.012207	33	54	0.00557114	0.003532	0.0052875	0.000793357	0.00675193	0.00203836	0.251419	0.221629	0.24414			0.111423	0.07064	0.10575	0.0158671	0.135039	0.0407671
58	67		1130.61	9	4.39-4.39	0.797793	0.805501	0.778785		0.803124	0.80428	0.782136	58	67	-0.00533143	0.00122063	-0.00335048	58	67	0.0155237	0.00732095	0.00372603	0.0180903	0.00451937	0.00479365	-0.0479829	0.0109857	-0.0301543			0.139713	0.0658886	0.0335343	0.162813	0.0406743	0.0431429
60	72		1472.8	12	5.25-5.26	0.222272	0.326879	0.319231		0.221063	0.320435	0.339818	60	72	0.00120869	0.00644381	-0.0205864	60	72	0.010694	2.70683e-14	2.70683e-14	0	0.0156924	0.000602262	0.0145043	0.0773257	-0.247037			0.128329	3.2482e-13	3.2482e-13	0	0.188309	0.00722714
92	111		2493.42	19	10.52-10.55	0.0516408	0.0684117	0.0674231		0.0480408	0.0518424	0.067708	92	111	0.00359992	0.0165693	-0.000284887	92	111	0.011729	0.00800113	0.00613045	0.0155008	0.00469165	0.00486586	0.0683986	0.314817	-0.00541286			0.222851	0.152021	0.116479	0.294516	0.0891414	0.0924514
100	116		2106.18	16	4.73-4.74	0.0753409	0.0923337	0.144082		0.0635568	0.0845734	0.130971	100	116	0.0117841	0.00776027	0.0131107	100	116	0.01377	0.0126454	0.0152749	0.0169769	0.0154608	0.0154018	0.188546	0.124164	0.209771			0.22032	0.202326	0.244399	0.27163	0.247373	0.246429
104	119	Phosphoryl STY (1)	2028.06	15	8.60-8.62	0.424686	0.478681	0.526806		0.424285	0.475733	0.528006	104	119	0.000400476	0.00294714	-0.00120019	104	119	0.0103806	0.0170898	0.0239124	0.0151361	0.0105048	0.0122258	0.00600714	0.0442071	-0.0180029			0.155709	0.256347	0.358686	0.227041	0.157571	0.183387
119	129		1287.74	10	11.57-11.59	0.474592	0.538542	0.574581		0.473521	0.530913	0.558474	119	129	0.00107057	0.00762943	0.0161079	119	129	0.0421759	0.0221474	0.0239103	0.0392784	0.0259637	0.023396	0.0107057	0.0762943	0.161079			0.421759	0.221474	0.239103	0.392784	0.259637	0.23396
126	140		1773.99	11	6.11-6.12	0.603377	0.661394	0.66605		0.591038	0.633097	0.644435	126	140	0.0123386	0.0282973	0.0216149	126	140	0.012104	0.00671792	0.00469714	0.0130308	0.0181751	0.00699519	0.135724	0.31127	0.237764			0.133144	0.0738971	0.0516686	0.143339	0.199926	0.0769471
133	147		1708.89	12	4.23-4.24	0.63896	0.642229	0.628708		0.626221	0.627661	0.617017	133	147	0.0127386	0.0145681	0.0116913	133	147	0.0472064	0.0505186	0.0427236	0.0437932	0.0263589	0.0262174	0.152863	0.174817	0.140296			0.566477	0.606223	0.512683	0.525519	0.316307	0.314609
135	144	Phosphoryl STY (9)	1306.61	8	5.38-5.39	0.466057	0.478064	0.441036		0.462046	0.469542	0.467537	135	144	0.00401125	0.00852196	-0.0265012	135	144	0.0207039	0.0194361	0.0469743	0.0143843	0.0121102	0.0289254	0.03209	0.0681757	-0.21201			0.165631	0.155489	0.375794	0.115074	0.0968814	0.231403
141	158		2131.11	14	12.64-12.65	0.41149	0.462627	0.504496		0.408395	0.457	0.48986	141	158	0.00309459	0.00562633	0.0146366	141	158	0.0121792	0.00404714	0.00232316	0.00680184	0.00591867	0.000584694	0.0433243	0.0787686	0.204913			0.170509	0.05666	0.0325243	0.0952257	0.0828614	0.00818571
8	14		687.451	6	4.35-4.36	0.58434	0.566117	0.576398		0.583056	0.575743	0.56716	8	14	0.00128381	-0.00962571	0.00923762	8	14	0.0168583	0.0245483	0.00302452	0.00877286	0.0110488	0.00983286	0.00770286	-0.0577543	0.0554257			0.10115	0.14729	0.0181471	0.0526371	0.0662929	0.0589971
8	29	Phosphoryl STY (15)	2519.39	20	10.71-10.75	0.223139	0.400597	0.551584		0.225721	0.401457	0.554726	8	29	-0.00258293	-0.0008605	-0.00314129	8	29	0.004508	0.00625486	0.0104891	0.0057115	0.00498129	0.0106514	-0.0516586	-0.01721	-0.0628257			0.09016	0.125097	0.209781	0.11423	0.0996257	0.213029
22	34		1430.63	11	10.16-10.18	0.229227	0.410752	0.492366		0.216666	0.413563	0.494672	22	34	0.0125609	-0.00281026	-0.00230597	22	34	0.000781039	0.0174634	0.0164934	0.00599169	0.0111658	0.0244609	0.13817	-0.0309129	-0.0253657			0.00859143	0.192097	0.181427	0.0659086	0.122824	0.26907
44	50		886.51	6	4.78-4.79	0.0919167	0.18736	0.326884		0.0749674	0.196034	0.30949	44	50	0.0169493	-0.00867405	0.0173933	44	50	0.0283536	0.0143386	0.0313895	0.0237526	0.0152519	0.023505	0.101696	-0.0520443	0.10436			0.170121	0.0860314	0.188337	0.142516	0.0915114	0.14103
54	63		872.484	9	9.32-9.33	0.124089	0.28997	0.412932		0.115821	0.293909	0.41153	54	63	0.00826778	-0.00393921	0.00140222	54	63	0.00972587	0.0181368	0.0100887	0.00642206	0.00199825	0.00904317	0.07441	-0.0354529	0.01262			0.0875329	0.163231	0.0907986	0.0577986	0.0179843	0.0813886
58	65		816.457	7	4.62-4.64	0.326363	0.332648	0.34917		0.315775	0.337317	0.312118	58	65	0.0105882	-0.00466898	0.0370524	58	65	0.0219294	0.0435016	0.0250504	0.000153673	0.0230676	0.00329388	0.0741171	-0.0326829	0.259367			0.153506	0.304511	0.175353	0.00107571	0.161473	0.0230571
69	81		1491.85	11	8.21-8.21	0.16934	0.191186	0.209056		0.170008	0.179195	0.186858	69	81	-0.000668052	0.0119912	0.0221977	69	81	0.0132806	0.0144386	0.00541753	0.00302013	0.00876974	0.00238506	-0.00734857	0.131903	0.244174			0.146087	0.158824	0.0595929	0.0332214	0.0964671	0.0262357
8	14		877.445	6	4.53-4.54	0.451415	0.451945	0.424082		0.457198	0.433353	0.44077	8	14	-0.00578286	0.0185917	-0.0166881	8	14	0.024665	0.0214588	0.0183848	0.0154012	0.0102352	0.016551	-0.0346971	0.11155	-0.100129			0.14799	0.128753	0.110309	0.0924071	0.0614114	0.0993057
19	35		2070.14	16	8.87-8.90	0.305978	0.37636	0.531814		0.308267	0.36619	0.518781	19	35	-0.00228839	0.0101696	0.0130334	19	35	0.0125039	0.00623036	0.011061	0.0112548	0.0109724	0.00849446	-0.0366143	0.162713	0.208534			0.200063	0.0996857	0.176976	0.180077	0.175559	0.135911
22	47		2983.57	24	5.22-5.24	0.237628	0.289813	0.333821		0.246833	0.298025	0.328145	22	47	-0.00920589	-0.00821185	0.00567679	22	47	0.0116292	0.0307508	0.0123995	0.0292839	0.0161989	0.0124758	-0.220941	-0.197084	0.136243			0.2791	0.738019	0.297589	0.702813	0.388773	0.29942
28	34		838.446	6	5.10-5.12	0.37394	0.510886	0.753962		0.370826	0.516325	0.739176	28	34	0.00311357	-0.00543952	0.0147864	28	34	0.0235181	0.0246819	0.0332317	0.0256195	0.0128707	0.0222333	0.0186814	-0.0326371	0.0887186			0.141109	0.148091	0.19939	0.153717	0.0772243	0.1334
41	55		1888.06	13	5.05-5.06	0.578691	0.64618	0.707254		0.583111	0.639694	0.711703	41	55	-0.00442	0.00648604	-0.00444813	41	55	0.0150721	0.00480066	0.0099878	0.00668571	0.00651571	0.00286659	-0.05746	0.0843186	-0.0578257			0.195937	0.0624086	0.129841	0.0869143	0.0847043	0.0372657
72	94		2560.46	22	9.22-9.24	0.211801	0.243718	0.369046		0.214302	0.241174	0.355823	72	94	-0.00250123	0.00254468	0.0132225	72	94	0.00286266	0.00970487	0	0.00205104	0.0229565	0.0147184	-0.0550271	0.0559829	0.290894			0.0629786	0.213507	0	0.0451229	0.505043	0.323806
90	102		1597.93	11	9.18-9.19	0.189791	0.299744	0.331675		0.172963	0.29458	0.314704	90	102	0.0168284	0.00516416	0.0169709	90	102	0.0145721	0.01146	0.00905714	0.0124288	0.0244101	0.00868442	0.185113	0.0568057	0.18668			0.160293	0.12606	0.0996286	0.136717	0.268511	0.0955286
92	109		2150.23	16	4.95-4.95	0.788447	0.786673	0.777156		0.774611	0.772981	0.777422	92	109	0.0138363	0.0136921	-0.00026625	92	109	0.0148539	0.00617357	0.00445893	0.00468571	0.00651857	0.00705991	0.221381	0.219074	-0.00426			0.237663	0.0987771	0.0713429	0.0749714	0.104297	0.112959
106	118		1413.82	12	6.12-6.13	0.032118	0.0363873	0.057192		0.032192	0.0369236	0.0504318	106	118	-7.40476e-05	-0.00053631	0.00676024	106	118	0.00495226	0.00399405	0.0097994	0.0116207	0.00464798	0.0130074	-0.000888571	-0.00643571	0.0811229			0.0594271	0.0479286	0.117593	0.139449	0.0557757	0.156089
117	133		1700.98	15	3.70-3.71	0.521559	0.481654	0.458283		0.52791	0.470842	0.469889	117	133	-0.00635105	0.0108121	-0.0116058	117	133	0.0474283	0.0525769	0.0488015	0.0425883	0.05484	0.0407548	-0.0952657	0.162181	-0.174087			0.711424	0.788653	0.732023	0.638824	0.8226	0.611321
119	129		1134.63	10	11.20-11.20	0.232549	0.309038	0.314308		0.237416	0.319891	0.313519	119	129	-0.00486729	-0.0108536	0.000788857	119	129	0.0131787	0.0174609	0.003498	0.0106141	0.00168571	0	-0.0486729	-0.108536	0.00788857			0.131787	0.174609	0.03498	0.106141	0.0168571	0
2	12		1203.73	9	7.79-7.79	0.326425	0.384143	0.400929		0.318333	0.36773	0.392022	2	12	0.00809238	0.0164133	0.00890714	2	12	0.0112468	0.00666286	0.00374175	0.0189127	0.00807127	0.0017219	0.0728314	0.14772	0.0801643			0.101221	0.0599657	0.0336757	0.170214	0.0726414	0.0154971
10	28	Phosphoryl STY (10)	2122.23	18	6.96-6.97	0.292954	0.374037	0.400108		0.287422	0.364817	0.38665	10	28	0.00553238	0.0092204	0.0134579	10	28	0.011044	0.00583032	0.0115165	0.00908476	0.0132409	0.014116	0.0995829	0.165967	0.242243			0.198793	0.104946	0.207297	0.163526	0.238336	0.254089
14	28		1631.97	14	11.84-11.86	0.219507	0.308494	0.45775		0.217874	0.303461	0.455011	14	28	0.00163306	0.00503327	0.00273898	14	28	0.00722041	0.0068851	0.00591735	0.00727602	0.00759459	0.0121409	0.0228629	0.0704657	0.0383457			0.101086	0.0963914	0.0828429	0.101864	0.106324	0.169973
24	30		800.488	6	12.84-12.85	0.413662	0.554349	0.589476		0.419029	0.529688	0.589876	24	30	-0.00536667	0.024661	-0.000399524	24	30	0.00626048	0.00540929	0.0216314	0.0028281	0.0152864	0.00437762	-0.0322	0.147966	-0.00239714			0.0375629	0.0324557	0.129789	0.0169686	0.0917186	0.0262657
16	33		2194.2	16	9.10-9.12	0.235284	0.32226	0.423073		0.235467	0.311117	0.422604	16	33	-0.000183125	0.0111436	0.000468929	16	33	0.0118412	0.0084967	0.00594313	0.00736464	0.0100489	0.00658009	-0.00293	0.178297	0.00750286			0.189459	0.135947	0.09509	0.117834	0.160783	0.105281
46	61		1582.89	14	10.28-10.29	0.0502633	0.048452	0.0671139		0.0575045	0.051398	0.0611254	46	61	-0.00724122	-0.00294592	0.00598847	46	61	0.0047702	0.00332194	0.00599398	0.00303969	0.00937643	0.00241592	-0.101377	-0.0412429	0.0838386			0.0667829	0.0465071	0.0839157	0.0425557	0.13127	0.0338229
46	73		3005.73	25	12.82-12.85	0.0661545	0.124464	0.180728		0.0627205	0.120101	0.186952	46	73	0.00343406	0.00436246	-0.00622417	46	73	0.0036956	0.00754029	0.0078024	0.00280131	0.00507954	0.00285149	0.0858514	0.109061	-0.155604			0.09239	0.188507	0.19506	0.0700329	0.126989	0.0712871
77	90		1620.92	13	6.30-6.44	0.432899	0.522379	0.536167		0.428745	0.505715	0.507662	77	90	0.00415341	0.016664	0.0285049	77	90	0.0173799	0.0170788	0.0224233	0.0167267	0.0203992	0.0283248	0.0539943	0.216631	0.370564			0.225939	0.222024	0.291503	0.217447	0.26519	0.368223
80	94		1645.93	14	7.26-7.28	0.252496	0.282151	0.384267		0.257617	0.284562	0.374418	80	94	-0.00512133	-0.00241051	0.00984878	80	94	0.0151509	0.0218136	0.0170911	0.0122422	0.0130248	0.0268758	-0.0716986	-0.0337471	0.137883			0.212113	0.30539	0.239276	0.171391	0.182347	0.376261
84	97		1597.9	13	14.11-14.11	0.417198	0.523345	0.588334		0.42343	0.530802	0.595121	84	97	-0.00623198	-0.00745648	-0.00678692	84	97	0.0137056	0.0137285	0.0209058	0.012803	0.00719176	0.00950648	-0.0810157	-0.0969343	-0.08823			0.178173	0.17847	0.271776	0.166439	0.0934929	0.123584
85	101	Phosphoryl STY (7)	2076.1	16	8.25-8.26	0.118747	0.141108	0.215305		0.115134	0.129747	0.212856	85	101	0.00361375	0.0113611	0.00244911	85	101	0.0117361	0.0123429	0.0157209	0.0153912	0.0139254	0.0190831	0.05782	0.181777	0.0391857			0.187777	0.197487	0.251534	0.246259	0.222806	0.30533
103	115		1493.81	11	8.63-8.63	0.125961	0.133719	0.159608		0.107777	0.121651	0.159396	103	115	0.018184	0.0120681	0.000211558	103	115	0.040144	0.0455791	0.0491182	0.0352547	0.0339197	0.0311308	0.200024	0.132749	0.00232714			0.441584	0.50137	0.5403	0.387801	0.373117	0.342439
114	124	Phosphoryl STY (7)	1249.67	9	7.82-7.83	0.0699765	0.177507	0.25581		0.0836498	0.179348	0.265281	114	124	-0.0136733	-0.00184032	-0.00947127	114	124	0.017834	0.0182613	0.0204925	0.0205192	0.0418632	0.017291	-0.12306	-0.0165629	-0.0852414			0.160506	0.164351	0.184433	0.184673	0.376769	0.155619
115	133	Phosphoryl STY (6)	2331.33	16	5.53-5.54	0.464541	0.527392	0.594426		0.447921	0.511802	0.580616	115	133	0.0166195	0.0155906	0.0138095	115	133	0.00703679	0.00790482	0.00960455	0.0111681	0.0107697	0.0101315	0.265911	0.24945	0.220951			0.112589	0.126477	0.153673	0.17869	0.172316	0.162104
117	132		1996.24	14	9.24-9.26	0.329182	0.343064	0.423605		0.336699	0.355274	0.424866	117	132	-0.00751663	-0.01221	-0.00126153	117	132	0.0395384	0.027997	0.0276523	0.038515	0.0396138	0.03543	-0.105233	-0.17094	-0.0176614			0.553537	0.391959	0.387133	0.53921	0.554593	0.49602
118	132	Phosphoryl STY (3)Phosphoryl STY (14)	2043.09	13	5.88-5.89	0.674186	0.694531	0.708294		0.662146	0.696474	0.694566	118	132	0.01204	-0.00194253	0.0137286	118	132	0.0195112	0.023767	0.0135209	0.0164015	0.0227489	0.012462	0.15652	-0.0252529	0.178471			0.253646	0.308971	0.175771	0.21322	0.295736	0.162006
119	125		845.466	5	4.82-4.83	0.692336	0.750825	0.734657		0.705069	0.762802	0.760075	119	125	-0.0127331	-0.0119766	-0.025418	119	125	0.0328469	0.0395943	0.031542	0.0398834	0.036356	0.0584763	-0.0636657	-0.0598829	-0.12709			0.164234	0.197971	0.15771	0.199417	0.18178	0.292381
125	134	Phosphoryl STY (10)	1352.73	8	6.21-6.22	0.447252	0.633058	0.822199		0.442914	0.608236	0.829311	125	134	0.00433768	0.0248213	-0.00711196	125	134	0.0149264	0.0107239	0.0113689	0.0124616	0.0194018	0.0104918	0.0347014	0.19857	-0.0568957			0.119411	0.0857914	0.0909514	0.0996929	0.155214	0.0839343
8	29	Phosphoryl STY (1)	2858.45	20	9.66-9.68	0.746038	0.787815	0.806105		0.744172	0.786833	0.789099	8	29	0.00186636	0.000981857	0.0170054	8	29	0.0158814	0.0267481	0.00603879	0.00493014	0.0144294	0.0193967	0.0373271	0.0196371	0.340109			0.317627	0.534961	0.120776	0.0986029	0.288589	0.387934
22	31	Phosphoryl STY (10)	1358.66	8	9.84-9.85	0.134369	0.251786	0.383021		0.122945	0.26162	0.373208	22	31	0.0114238	-0.00983321	0.00981286	22	31	0.0221411	0.0215018	0.0256598	0.0227768	0.022557	0.0190379	0.09139	-0.0786657	0.0785029			0.177129	0.172014	0.205279	0.182214	0.180456	0.152303
35	51		2129.19	15	5.53-5.54	0.422185	0.478067	0.514643		0.403817	0.461535	0.505229	35	51	0.0183679	0.0165319	0.0094141	35	51	0.0139422	0.0112564	0.00882895	0.0130499	0.0141034	0.00582019	0.275519	0.247979	0.141211			0.209133	0.168846	0.132434	0.195749	0.211551	0.0873029
66	86		2230.36	17	7.92-7.93	0.138287	0.244375	0.347517		0.147188	0.253718	0.333338	66	86	-0.00890176	-0.00934244	0.0141799	66	86	0.0151409	0.019346	0.00614235	0.00715546	0.0121103	0.0109951	-0.15133	-0.158821	0.241059			0.257396	0.328881	0.10442	0.121643	0.205874	0.186917
81	91		1181.74	8	8.57-8.58	0.0897479	0.156943	0.170846		0.0932357	0.151725	0.161032	81	91	-0.00348786	0.00521786	0.00981339	81	91	0.0215252	0.0152527	0.0159525	0.01855	0.0117846	0.0263941	-0.0279029	0.0417429	0.0785071			0.172201	0.122021	0.12762	0.1484	0.0942771	0.211153
108	121		1592.99	12	5.97-5.97	0.190221	0.21043	0.24914		0.194718	0.216903	0.238798	108	121	-0.00449655	-0.00647298	0.0103417	108	121	0.0191693	0.0310051	0.0528562	0.0229335	0.0345424	0.0348504	-0.0539586	-0.0776757	0.1241			0.230031	0.372061	0.634274	0.275201	0.414509	0.418204
133	148		1710.04	15	4.93-4.94	0.479119	0.455195	0.456205		0.478982	0.462127	0.455953	133	148	0.000137238	-0.006932	0.000252286	133	148	0.0470918	0.042529	0.0450787	0.0571086	0.0477603	0.0452768	0.00205857	-0.10398	0.00378429			0.706377	0.637934	0.67618	0.856629	0.716404	0.679151
135	152		1925.17	17	4.32-4.33	0.122365	0.131777	0.219119		0.111055	0.13052	0.198922	135	152	0.01131	0.00125613	0.0201966	135	152	0.0122124	0.0187776	0.0145024	0.0106733	0.0174109	0.0104866	0.19227	0.0213543	0.343341			0.207611	0.319219	0.24654	0.181446	0.295986	0.178271
141	156		1684.02	15	10.11-10.13	0.24287	0.374866	0.445542		0.236519	0.355659	0.435964	141	156	0.00635095	0.0192064	0.00957848	141	156	0.00635886	0.00420048	0.00195781	0.00291286	0.0126154	0.00453895	0.0952643	0.288096	0.143677			0.0953829	0.0630071	0.0293671	0.0436929	0.189231	0.0680843
150	159		1002.61	9	4.80-4.81	0.0714446	0.133562	0.182233		0.0699554	0.146704	0.184965	150	159	0.00148921	-0.0131417	-0.0027319	150	159	0.0154689	0.00816825	0.0385749	0.0167332	0.0237521	0.015416	0.0134029	-0.118276	-0.0245871			0.13922	0.0735143	0.347174	0.150599	0.213769	0.138744
178	188		1180.72	8	7.99-7.99	0.190342	0.198034	0.241596		0.184054	0.18155	0.228848	178	188	0.00628768	0.0164834	0.0127488	178	188	0.00443554	0.00594036	0.00352286	0	0	0.00873554	0.0503014	0.131867	0.10199			0.0354843	0.0475229	0.0281829	0	0	0.0698843
202	229		2853.64	22	9.62-9.64	0.121636	0.184279	0.202819		0.131554	0.186997	0.205695	202	229	-0.0099176	-0.00271773	-0.00287552	202	229	0.00694753	0.00827156	0.00995461	0.0240906	0.0105788	0.0123598	-0.218187	-0.05979	-0.0632614			0.152846	0.181974	0.219001	0.529994	0.232733	0.271916
213	224		1242.68	10	10.17-10.19	0.558984	0.640144	0.704387		0.534912	0.61326	0.67686	213	224	0.0240726	0.0268837	0.0275273	213	224	0.0104701	0.0121881	0.00458771	0.00534514	0.0122061	0.00294657	0.240726	0.268837	0.275273			0.104701	0.121881	0.0458771	0.0534514	0.122061	0.0294657
232	245		1357.76	8	8.76-8.77	0.311711	0.391034	0.418591		0.316281	0.380803	0.4368	232	245	-0.00456946	0.0102307	-0.0182091	232	245	0.00542	0.0115818	0.00800464	0.00608929	0.00425964	0.00713286	-0.0365557	0.0818457	-0.145673			0.04336	0.0926543	0.0640371	0.0487143	0.0340771	0.0570629
9	19		1274.71	10	10.64-10.65	0.356093	0.477697	0.518493		0.349033	0.473512	0.510218	9	19	0.00706043	0.00418486	0.00827471	9	19	0.0291863	0.0252984	0.0372897	0.00714171	0.0162316	0.00461686	0.0706043	0.0418486	0.0827471			0.291863	0.252984	0.372897	0.0714171	0.162316	0.0461686
14	21		942.573	7	10.26-10.28	0.291474	0.535446	0.805422		0.263374	0.533475	0.788781	14	21	0.0281002	0.00197143	0.0166406	14	21	0.0209861	0.0103643	0.00942143	0.0166778	0.00800551	0.0192496	0.196701	0.0138	0.116484			0.146903	0.07255	0.06595	0.116744	0.0560386	0.134747
20	32		1485.85	12	5.63-5.64	0.0993182	0.141239	0.201831		0.105661	0.134439	0.187793	20	32	-0.0063431	0.00679988	0.0140385	20	32	0.00940988	0.00759988	0.0104329	0.0110346	0.0250498	0.00821321	-0.0761171	0.0815986	0.168461			0.112919	0.0911986	0.125194	0.132416	0.300597	0.0985586
21	35	Phosphoryl STY (1)	1780.91	14	9.99-10.00	0.574686	0.627655	0.715588		0.574306	0.625821	0.708346	21	35	0.00037949	0.00183418	0.00724255	21	35	0.00734867	0.00244041	0.0135093	0.00897122	0.00676898	0.00734653	0.00531286	0.0256786	0.101396			0.102881	0.0341657	0.18913	0.125597	0.0947657	0.102851
28	43		1820.06	15	11.67-11.68	0.177364	0.20553	0.26008		0.173874	0.208362	0.257064	28	43	0.00349029	-0.0028319	0.00301648	28	43	0.0300327	0.0137518	0.0195539	0.0110575	0.0185675	0.00691705	0.0523543	-0.0424786	0.0452471			0.45049	0.206277	0.293309	0.165863	0.278513	0.103756
36	57		2465.47	20	6.62-6.64	0.223419	0.302965	0.36078		0.214232	0.284905	0.361695	36	57	0.00918714	0.0180601	-0.000915714	36	57	0.0093725	0.010219	0.0176988	0.00651879	0.00953586	0.0119542	0.183743	0.361203	-0.0183143			0.18745	0.20438	0.353976	0.130376	0.190717	0.239084
48	62		1720.87	13	9.92-9.93	0.314142	0.356912	0.371345		0.304541	0.339314	0.357617	48	62	0.00960132	0.0175977	0.0137278	48	62	0.00602066	0.00687868	0.000602747	0.00580604	0.0113243	0.00737846	0.124817	0.22877	0.178461			0.0782686	0.0894229	0.00783571	0.0754786	0.147216	0.09592
66	78		1397.69	12	4.38-4.38	0.271384	0.35051	0.389957		0.265047	0.350086	0.388147	66	78	0.00633786	0.000424881	0.00181036	66	78	0.0122394	0.0131585	0.0129336	0.0105061	0.014312	0.012591	0.0760543	0.00509857	0.0217243			0.146873	0.157901	0.155203	0.126073	0.171744	0.151091
66	81	Phosphoryl STY (4)	1832.87	15	10.80-10.81	0.330044	0.380233	0.441837		0.317265	0.366931	0.429644	66	81	0.0127791	0.0133021	0.0121933	66	81	0.00881981	0.00945105	0.0114199	0.00697124	0.0154964	0.0182138	0.191687	0.199531	0.1829			0.132297	0.141766	0.171299	0.104569	0.232446	0.273207
78	95		1990.97	17	7.95-7.96	0.203189	0.269037	0.347286		0.196839	0.260342	0.3352	78	95	0.00635034	0.00869538	0.0120866	78	95	0.00235832	0.00854992	0.0140857	0.00766487	0.0072105	0.0114345	0.107956	0.147821	0.205471			0.0400914	0.145349	0.239457	0.130303	0.122579	0.194387
95	115		2288.11	18	10.10-10.11	0.593049	0.603477	0.615917		0.576516	0.581825	0.606211	95	115	0.0165331	0.021652	0.0097069	95	115	0.0129405	0.00280857	0.00531921	0.00127492	0.00977722	0.00516484	0.297596	0.389736	0.174724			0.232929	0.0505543	0.0957457	0.0229486	0.17599	0.0929671
3	20	Phosphoryl STY (13)	1977.06	16	12.49-12.49	0.189916	0.237948	0.327132		0.184126	0.242489	0.323617	3	20	0.00578964	-0.0045408	0.00351509	3	20	0.00507732	0.00673973	0.010817	0.00630196	0.00459027	0.00775411	0.0926343	-0.0726529	0.0562414			0.0812371	0.107836	0.173071	0.100831	0.0734443	0.124066
8	17		1073.64	9	10.51-10.52	0.0343948	0.057963	0.117155		0.0274057	0.0425751	0.12188	8	17	0.00698905	0.0153879	-0.00472444	8	17	0.00508698	0.0104924	0.020056	0.00943889	0.0108681	0.0108195	0.0629014	0.138491	-0.04252			0.0457829	0.0944314	0.180504	0.08495	0.0978129	0.0973757
9	26		2108.15	17	11.94-11.95	0.192956	0.254021	0.321323		0.184282	0.245864	0.321499	9	26	0.00867412	0.00815773	-0.000175462	9	26	0.00448218	0.00837101	0.00441672	0.00957697	0.0230274	0.0128606	0.14746	0.138681	-0.00298286			0.0761971	0.142307	0.0750843	0.162809	0.391466	0.21863
10	33		2853.65	23	9.63-9.64	0.121744	0.183332	0.209952		0.125945	0.178621	0.204858	10	33	-0.00420087	0.00471143	0.00509398	10	33	0.0071705	0.0118383	0.0100576	0.0232858	0.00816043	0.0107432	-0.09662	0.108363	0.117161			0.164921	0.27228	0.231324	0.535573	0.18769	0.247093
21	31		1373.75	10	6.11-6.11	0.56858	0.619154	0.601121		0.557143	0.606612	0.606581	21	31	0.0114373	0.0125426	-0.00545971	21	31	0.0150017	0.018752	0.0156103	0.0132873	0.0162874	0.0173271	0.114373	0.125426	-0.0545971			0.150017	0.18752	0.156103	0.132873	0.162874	0.173271
33	52		2351.43	18	4.96-4.97	0.292475	0.352511	0.415526		0.293857	0.352652	0.421925	33	52	-0.00138206	-0.00014127	-0.00639905	33	52	0.0123237	0.0235451	0.0322708	0.024035	0.030574	0.0151489	-0.0248771	-0.00254286	-0.115183			0.221826	0.423811	0.580874	0.43263	0.550331	0.27268
49	68		2377.28	18	9.18-9.20	0.305978	0.398913	0.444374		0.317984	0.391676	0.435349	49	68	-0.0120059	0.0072373	0.00902492	49	68	0.0054946	0.00327246	0.00756627	0.00966405	0.00869825	0.00428397	-0.216106	0.130271	0.162449			0.0989029	0.0589043	0.136193	0.173953	0.156569	0.0771114
55	67		1517.77	11	4.62-4.63	0.116214	0.204999	0.274621		0.115149	0.199662	0.29215	55	67	0.00106532	0.00533649	-0.0175299	55	67	0.0054726	0.00775792	0.00886974	0.00977039	0.0134613	0.0102036	0.0117186	0.0587014	-0.192829			0.0601986	0.0853371	0.0975671	0.107474	0.148074	0.11224
69	79		1256.72	10	6.08-6.09	0.266645	0.385544	0.41996		0.25609	0.36655	0.423213	69	79	0.0105554	0.0189943	-0.00325329	69	79	0.0136073	0.0231761	0.00625071	0.00879986	0.0233206	0.0253591	0.105554	0.189943	-0.0325329			0.136073	0.231761	0.0625071	0.0879986	0.233206	0.253591
72	83		1458.83	10	10.62-10.63	0.361442	0.578857	0.651582		0.357597	0.56545	0.629419	72	83	0.00384557	0.0134074	0.0221629	72	83	0.0122409	0.014619	0.00602557	0.0145893	0.0137829	0.00946357	0.0384557	0.134074	0.221629			0.122409	0.14619	0.0602557	0.145893	0.137829	0.0946357
73	86		1728.02	12	8.41-8.41	0.547859	0.551555	0.543412		0.522851	0.524346	0.541263	73	86	0.0250083	0.0272086	0.00214917	73	86	0.00217452	0.0257512	0.0189779	0.0145073	0.00426071	0.00701024	0.3001	0.326503	0.02579			0.0260943	0.309014	0.227734	0.174087	0.0511286	0.0841229
89	102		1687.84	12	4.75-4.76	0.453005	0.469355	0.46161		0.454601	0.467134	0.466249	89	102	-0.00159536	0.00222155	-0.00463869	89	102	0.0119327	0.00951762	0.0143627	0.00666536	0.0187386	0.00596202	-0.0191443	0.0266586	-0.0556643			0.143193	0.114211	0.172353	0.0799843	0.224863	0.0715443
97	111		1708.92	12	4.23-4.24	0.646745	0.633357	0.621587		0.634606	0.61842	0.605202	97	111	0.012139	0.0149368	0.0163849	97	111	0.0117231	0.0189446	0.0212526	0.0101832	0.0142373	0.0247827	0.145669	0.179241	0.196619			0.140677	0.227336	0.255031	0.122199	0.170847	0.297393
98	113		1795.98	13	6.83-6.85	0.325155	0.3548	0.411548		0.312478	0.3429	0.394457	98	113	0.0126774	0.0118991	0.0170908	98	113	0.0185957	0.00882319	0.00572868	0.00989648	0.0151752	0.0138402	0.164806	0.154689	0.22218			0.241744	0.114701	0.0744729	0.128654	0.197277	0.179923
105	117		1494.86	11	10.29-10.31	0.269701	0.37178	0.482592		0.26354	0.351947	0.483344	105	117	0.00616143	0.0198326	-0.000751558	105	117	0.00516442	0	0.0103362	0.012357	0.00829026	0.00861649	0.0677757	0.218159	-0.00826714			0.0568086	0	0.113699	0.135927	0.0911929	0.0947814
106	121		1823.99	14	10.65-10.67	0.625227	0.736544	0.742462		0.613929	0.71578	0.735044	106	121	0.0112982	0.0207643	0.00741816	106	121	0.00293112	0.00586092	0.00416408	0.0114745	0.00571306	0.00382194	0.158174	0.2907	0.103854			0.0410357	0.0820529	0.0582971	0.160643	0.0799829	0.0535071
113	123		1278.67	10	10.41-10.42	0.259957	0.327226	0.369655		0.248113	0.319304	0.353362	113	123	0.0118434	0.00792214	0.0162933	113	123	0.002692	0.020325	0.00196214	0.00641514	0.0110846	0.0103861	0.118434	0.0792214	0.162933			0.02692	0.20325	0.0196214	0.0641514	0.110846	0.103861
115	125		1273.64	10	6.33-6.33	0.578158	0.722753	0.720855		0.581562	0.728161	0.726204	115	125	-0.00340371	-0.00540729	-0.00534914	115	125	0.00702886	0.0130896	0.00901486	0.00660429	0.011301	0.00600343	-0.0340371	-0.0540729	-0.0534914			0.0702886	0.130896	0.0901486	0.0660429	0.11301	0.0600343
8	26		2336.44	17	10.30-10.30	0.473678	0.498724	0.515656		0.460978	0.478678	0.523618	8	26	0.0126996	0.0200461	-0.0079616	8	26	0.0114245	0.0116983	0.00777504	0.0101104	0.0111776	0.0242536	0.215893	0.340783	-0.135347			0.194217	0.198871	0.132176	0.171877	0.19002	0.412311
40	50		1416.83	10	9.19-9.20	0.191395	0.273156	0.309643		0.177253	0.286046	0.295176	40	50	0.0141416	-0.0128893	0.0144676	40	50	0.00262129	0.0123403	0.00739786	0.00985371	0.007183	0.00650529	0.141416	-0.128893	0.144676			0.0262129	0.123403	0.0739786	0.0985371	0.07183	0.0650529
56	73		1929	15	6.15-6.15	0.137471	0.156141	0.233282		0.132753	0.149792	0.226835	56	73	0.00471752	0.00634933	0.00644743	56	73	0.00915057	0.00759533	0.00932219	0.01017	0.0118342	0.00219543	0.0707629	0.09524	0.0967114			0.137259	0.11393	0.139833	0.15255	0.177513	0.0329314
65	76		1429.81	10	7.99-8.00	0.227295	0.229173	0.266731		0.22192	0.232432	0.264435	65	76	0.00537529	-0.00325886	0.00229529	65	76	0.018388	0.0196447	0.017303	0.0191903	0.0193247	0.0170177	0.0537529	-0.0325886	0.0229529			0.18388	0.196447	0.17303	0.191903	0.193247	0.170177
66	76		1301.71	9	4.32-4.32	0.74898	0.726378	0.717436		0.73972	0.727427	0.717992	66	76	0.00925968	-0.00104873	-0.000556032	66	76	0.0121573	0.0207697	0.0161006	0.0118473	0.00976079	0.0104702	0.0833371	-0.00943857	-0.00500429			0.109416	0.186927	0.144906	0.106626	0.0878471	0.0942314
68	77		1219.64	8	8.91-8.91	0.575321	0.623871	0.640992		0.56071	0.601846	0.624857	68	77	0.0146104	0.0220254	0.0161345	68	77	0.007365	7.21429e-05	0.0133468	0.0137711	0.00647821	0.0168796	0.116883	0.176203	0.129076			0.05892	0.000577143	0.106774	0.110169	0.0518257	0.135037
99	117		2092.17	18	4.67-4.69	0.23546	0.287586	0.407464		0.240335	0.280807	0.397959	99	117	-0.00487476	0.00677857	0.00950413	99	117	0.0152085	0.0130378	0.0297968	0.0112871	0.010645	0.0117701	-0.0877457	0.122014	0.171074			0.273753	0.23468	0.536343	0.203167	0.19161	0.211861
101	113		1481.82	12	10.97-10.98	0.106482	0.176612	0.272124		0.10131	0.171904	0.265569	101	113	0.00517214	0.00470857	0.00655536	101	113	0.0111069	0.0119442	0.0114873	0.0142095	0.0135593	0.0136887	0.0620657	0.0565029	0.0786643			0.133283	0.14333	0.137847	0.170514	0.162711	0.164264
118	129		1337.8	10	8.37-8.37	0.572635	0.595185	0.626966		0.560514	0.584417	0.623862	118	129	0.0121214	0.0107681	0.00310314	118	129	0.0225754	0.00572986	0.0162849	0.0104717	0.00992129	0.0160541	0.121214	0.107681	0.0310314			0.225754	0.0572986	0.162849	0.104717	0.0992129	0.160541
119	129		1224.72	9	7.09-7.10	0.624943	0.663509	0.690257		0.639543	0.648446	0.685465	119	129	-0.0146	0.0150629	0.0047919	119	129	0.00552349	0.00547397	0.0084	0.00864603	0.0144633	0.00736937	-0.1314	0.135566	0.0431271			0.0497114	0.0492657	0.0756	0.0778143	0.13017	0.0663243
119	135		1969.02	15	6.19-6.20	0.6505	0.656872	0.683647		0.651257	0.664742	0.670854	119	135	-0.00075781	-0.00787019	0.0127935	119	135	0.0132411	0.00908829	0.0043301	0.00961305	0.0190571	0.00920124	-0.0113671	-0.118053	0.191903			0.198617	0.136324	0.0649514	0.144196	0.285857	0.138019
15	30		1933.16	15	9.02-9.03	0.242365	0.281026	0.344146		0.234095	0.273821	0.350485	15	30	0.0082699	0.00720467	-0.00633943	15	30	0.0217326	0.0152118	0.0209275	0.014073	0.0139185	0.021427	0.124049	0.10807	-0.0950914			0.325989	0.228177	0.313913	0.211096	0.208777	0.321404
50	72		2528.41	20	8.15-8.15	0.465299	0.459898	0.484473		0.454878	0.455257	0.480448	50	72	0.0104212	0.00464107	0.00402543	50	72	0.00768343	0.00147686	0.00491236	0.00311236	0.00126593	0.00237143	0.208424	0.0928214	0.0805086			0.153669	0.0295371	0.0982471	0.0622471	0.0253186	0.0474286
53	68	Phosphoryl STY (1)	1762.9	13	11.84-11.85	0.193074	0.263686	0.446544		0.168868	0.260894	0.427457	53	68	0.024206	0.00279198	0.0190871	53	68	2.49861e-14	0.0309746	0	0.00862549	0.0149501	0.00722516	0.314679	0.0362957	0.248133			3.2482e-13	0.40267	0	0.112131	0.194351	0.0939271
86	97		1315.78	10	9.82-9.84	0.0614356	0.063642	0.09859		0.0451299	0.0596964	0.0781676	86	97	0.0163057	0.00394557	0.0204224	86	97	0.00930343	0.01452	0.00789129	0.00596257	0.00781171	0.00467871	0.163057	0.0394557	0.204224			0.0930343	0.1452	0.0789129	0.0596257	0.0781171	0.0467871
17	39		2651.51	21	9.63-9.64	0.108382	0.164358	0.178857		0.102505	0.155918	0.187609	17	39	0.00587762	0.00844082	-0.00875204	17	39	0.00485116	0.0034681	0.00886245	0.00967463	0.0109697	0.0126209	0.12343	0.177257	-0.183793			0.101874	0.07283	0.186111	0.203167	0.230364	0.265039
19	31		1497.9	11	5.13-5.14	0.662323	0.738954	0.764407		0.66168	0.729888	0.765829	19	31	0.000642987	0.0090661	-0.00142195	19	31	0.0158482	0.00930351	0.0129216	0.00837169	0.0147435	0.0084113	0.00707286	0.0997271	-0.0156414			0.17433	0.102339	0.142137	0.0920886	0.162179	0.0925243
26	53	Phosphoryl STY (1)	3055.61	24	12.69-12.72	0.299253	0.354421	0.460247		0.2923	0.357203	0.450842	26	53	0.00695304	-0.00278149	0.009405	26	53	0.00992113	0.0109131	0.003055	0.00133185	0.0175711	0.00765869	0.166873	-0.0667557	0.22572			0.238107	0.261914	0.07332	0.0319643	0.421707	0.183809
39	48		917.487	8	9.48-9.49	0.667224	0.654407	0.67392		0.658751	0.677409	0.652194	39	48	0.00847232	-0.0230027	0.0217255	39	48	0.0121314	0.0205971	0.016398	0.0043125	0.00486625	0.0154161	0.0677786	-0.184021	0.173804			0.0970514	0.164777	0.131184	0.0345	0.03893	0.123329
65	77		1541.91	12	7.05-7.06	0.0859311	0.122883	0.143974		0.0817117	0.111771	0.154364	65	77	0.0042194	0.0111118	-0.0103896	65	77	0.00662548	0.0129146	0.00863393	0.00561048	0.00904488	0.00320048	0.0506329	0.133341	-0.124676			0.0795057	0.154976	0.103607	0.0673257	0.108539	0.0384057
97	117		2366.41	20	7.47-7.50	0.74993	0.803844	0.824632		0.75156	0.801926	0.823719	97	117	-0.00162907	0.00191757	0.000912643	97	117	0.0130551	0.00351521	0.002746	0.00831229	0.0133236	0.0051375	-0.0325814	0.0383514	0.0182529			0.261101	0.0703043	0.05492	0.166246	0.266471	0.10275
2	14		1389.77	11	6.76-6.77	0.48009	0.613441	0.756064		0.458902	0.613747	0.742217	2	14	0.0211883	-0.000305714	0.0138468	2	14	0.0284282	0.0311631	0.0130816	0.0101266	0.0280994	0.0179629	0.233071	-0.00336286	0.152314			0.31271	0.342794	0.143897	0.111393	0.309093	0.197591
4	30		3172.8	24	8.90-8.92	0.665249	0.735634	0.759078		0.660758	0.726004	0.737546	4	30	0.00449161	0.00963	0.0215317	4	30	0.00839244	0.00915619	0.010399	0.00557726	0.00913762	0.00409452	0.107799	0.23112	0.51676			0.201419	0.219749	0.249577	0.133854	0.219303	0.0982686
25	35		1422.86	10	5.72-5.73	0.440532	0.452131	0.534138		0.455351	0.459509	0.538786	25	35	-0.0148184	-0.00737857	-0.00464743	25	35	0.0221911	0.0366197	0.00221886	0.0300306	0.0490306	0.00770986	-0.148184	-0.0737857	-0.0464743			0.221911	0.366197	0.0221886	0.300306	0.490306	0.0770986
35	44		1274.7	9	10.64-10.65	0.408062	0.526367	0.572215		0.401187	0.514211	0.566592	35	44	0.0068746	0.0121565	0.00562302	35	44	0.00983317	0.0144856	0.0114227	0.00603635	0.0181181	0.00500556	0.0618714	0.109409	0.0506071			0.0884986	0.13037	0.102804	0.0543271	0.163063	0.04505
44	72	Phosphoryl STY (1)	3533.86	27	9.57-9.59	0.274261	0.349989	0.434166		0.269631	0.32488	0.413846	44	72	0.00463042	0.0251092	0.0203205	44	72	0.00101275	0.00565831	0.0152129	0.00973772	0.00436164	0.0072382	0.125021	0.677949	0.548653			0.0273443	0.152774	0.410749	0.262919	0.117764	0.195431
73	94		2604.59	21	5.33-5.36	0.189171	0.245191	0.313866		0.178687	0.238373	0.301499	73	94	0.0104841	0.00681803	0.0123669	73	94	0.0069219	0.0122953	0.0103718	0.00273619	0.0137324	0.00749184	0.220166	0.143179	0.259706			0.14536	0.258201	0.217809	0.05746	0.28838	0.157329
74	89		1992.2	15	9.78-9.79	0.128743	0.139456	0.176129		0.123372	0.13902	0.172485	74	89	0.00537048	0.000435524	0.00364352	74	89	0.0113322	0.0128992	0.00549419	0.0030401	0.00454371	0.0101497	0.0805571	0.00653286	0.0546529			0.169983	0.193489	0.0824129	0.0456014	0.0681557	0.152246
80	98		2251.29	18	9.20-9.22	0.0935489	0.14055	0.236528		0.101811	0.121898	0.220732	80	98	-0.00826206	0.0186513	0.0157961	80	98	0.0111594	0.0138369	0.0129325	0.0126188	0.0127395	0.013958	-0.148717	0.335723	0.28433			0.200869	0.249064	0.232784	0.227139	0.229311	0.251244
85	95		1287.74	10	11.58-11.59	0.466099	0.527814	0.559708		0.457815	0.518627	0.551348	85	95	0.008284	0.00918686	0.00836029	85	95	0.00941229	0.0117314	0.00365186	0.0122207	0.00385971	0.00406571	0.08284	0.0918686	0.0836029			0.0941229	0.117314	0.0365186	0.122207	0.0385971	0.0406571
91	100		1033.58	9	5.15-5.17	0.566698	0.614534	0.682806		0.581835	0.58645	0.671805	91	100	-0.0151371	0.0280835	0.0110008	91	100	0.016176	0.00610016	0.0254946	0.0174744	0.0110786	0.00452302	-0.136234	0.252751	0.0990071			0.145584	0.0549014	0.229451	0.15727	0.0997071	0.0407071
94	103		1030.62	9	11.60-11.60	0.247623	0.250809	0.260776		0.219736	0.22816	0.258809	94	103	0.027887	0.0226486	0.00196714	94	103	0.00687333	0.0136729	0.00549	0.00923746	0.0141827	0.0203054	0.250983	0.203837	0.0177043			0.06186	0.123056	0.04941	0.0831371	0.127644	0.182749
26	36		1235.62	10	8.26-8.28	0.157815	0.206224	0.301662		0.157908	0.203702	0.294054	26	36	-9.24286e-05	0.002522	0.00760814	26	36	0.00909586	0.0129424	0.014345	0.00435914	0.00501129	0.0104526	-0.000924286	0.02522	0.0760814			0.0909586	0.129424	0.14345	0.0435914	0.0501129	0.104526
44	53		1117.65	9	7.48-7.49	0.0954344	0.164096	0.276104		0.0944014	0.162756	0.280512	44	53	0.00103302	0.00133968	-0.00440762	44	53	0.0232294	0.0247667	0.0239327	0.0201505	0.014499	0.0230173	0.00929714	0.0120571	-0.0396686			0.209064	0.2229	0.215394	0.181354	0.130491	0.207156
45	64		2207.3	17	8.95-8.96	0.705172	0.696597	0.707799		0.691867	0.689873	0.70372	45	64	0.013305	0.0067242	0.00407916	45	64	0.0077863	0.0043337	0.00771235	0.00734025	0.00616597	0.0115709	0.226186	0.114311	0.0693457			0.132367	0.0736729	0.13111	0.124784	0.104821	0.196706
21	32		1290.65	10	10.30-10.31	0.184574	0.242026	0.294272		0.180254	0.246443	0.283192	21	32	0.00432014	-0.00441657	0.0110796	21	32	0.000906143	0.0100046	0.00240514	0.000630143	0.00880029	0.00440286	0.0432014	-0.0441657	0.110796			0.00906143	0.100046	0.0240514	0.00630143	0.0880029	0.0440286
28	38		1432.85	10	8.27-8.29	0.200537	0.202378	0.207991		0.20774	0.209479	0.210322	28	38	-0.00720343	-0.00710171	-0.00233029	28	38	0.0102959	0.0102221	0.00504957	0.0109584	0.022282	0.00316486	-0.0720343	-0.0710171	-0.0233029			0.102959	0.102221	0.0504957	0.109584	0.22282	0.0316486
35	53		2465.44	16	6.62-6.63	0.280002	0.374263	0.461536		0.275875	0.359221	0.451848	35	53	0.00412732	0.0150414	0.00968741	35	53	0.00660545	0.0139751	0.0139066	0.00789411	0.0156443	0.00399179	0.0660371	0.240663	0.154999			0.105687	0.223601	0.222506	0.126306	0.250309	0.0638686
46	72		3564.96	24	7.13-7.14	0.460093	0.48166	0.544865		0.445455	0.465251	0.534004	46	72	0.0146373	0.0164091	0.0108612	46	72	0.0129389	0.00711631	0.00562417	0.00133363	0.00651268	0.00586923	0.351296	0.393819	0.26067			0.310533	0.170791	0.13498	0.0320071	0.156304	0.140861
55	67		1620.94	12	6.29-6.30	0.44604	0.544444	0.555016		0.441974	0.533739	0.549326	55	67	0.00406643	0.0107046	0.00568952	55	67	0.00929857	0.00986274	0.0093975	0.0073	0.0101807	0.0106238	0.0487971	0.128456	0.0682743			0.111583	0.118353	0.11277	0.0876	0.122169	0.127486
5	21		1787.87	14	9.89-9.90	0.274358	0.378206	0.462411		0.268322	0.382234	0.457914	5	21	0.00603653	-0.00402776	0.00449633	5	21	0.00155173	0.0118803	0.00450714	0.00411469	0.00644122	0.0205765	0.0845114	-0.0563886	0.0629486			0.0217243	0.166324	0.0631	0.0576057	0.0901771	0.288071
12	22		1272.71	9	7.79-7.80	0.0390798	0.0383478	0.0823673		0.0428925	0.0510217	0.0682732	12	22	-0.0038127	-0.012674	0.0140941	12	22	0.0133308	0.00512238	0.00345571	0.00467968	0.00358206	0.00987873	-0.0343143	-0.114066	0.126847			0.119977	0.0461014	0.0311014	0.0421171	0.0322386	0.0889086
25	35		1282.59	10	9.71-9.73	0.111738	0.216461	0.292911		0.0857653	0.209191	0.272919	25	35	0.0259731	0.00726957	0.0199914	25	35	0.00590943	0.00405714	0.02019	0.00363429	0.004252	0.00367	0.259731	0.0726957	0.199914			0.0590943	0.0405714	0.2019	0.0363429	0.04252	0.0367
26	38		1538.74	12	8.49-8.50	0.220172	0.384533	0.486679		0.216226	0.38172	0.506314	26	38	0.00394536	0.00281238	-0.0196345	26	38	0.0053231	0.0036894	0.0034631	0.00796464	0.00846143	0.0173374	0.0473443	0.0337486	-0.235614			0.0638771	0.0442729	0.0415571	0.0955757	0.101537	0.208049
28	44		2017.07	16	12.03-12.04	0.107845	0.108104	0.147642		0.0952708	0.108062	0.148362	28	44	0.0125741	4.13393e-05	-0.00072	28	44	0.00678259	0.00985205	0.00984411	0.00685964	0.00289196	0.00967589	0.201186	0.000661429	-0.01152			0.108521	0.157633	0.157506	0.109754	0.0462714	0.154814
57	66		1238.59	9	5.49-5.50	0.363939	0.463753	0.611137		0.354875	0.444646	0.606872	57	66	0.00906397	0.0191075	0.00426508	57	66	0.0176192	0.0110884	0.0186508	0.00629254	0.00229746	0.0190302	0.0815757	0.171967	0.0383857			0.158573	0.0997957	0.167857	0.0566329	0.0206771	0.171271
58	64		864.457	6	8.25-8.26	0.112736	0.260628	0.446554		0.121731	0.266639	0.423625	58	64	-0.008995	-0.00601167	0.022929	58	64	0.0170783	0.0149812	0.0213095	0.00640548	0.0275226	0.0188021	-0.05397	-0.03607	0.137574			0.10247	0.0898871	0.127857	0.0384329	0.165136	0.112813
1	11		1348.75	9	8.43-8.44	0.206884	0.271323	0.400446		0.225081	0.252943	0.394708	1	11	-0.0181968	0.01838	0.00573762	1	11	0.0162406	0.00675794	0.0135802	0.00758746	0.0264179	0.029107	-0.163771	0.16542	0.0516386			0.146166	0.0608214	0.122221	0.0682871	0.237761	0.261963
2	9	Phosphoryl STY (6)	1049.56	6	9.74-9.75	0.567861	0.624156	0.631319		0.561649	0.618307	0.62582	2	9	0.00621214	0.00584857	0.00549833	2	9	0.00758738	0.00233048	0.00297214	0.0018769	0.00103143	0.00952381	0.0372729	0.0350914	0.03299			0.0455243	0.0139829	0.0178329	0.0112614	0.00618857	0.0571429
2	26		2983.6	22	5.23-5.24	0.265079	0.322496	0.362165		0.2562	0.310552	0.359009	2	26	0.00887851	0.0119438	0.0031563	2	26	0.0151116	0.0179316	0.0121689	0.0120216	0.0172481	0.0116619	0.195327	0.262764	0.0694386			0.332456	0.394494	0.267716	0.264474	0.379459	0.256561
5	16	Phosphoryl STY (3)	1504.73	10	7.48-7.48	0.613562	0.626411	0.607578		0.598041	0.619431	0.622637	5	16	0.0155206	0.00697943	-0.0150597	5	16	0.0179651	0.0215636	0.00341986	0.00441957	0.0322789	0.011276	0.155206	0.0697943	-0.150597			0.179651	0.215636	0.0341986	0.0441957	0.322789	0.11276
13	23		1289.73	9	5.53-5.54	0.288488	0.295761	0.294863		0.293988	0.294381	0.305352	13	23	-0.00549921	0.00138016	-0.010489	13	23	0.00780413	0.0139925	0.0101211	0.0103627	0.00147143	0.0141849	-0.0494929	0.0124214	-0.0944014			0.0702371	0.125933	0.09109	0.0932643	0.0132429	0.127664
23	35		1500.81	12	7.36-7.37	0.281805	0.426045	0.448918		0.28037	0.413347	0.431374	23	35	0.00143548	0.0126986	0.0175439	23	35	0.00653036	0.0162564	0.00951429	0.0143423	0.0112625	0.00874476	0.0172257	0.152383	0.210527			0.0783643	0.195077	0.114171	0.172107	0.13515	0.104937
26	40	Phosphoryl STY (7)	1877.97	14	5.08-5.09	0.559297	0.59789	0.617838		0.556624	0.599713	0.608364	26	40	0.00267306	-0.00182316	0.00947378	26	40	0.00803439	0.00668694	0.00490224	0.0126036	0.00999837	0.00280878	0.0374229	-0.0255243	0.132633			0.112481	0.0936171	0.0686314	0.17645	0.139977	0.0393229
44	62	Phosphoryl STY (19)	2203.17	17	12.76-12.77	0.363659	0.408645	0.445913		0.357385	0.401576	0.456998	44	62	0.00627454	0.00706891	-0.0110857	44	62	0.00992521	0.00249613	0.0105533	0.00849294	0.0084505	0.0100791	0.106667	0.120171	-0.188457			0.168729	0.0424343	0.179406	0.14438	0.143659	0.171344
62	71		1200.77	9	10.88-10.88	0.189037	0.188467	0.245923		0.161748	0.194024	0.207493	62	71	0.0272887	-0.00555667	0.0384302	62	71	0.0148727	0.0178671	0.0119127	0.00969667	0.0130405	0.017009	0.245599	-0.05001	0.345871			0.133854	0.160804	0.107214	0.08727	0.117364	0.153081
67	85		2230.2	17	5.77-5.78	0.562818	0.559449	0.578536		0.567738	0.575928	0.582322	67	85	-0.00492025	-0.0164787	-0.0037858	67	85	0.017989	0.0175941	0.0193537	0.0129376	0.0242283	0.0193529	-0.0836443	-0.280137	-0.0643586			0.305813	0.2991	0.329013	0.21994	0.411881	0.329
71	84		1635.78	12	6.34-6.34	0.276749	0.323859	0.39098		0.27102	0.325045	0.382998	71	84	0.00572869	-0.00118631	0.00798226	71	84	0.00900833	0.0147254	0.0131871	0.00446048	0.0156094	0.0170435	0.0687443	-0.0142357	0.0957871			0.1081	0.176704	0.158246	0.0535257	0.187313	0.204521
76	85		1191.64	9	6.76-6.76	0.205351	0.272255	0.42365		0.213564	0.27279	0.417572	76	85	-0.00821286	-0.000534127	0.00607825	76	85	0.00972492	0.00902937	0.02204	0.0107317	0.0162848	0.0187584	-0.0739157	-0.00480714	0.0547043			0.0875243	0.0812643	0.19836	0.0965857	0.146563	0.168826
85	105		2468.4	20	7.38-7.42	0.170818	0.178681	0.205194		0.159834	0.170254	0.204444	85	105	0.0109841	0.00842764	0.000749857	85	105	0.00675564	0.0137139	0.00267729	0.0039105	0.0214077	0.00426707	0.219681	0.168553	0.0149971			0.135113	0.274277	0.0535457	0.07821	0.428154	0.0853414
97	106		1231.76	9	9.60-9.61	0.187478	0.188834	0.213242		0.17301	0.187117	0.188685	97	106	0.0144679	0.00171794	0.0245568	97	106	0.00429492	0.0105562	0.00773143	0.00718365	0.00256397	0.0019354	0.130211	0.0154614	0.221011			0.0386543	0.0950057	0.0695829	0.0646529	0.0230757	0.0174186
1	13		1415.89	12	9.84-9.85	0.225438	0.278274	0.294624		0.231938	0.258791	0.282144	1	13	-0.00649988	0.0194827	0.0124802	1	13	0.00407524	0.00750667	0.00892798	0.00903536	0.0127602	0.00716	-0.0779986	0.233793	0.149763			0.0489029	0.09008	0.107136	0.108424	0.153123	0.08592
2	21		2140.23	19	5.19-5.21	0.333489	0.439511	0.50859		0.320612	0.426818	0.488912	2	21	0.0128771	0.0126927	0.0196781	2	21	0.00758782	0.00532932	0.00668617	0.00993128	0.00874684	0.00480511	0.244664	0.241161	0.373884			0.144169	0.101257	0.127037	0.188694	0.16619	0.0912971
13	29	Phosphoryl STY (9)	2079.13	16	10.87-10.88	0.205362	0.237987	0.283189		0.194978	0.229098	0.277536	13	29	0.010384	0.0088892	0.00565357	13	29	0.0262511	0.0123624	0.013951	0.0147245	0.014585	0.0160474	0.166144	0.142227	0.0904571			0.420017	0.197799	0.223216	0.235591	0.23336	0.256759
22	33		1472.9	11	5.41-5.49	0.23454	0.410892	0.453706		0.246175	0.398983	0.442374	22	33	-0.0116353	0.0119087	0.0113314	22	33	0.0229855	0.00998403	0.0173851	0.013974	0.0040974	0.0256469	-0.127989	0.130996	0.124646			0.25284	0.109824	0.191236	0.153714	0.0450714	0.282116
42	55		1633.91	13	10.64-10.70	0.249436	0.324495	0.374561		0.242041	0.333621	0.376195	42	55	0.00739495	-0.00912582	-0.00163396	42	55	0.00638879	0.00379319	0.0135902	0.00213275	0.00156659	0.00661187	0.0961343	-0.118636	-0.0212414			0.0830543	0.0493114	0.176673	0.0277257	0.0203657	0.0859543
50	67		1832.87	17	10.80-10.81	0.290417	0.336279	0.38847		0.279939	0.324646	0.38161	50	67	0.0104776	0.0116327	0.0068605	50	67	0.00892924	0.00701546	0.00937697	0.00615109	0.0147073	0.014402	0.17812	0.197756	0.116629			0.151797	0.119263	0.159409	0.104569	0.250024	0.244834
61	68		734.386	7	7.45-7.45	0.257896	0.375575	0.362678		0.276028	0.358892	0.352581	61	68	-0.0181324	0.0166833	0.0100969	61	68	0.0133545	0.0130278	0.0119571	0.00584694	0.00466633	0.00815163	-0.126927	0.116783	0.0706786			0.0934814	0.0911943	0.0837	0.0409286	0.0326643	0.0570614
74	84		1132.67	10	7.35-7.36	0.0800379	0.120549	0.162468		0.079521	0.114099	0.155091	74	84	0.000516857	0.00645014	0.00737686	74	84	0.00783586	0.00913257	0.0147399	0.0102494	0.0131814	0.009447	0.00516857	0.0645014	0.0737686			0.0783586	0.0913257	0.147399	0.102494	0.131814	0.09447
76	88	Phosphoryl STY (3)Phosphoryl STY (6)	1630.84	12	8.74-8.75	0.765931	0.778025	0.781412		0.752067	0.743584	0.754443	76	88	0.0138637	0.0344412	0.0269689	76	88	0.0110704	0.00535607	0.00590417	0.0079931	0.00248964	0.0106464	0.166364	0.413294	0.323627			0.132844	0.0642729	0.07085	0.0959171	0.0298757	0.127757
2	16		1587.92	14	5.71-5.72	0.22	0.25	0.32		0.21	0.24	0.31	2	16	0.01	0.01	0.01	2	16	0.01	0.01	0	0.02	0.01	0.01	0.14	0.14	0.14			0.14	0.14	0	0.28	0.14	0.14
3	9		884.554	6	6.36-6.36	0.15	0.16	0.29		0.17	0.15	0.28	3	9	-0.02	0.01	0.01	3	9	0.01	0.01	0.01	0.01	0.03	0.01	-0.12	0.06	0.06			0.06	0.06	0.06	0.06	0.18	0.06
13	27		1620.92	14	6.30-6.31	0.4	0.48	0.49		0.39	0.47	0.49	13	27	0.01	0.01	0.01	13	27	0.02	0.02	0.02	0.02	0.02	0.02	0.14	0.14	0.14			0.28	0.28	0.28	0.28	0.28	0.28
25	36		1275.68	11	12.36-12.37	0.07	0.1	0.11		0.08	0.09	0.11	25	36	0	0.01	0	25	36	0.01	0	0.01	0.01	0.01	0.01	0	0.11	0			0.11	0	0.11	0.11	0.11	0.11
28	41		1702.91	13	13.87-13.87	0.4	0.43	0.45		0.4	0.43	0.46	28	41	0	0.01	-0.01	28	41	0.01	0.01	0.01	0.01	0.01	0	0	0.13	-0.13			0.13	0.13	0.13	0.13	0.13	0
35	47		1485.82	12	5.63-5.64	0.1	0.14	0.2		0.11	0.16	0.19	35	47	-0.01	-0.01	0.01	35	47	0.01	0.01	0.01	0.01	0.01	0.01	-0.12	-0.12	0.12			0.12	0.12	0.12	0.12	0.12	0.12
53	59		641.373	5	10.10-10.10	0.07	0.1	0.23		0.07	0.1	0.2	53	59	0	-0.01	0.02	53	59	0.01	0.01	0.01	0.02	0.01	0.01	0	-0.05	0.1			0.05	0.05	0.05	0.1	0.05	0.05
60	71		1582.92	10	10.28-10.29	0.07	0.07	0.08		0.08	0.08	0.08	60	71	-0.01	-0.01	0	60	71	0	0.01	0.02	0	0.01	0.01	-0.1	-0.1	0			0	0.1	0.2	0	0.1	0.1
70	83		1612.92	13	9.93-9.93	0.77	0.8	0.8		0.78	0.81	0.79	70	83	-0.01	-0.01	0.01	70	83	0.01	0.01	0	0.01	0.01	0	-0.13	-0.13	0.13			0.13	0.13	0	0.13	0.13	0
76	87		1290.65	11	10.30-10.31	0.17	0.22	0.27		0.16	0.22	0.26	76	87	0	-0.01	0.01	76	87	0	0.01	0	0	0.01	0	0	-0.11	0.11			0	0.11	0	0	0.11	0
78	87		1030.5	9	10.29-10.30	0.15	0.19	0.24		0.14	0.2	0.23	78	87	0.01	-0.01	0.01	78	87	0.02	0.01	0.01	0.01	0.01	0	0.09	-0.09	0.09			0.18	0.09	0.09	0.09	0.09	0
95	102		870.504	7	13.42-13.43	0.59	0.71	0.77		0.57	0.69	0.76	95	102	0.02	0.02	0.01	95	102	0.02	0.01	0.01	0.01	0.01	0.01	0.14	0.14	0.07			0.14	0.07	0.07	0.07	0.07	0.07
115	132		1900.97	16	4.89-4.90	0.13	0.18	0.2		0.14	0.16	0.2	115	132	-0.01	0.01	0.01	115	132	0.02	0.01	0.02	0.01	0.03	0.01	-0.16	0.16	0.16			0.32	0.16	0.32	0.16	0.48	0.16
117	132		1684.87	14	4.40-4.40	0.16	0.22	0.24		0.15	0.21	0.23	117	132	0	0.01	0.01	117	132	0.01	0.02	0.01	0.02	0.02	0.01	0	0.14	0.14			0.14	0.28	0.14	0.28	0.28	0.14
135	153	Phosphoryl STY (1)Phosphoryl STY (1)	2252.12	16	7.55-7.57	0.18	0.26	0.31		0.17	0.25	0.3	135	153	0.02	0.01	0.01	135	153	0	0.02	0.01	0.01	0	0	0.32	0.16	0.16			0	0.32	0.16	0.16	0	0
152	175		2269.31	23	6.90-6.92	0.36	0.4	0.41		0.35	0.39	0.41	152	175	0.01	0	0	152	175	0.01	0.01	0	0	0.01	0	0.23	0	0			0.23	0.23	0	0	0.23	0
162	178		1664.96	15	4.91-5.02	0.24	0.25	0.28		0.24	0.25	0.27	162	178	0	0	0.01	162	178	0.01	0.01	0.01	0.01	0.01	0.02	0	0	0.15			0.15	0.15	0.15	0.15	0.15	0.3
166	177		1127.65	11	5.05-5.06	0.37	0.36	0.37		0.38	0.38	0.39	166	177	-0.01	-0.03	-0.02	166	177	0.01	0.02	0.01	0.01	0.01	0.02	-0.11	-0.33	-0.22			0.11	0.22	0.11	0.11	0.11	0.22
167	185		1835.1	17	6.10-6.11	0.03	0.04	0.09		0.02	0.04	0.09	167	185	0.01	0	0	167	185	0.01	0.01	0	0	0.01	0.01	0.17	0	0			0.17	0.17	0	0	0.17	0.17
173	190	Phosphoryl STY (17)	2194.2	16	9.10-9.12	0.24	0.31	0.42		0.23	0.31	0.42	173	190	0.01	0	-0.01	173	190	0.01	0.01	0.02	0.01	0.01	0.01	0.16	0	-0.16			0.16	0.16	0.32	0.16	0.16	0.16
183	194		1491.83	11	8.20-8.21	0.18	0.19	0.21		0.17	0.18	0.19	183	194	0.01	0.01	0.02	183	194	0.02	0.01	0.01	0.01	0.01	0.01	0.11	0.11	0.22			0.22	0.11	0.11	0.11	0.11	0.11
216	227		1429.81	10	7.99-8.00	0.23	0.23	0.27		0.22	0.23	0.26	216	227	0	0	0	216	227	0.02	0.02	0.02	0.02	0.02	0.02	0	0	0			0.2	0.2	0.2	0.2	0.2	0.2
221	243		2490.49	20	11.81-11.84	0.31	0.36	0.47		0.3	0.35	0.47	221	243	0.01	0.02	0	221	243	0.01	0.01	0.01	0.01	0.02	0	0.2	0.4	0			0.2	0.2	0.2	0.2	0.4	0
3	14		1392.76	10	8.21-8.21	0.178595	0.190128	0.193985		0.192336	0.203799	0.189046	3	14	-0.0137411	-0.0136711	0.004939	3	14	0.013408	0.0127759	0.0191373	0.021057	0.00933943	0.0284391	-0.137411	-0.136711	0.04939			0.13408	0.127759	0.191373	0.21057	0.0933943	0.284391
8	17		1054.58	8	11.36-11.38	0.287557	0.36201	0.425118		0.261644	0.344486	0.420842	8	17	0.0259127	0.0175243	0.00427554	8	17	0.00545571	0.00259268	0.00206768	0.0175146	0.00943893	0	0.207301	0.140194	0.0342043			0.0436457	0.0207414	0.0165414	0.140117	0.0755114	0
17	30	Phosphoryl STY (1)	1785.02	12	10.36-10.37	0.0783485	0.121062	0.27082		0.0736074	0.120274	0.260874	17	30	0.00474107	0.000787619	0.00994595	17	30	0.00287631	0.00759214	0.00837917	0.00457595	0.0055325	0.00682286	0.0568929	0.00945143	0.119351			0.0345157	0.0911057	0.10055	0.0549114	0.06639	0.0818743
18	28		1364.81	9	11.95-11.96	0.0741389	0.134199	0.156078		0.0547678	0.137326	0.149597	18	28	0.0193711	-0.00312651	0.00648111	18	28	0.01814	0.0152438	0.0160067	0.0173778	0.0132367	0.0307833	0.17434	-0.0281386	0.05833			0.16326	0.137194	0.14406	0.1564	0.11913	0.27705
42	49		921.483	7	13.09-13.10	0.0318908	0.0617373	0.0754486		0.0562886	0.0542006	0.0659078	42	49	-0.0243978	0.00753673	0.00954082	42	49	0.0128416	0.0106016	0.0181376	0.0111839	0.0188257	0.0165782	-0.170784	0.0527571	0.0667857			0.0898914	0.0742114	0.126963	0.0782871	0.13178	0.116047
45	52		826.446	7	9.29-9.30	0.18681	0.182141	0.224129		0.179252	0.177322	0.184048	45	52	0.00755776	0.00481898	0.040081	45	52	0.00419122	0.0106433	0.00317612	0.00753	0.0249929	0.0183267	0.0529043	0.0337329	0.280567			0.0293386	0.0745029	0.0222329	0.05271	0.17495	0.128287
45	61		1906.98	16	5.49-5.70	0.205083	0.223364	0.260308		0.202823	0.206351	0.240915	45	61	0.00225973	0.0170135	0.0193929	45	61	0.0091508	0.00292384	0.0111456	0.00905464	0.0101189	0.0109556	0.0361557	0.272216	0.310286			0.146413	0.0467814	0.17833	0.144874	0.161903	0.17529
50	68		2094.12	17	8.94-8.95	0.395509	0.463636	0.492245		0.396583	0.453171	0.494915	50	68	-0.00107395	0.0104653	-0.00266958	50	68	0.00627286	0.00896261	0.0113351	0.00121168	0.00492277	0.00339832	-0.0182571	0.17791	-0.0453829			0.106639	0.152364	0.192697	0.0205986	0.0836871	0.0577714
59	78		2197.22	18	13.89-13.93	0.315898	0.472891	0.558544		0.331369	0.473474	0.552459	59	78	-0.0154714	-0.000582857	0.0060846	59	78	0.00160389	0.00655302	0.0121676	0.00594873	0.00426365	0.00142421	-0.278486	-0.0104914	0.109523			0.02887	0.117954	0.219017	0.107077	0.0767457	0.0256357
72	86		1582.88	12	10.86-10.88	0.184561	0.248377	0.309963		0.166448	0.249803	0.293232	72	86	0.0181133	-0.00142631	0.0167319	72	86	0.0106613	0.0109001	0.0196418	0.00535119	0.0129617	0.0102124	0.21736	-0.0171157	0.200783			0.127936	0.130801	0.235701	0.0642143	0.15554	0.122549
76	86		1184.66	8	11.65-11.65	0.0567305	0.0617889	0.102585		0.0605848	0.0721257	0.0840286	76	86	-0.00385429	-0.0103368	0.0185568	76	86	0.0285089	0.0173375	0.0283689	0.0169123	0.031247	0.0257298	-0.0308343	-0.0826943	0.148454			0.228071	0.1387	0.226951	0.135299	0.249976	0.205839
78	91		1409.81	11	13.78-13.78	0.0920408	0.0924891	0.108316		0.0818051	0.0877001	0.09875	78	91	0.0102357	0.00478896	0.0095661	78	91	0.00471584	0.00599455	0.00826247	0.00573584	0.00855026	0.000863117	0.112593	0.0526786	0.105227			0.0518743	0.06594	0.0908871	0.0630943	0.0940529	0.00949429
81	91		1068.61	8	7.10-7.11	0.132306	0.206394	0.233768		0.140308	0.224016	0.211797	81	91	-0.00800268	-0.0176225	0.0219718	81	91	0.00381571	0.0112011	0.00242839	0.00832411	0.00242839	0.0120368	-0.0640214	-0.14098	0.175774			0.0305257	0.0896086	0.0194271	0.0665929	0.0194271	0.0962943
98	112		1720.9	14	9.92-9.93	0.291994	0.329005	0.343682		0.284222	0.315683	0.336242	98	112	0.00777173	0.0133217	0.00743949	98	112	0.00233418	0.00290255	0.000797551	0.00483184	0.0101033	0.00783786	0.108804	0.186504	0.104153			0.0326786	0.0406357	0.0111657	0.0676457	0.141446	0.10973
98	113		1849.94	15	5.65-5.65	0.348964	0.402677	0.43433		0.351896	0.411272	0.434667	98	113	-0.002932	-0.00859505	-0.000337143	98	113	0.00434257	0.0192521	0.00911676	0.0205276	0.0269456	0.007766	-0.04398	-0.128926	-0.00505714			0.0651386	0.288781	0.136751	0.307914	0.404184	0.11649
117	128	Phosphoryl STY (3)	1729.9	11	11.48-11.50	0.141229	0.249571	0.363765		0.149957	0.258045	0.352271	117	128	-0.00872792	-0.00847377	0.0114947	117	128	0.0107795	0.00693519	0.00843792	0.00285052	0.0192816	0.0113517	-0.0960071	-0.0932114	0.126441			0.118574	0.0762871	0.0928171	0.0313557	0.212097	0.124869
128	143		1916.97	15	6.79-6.80	0.243466	0.294527	0.322956		0.237784	0.289116	0.313648	128	143	0.00568229	0.00541095	0.00930886	128	143	0.0164182	0.00807067	0.00669171	0.00654448	0.0119149	0.0114892	0.0852343	0.0811643	0.139633			0.246273	0.12106	0.100376	0.0981671	0.178723	0.172339
130	136		917.491	6	9.48-9.49	0.889632	0.880501	0.89856		0.88414	0.903213	0.864076	130	136	0.0054919	-0.0227114	0.0344836	130	136	0.0161752	0.0247493	0.021864	0.0108405	0.00648833	0.0163638	0.0329514	-0.136269	0.206901			0.0970514	0.148496	0.131184	0.0650429	0.03893	0.0981829
135	146		1472.8	11	5.25-5.26	0.242847	0.332438	0.36503		0.245365	0.343354	0.375708	135	146	-0.00251818	-0.0109157	-0.0106779	135	146	0.00994961	0.0233152	0.0106694	0.00270078	0.0149948	0.00738468	-0.0277	-0.120073	-0.117457			0.109446	0.256467	0.117363	0.0297086	0.164943	0.0812314
143	162	Phosphoryl STY (1)	2552.29	19	5.91-5.93	0.481554	0.549481	0.652647		0.481229	0.547753	0.631278	143	162	0.000324887	0.00172789	0.0213692	143	162	0.0307967	0.0267265	0.0104521	0.0181867	0.0173343	0.0287513	0.00617286	0.03283	0.406016			0.585137	0.507803	0.19859	0.345547	0.329351	0.546274
150	156		890.444	6	12.39-12.40	0.0473621	0.106821	0.307302		0.0514043	0.104698	0.293742	150	156	-0.00404214	0.00212286	0.0135593	150	156	0.0034081	0.01926	0.00931905	0.0155226	0.0162624	0.012389	-0.0242529	0.0127371	0.0813557			0.0204486	0.11556	0.0559143	0.0931357	0.0975743	0.0743343
161	176		1960.17	14	5.26-5.27	0.615805	0.659222	0.655763		0.618973	0.645616	0.654583	161	176	-0.00316847	0.0136062	0.00118061	161	176	0.0174991	0.00317245	0.0144111	0.00327918	0.0145201	0.00494286	-0.0443586	0.190487	0.0165286			0.244987	0.0444143	0.201756	0.0459086	0.203281	0.0692
162	177		1932.17	14	8.33-8.35	0.138593	0.155471	0.215248		0.132168	0.158044	0.215197	162	177	0.00642531	-0.00257235	5.15306e-05	162	177	0.00587602	0.00579327	0.00706673	0.00671847	0.0130521	0.00579724	0.0899543	-0.0360129	0.000721429			0.0822643	0.0811057	0.0989343	0.0940586	0.18273	0.0811614
169	180		1472.95	10	5.32-5.32	0.208137	0.313797	0.389118		0.217995	0.315329	0.392485	169	180	-0.009858	-0.00153129	-0.003367	169	180	0.00820857	0.0144769	0.0139776	0.0103043	0.0128649	0.0148577	-0.09858	-0.0153129	-0.03367			0.0820857	0.144769	0.139776	0.103043	0.128649	0.148577
181	201		2415.24	20	11.80-11.82	0.216298	0.275091	0.424914		0.208565	0.271073	0.418436	181	201	0.00773371	0.00401764	0.006478	181	201	0.00566629	0.0060635	0.00611957	0.00413736	0.00845221	0.0125439	0.154674	0.0803529	0.12956			0.113326	0.12127	0.122391	0.0827471	0.169044	0.250879
182	194		1357.73	12	8.76-8.77	0.207807	0.255944	0.281655		0.210854	0.253869	0.287748	182	194	-0.00304631	0.00207464	-0.00609274	182	194	0.00361333	0.00613524	0.00784048	0.00405952	0.00283976	0.00197893	-0.0365557	0.0248957	-0.0731129			0.04336	0.0736229	0.0940857	0.0487143	0.0340771	0.0237471
184	193		1002.52	9	11.16-11.16	0.0630529	0.0779271	0.175218		0.0557567	0.0673437	0.162334	184	193	0.00729619	0.0105835	0.0128841	184	193	0.0117052	0.00769841	0.00671444	0.0115763	0.0170127	0.00665889	0.0656657	0.0952514	0.115957			0.105347	0.0692857	0.06043	0.104187	0.153114	0.05993
194	212		2257.17	17	12.31-12.33	0.22443	0.237972	0.252326		0.197031	0.226595	0.246598	194	212	0.0273995	0.0113773	0.00572798	194	212	0.0118945	0.00286933	0.0121797	0.00405294	0.00156681	0.00430303	0.465791	0.193414	0.0973757			0.202206	0.0487786	0.207056	0.0689	0.0266357	0.0731514
202	216		1720.78	13	11.58-11.60	0.294064	0.361968	0.408005		0.285096	0.353347	0.389945	202	216	0.00896846	0.00862132	0.0180601	202	216	0.00111231	0.015132	0.00574516	0.00452275	0.0154109	0.00293396	0.11659	0.112077	0.234781			0.01446	0.196716	0.0746871	0.0587957	0.200341	0.0381414
215	228		1509.8	13	6.61-6.62	0.245742	0.293349	0.352631		0.227313	0.273055	0.375944	215	228	0.0184285	0.0202941	-0.023313	215	228	0.00782253	0.00909956	0.0151209	0.00365209	0.0123276	0.0232163	0.23957	0.263823	-0.303069			0.101693	0.118294	0.196571	0.0474771	0.160259	0.301811
220	231		1206.72	11	8.82-8.83	0.0820088	0.0706129	0.0746152		0.0640977	0.0705375	0.0765912	220	231	0.0179112	7.53247e-05	-0.00197597	220	231	0.0128126	0.0138648	0.00986273	0.0114575	0.0131626	0.00715273	0.197023	0.000828571	-0.0217357			0.140939	0.152513	0.10849	0.126033	0.144789	0.07868
232	253		2659.53	20	9.22-9.23	0.258252	0.315304	0.436839		0.254278	0.303942	0.415819	232	253	0.00397471	0.0113619	0.0210194	232	253	0.00663693	0.00349779	0.00380507	0.00584693	0.0143634	0.0169949	0.0794943	0.227237	0.420389			0.132739	0.0699557	0.0761014	0.116939	0.287269	0.339897
237	250		1719.1	12	7.46-7.47	0.277565	0.313809	0.322419		0.264118	0.305265	0.317602	237	250	0.013447	0.00854417	0.00481679	237	250	0.00776988	0.0173118	0.0133729	0.0119461	0.0111751	0.013498	0.161364	0.10253	0.0578014			0.0932386	0.207741	0.160474	0.143353	0.134101	0.161976
255	264		1111.58	8	10.38-10.39	0.189372	0.227489	0.239496		0.180061	0.211701	0.222792	255	264	0.00931054	0.0157879	0.0167034	255	264	0.0122795	0.0143841	0.00935482	0.00971161	0.0159959	0.00697857	0.0744843	0.126303	0.133627			0.0982357	0.115073	0.0748386	0.0776929	0.127967	0.0558286
259	271		1329.74	11	10.67-10.67	0.723205	0.731692	0.732349		0.713562	0.704628	0.708747	259	271	0.00964286	0.0270642	0.0236016	259	271	0.00388987	0.00457805	0.00429792	0.00700117	0.00340753	0.0101799	0.106071	0.297706	0.259617			0.0427886	0.0503586	0.0472771	0.0770129	0.0374829	0.111979
268	286		2327.28	18	11.05-11.10	0.148611	0.228897	0.427142		0.149799	0.235518	0.412946	268	286	-0.00118786	-0.00662056	0.0141958	268	286	0.00866246	0.00161524	0.00909206	0.00748635	0.0084323	0.00446556	-0.0213814	-0.11917	0.255524			0.155924	0.0290743	0.163657	0.134754	0.151781	0.08038
275	284		1275.73	9	9.07-9.08	0.255362	0.363694	0.51411		0.250601	0.344161	0.491292	275	284	0.00476095	0.019533	0.0228187	275	284	0.011929	0.012713	0.0146613	0.0179624	0.019289	0.0154238	0.0428486	0.175797	0.205369			0.107361	0.114417	0.131951	0.161661	0.173601	0.138814
281	291	Phosphoryl STY (11)	1391.71	10	8.76-8.77	0.11134	0.123247	0.163312		0.0974691	0.113088	0.14944	281	291	0.0138711	0.010159	0.0138727	281	291	0.00230857	0.0102319	0.00432743	0.00295829	0.0181906	0.00137186	0.138711	0.10159	0.138727			0.0230857	0.102319	0.0432743	0.0295829	0.181906	0.0137186
298	307		1138.57	9	9.49-9.50	0.341384	0.376157	0.42108		0.320521	0.394263	0.419031	298	307	0.0208635	-0.0181059	0.00204841	298	307	0.0241176	0.0113535	0.0120273	0.00739556	0.00464905	0.00852206	0.187771	-0.162953	0.0184357			0.217059	0.102181	0.108246	0.06656	0.0418414	0.0766986
312	329		1946.96	16	11.11-11.12	0.298015	0.345643	0.398247		0.287983	0.334232	0.377116	312	329	0.0100318	0.0114114	0.0211312	312	329	0.00185732	0.00403482	0.00418473	0.00358777	0.0147541	0.00862143	0.160509	0.182583	0.338099			0.0297171	0.0645571	0.0669557	0.0574043	0.236066	0.137943
329	335		809.423	6	10.71-10.71	0.543585	0.549557	0.522812		0.535294	0.544148	0.530602	329	335	0.00829071	0.00540929	-0.00778976	329	335	0.0166298	0.0233931	0.0122386	0.0158233	0.0211252	0.01326	0.0497443	0.0324557	-0.0467386			0.0997786	0.140359	0.0734314	0.09494	0.126751	0.07956
334	350		1873.15	16	5.90-5.90	0.625886	0.618585	0.613105		0.621219	0.607205	0.602335	334	350	0.00466759	0.0113799	0.01077	334	350	0.0216866	0.00450375	0.00665116	0.00671313	0.0171496	0.00530598	0.0746814	0.182079	0.17232			0.346986	0.07206	0.106419	0.10741	0.274393	0.0848957
338	355	Phosphoryl STY (3)Phosphoryl STY (9)	2200.23	17	5.52-5.54	0.382954	0.426917	0.475476		0.376795	0.418022	0.454698	338	355	0.00615908	0.00889529	0.0207781	338	355	0.00892798	0.0131165	0.0039984	0.00271185	0.019393	0.00169714	0.104704	0.15122	0.353227			0.151776	0.22298	0.0679729	0.0461014	0.329681	0.0288514
339	348	Phosphoryl STY (2)Phosphoryl STY (8)	1331.7	9	6.66-6.69	0.203325	0.363659	0.601858		0.21784	0.369696	0.589458	339	348	-0.0145151	-0.0060373	0.0124006	339	348	0.0159667	0.0114976	0.0237441	0.0110905	0.0180895	0.0147613	-0.130636	-0.0543357	0.111606			0.1437	0.103479	0.213697	0.0998143	0.162806	0.132851
18	32		1541.9	12	7.05-7.06	0.0873193	0.130681	0.151619		0.0832045	0.10758	0.154364	18	32	0.00411476	0.0231006	-0.00274512	18	32	0.0196207	0.00931583	0.0099444	0.0205379	0.0278554	0.00320048	0.0493771	0.277207	-0.0329414			0.235449	0.11179	0.119333	0.246454	0.334264	0.0384057
33	39		860.462	5	5.69-5.70	0.933505	1.09227	1.10179		0.927141	1.08124	1.06828	33	39	0.00636429	0.0110249	0.0335049	33	39	0.0181366	0.0148689	0.0237806	0.0608991	0.0529026	0.0889094	0.0318214	0.0551243	0.167524			0.0906829	0.0743443	0.118903	0.304496	0.264513	0.444547
48	58		1247.64	9	8.14-8.14	0.208303	0.264453	0.35699		0.208038	0.247308	0.341268	48	58	0.000264603	0.0171444	0.0157213	48	58	0.00624857	0.00732508	0.00576889	0.00637079	0.0164581	0.00389635	0.00238143	0.1543	0.141491			0.0562371	0.0659257	0.05192	0.0573371	0.148123	0.0350671
67	74		817.432	7	9.04-9.05	0.716549	0.765611	0.773308		0.712579	0.772296	0.797742	67	74	0.00397	-0.00668571	-0.0244333	67	74	0.00337184	0.0157202	0.0113173	0.00618469	0.00768673	0.00995	0.02779	-0.0468	-0.171033			0.0236029	0.110041	0.0792214	0.0432929	0.0538071	0.06965
114	123		1236.68	9	6.09-6.11	0.209417	0.255226	0.28316		0.195985	0.261846	0.274931	114	123	0.0134313	-0.00661937	0.00822889	114	123	0.0180883	0.00725381	0.00559333	0.0274997	0.0291608	0.0249611	0.120881	-0.0595743	0.07406			0.162794	0.0652843	0.05034	0.247497	0.262447	0.22465
125	145		2125.13	19	7.71-7.72	0.420081	0.424468	0.463929		0.414564	0.410619	0.451029	125	145	0.00551639	0.0138487	0.0128991	125	145	0.0135044	0.00906692	0.0182621	0.0122701	0.00881383	0.0165794	0.104811	0.263126	0.245083			0.256584	0.172271	0.34698	0.233131	0.167463	0.315009
128	152		2641.47	21	8.18-8.20	0.468267	0.518463	0.583043		0.441275	0.51935	0.588293	128	152	0.0269924	-0.000886803	-0.00524986	128	152	0.0167984	0.013676	0.0107817	0.0213369	0.0200527	0.00550218	0.566841	-0.0186229	-0.110247			0.352767	0.287196	0.226416	0.448074	0.421106	0.115546
132	146		1650.9	13	11.21-11.22	0.239281	0.291581	0.31253		0.242559	0.279026	0.29987	132	146	-0.00327835	0.0125552	0.0126596	132	146	0.00871703	0.00974352	0.0091089	0.00868626	0.01335	0.00794835	-0.0426186	0.163217	0.164574			0.113321	0.126666	0.118416	0.112921	0.17355	0.103329
137	156		2276.2	17	10.68-10.68	0.108249	0.152591	0.165198		0.0951042	0.136507	0.150704	137	156	0.0131453	0.0160838	0.0144939	137	156	0.00106403	0.00311126	0.00940261	0.00412857	0.00444395	0.00180202	0.22347	0.273424	0.246396			0.0180886	0.0528914	0.159844	0.0701857	0.0755471	0.0306343
144	155		1365.75	9	9.22-9.23	0.184039	0.264036	0.421557		0.185126	0.274926	0.414042	144	155	-0.00108683	-0.01089	0.00751508	144	155	0.00654333	0.00998111	0.0041181	0.00565492	0.0165252	0.00593127	-0.00978143	-0.09801	0.0676357			0.05889	0.08983	0.0370629	0.0508943	0.148727	0.0533814
153	160		874.452	7	8.67-8.67	0.490523	0.558409	0.552625		0.447145	0.52802	0.547574	153	160	0.043378	0.030389	0.00505061	153	160	0.00957878	0.00928959	0.0252155	0.0186031	0.0080998	0.0106806	0.303646	0.212723	0.0353543			0.0670514	0.0650271	0.176509	0.130221	0.0566986	0.0747643
226	235		1071.68	9	5.96-5.98	0.097869	0.155408	0.301532		0.095707	0.149421	0.299249	226	235	0.00216206	0.0059873	0.00228381	226	235	0.0162168	0.0331779	0.0132859	0.0147265	0.00894111	0.0168195	0.0194586	0.0538857	0.0205543			0.145951	0.298601	0.119573	0.132539	0.08047	0.151376
228	240		1482.96	12	8.49-8.49	0.128943	0.16505	0.263617		0.113121	0.171465	0.263125	228	240	0.015822	-0.00641512	0.0004925	228	240	0.00710369	0.00629714	0.0057044	0.00835786	0.00522119	0.00834679	0.189864	-0.0769814	0.00591			0.0852443	0.0755657	0.0684529	0.100294	0.0626543	0.100161
231	238		914.567	7	11.87-11.87	0.299478	0.363138	0.472596		0.285655	0.342745	0.446721	231	238	0.0138227	0.0203929	0.0258745	231	238	0.0128731	0.00931184	0.00425184	0.0150108	0.00360082	0.00951327	0.0967586	0.14275	0.181121			0.0901114	0.0651829	0.0297629	0.105076	0.0252057	0.0665929
247	258		1472.71	11	13.99-13.99	0.280779	0.355336	0.397789		0.266944	0.341171	0.378936	247	258	0.0138355	0.0141653	0.0188526	247	258	0.00646416	0.00443987	0.00931844	0.00551494	0.00542026	0.00236481	0.15219	0.155819	0.207379			0.0711057	0.0488386	0.102503	0.0606643	0.0596229	0.0260129
274	289		1918.95	14	9.89-9.90	0.306339	0.443387	0.53967		0.298974	0.43019	0.524022	274	289	0.007365	0.0131973	0.0156472	274	289	0.00208816	0.00909939	0.00213459	0.00099602	0.00825051	0.00298102	0.10311	0.184763	0.219061			0.0292343	0.127391	0.0298843	0.0139443	0.115507	0.0417343
288	303		1895.12	14	6.40-6.42	0.354695	0.441627	0.571362		0.35768	0.453132	0.549695	288	303	-0.00298439	-0.0115051	0.0216672	288	303	0.010361	0.0208355	0.0471313	0.0135734	0.0460129	0.0426717	-0.0417814	-0.161071	0.303341			0.145054	0.291697	0.659839	0.190027	0.64418	0.597404
320	332		1573.92	11	11.08-11.08	0.137176	0.201962	0.275426		0.137944	0.200138	0.265543	320	332	-0.000767662	0.00182338	0.00988299	320	332	0.00778455	0.00805545	0.00782481	0.00808896	0.00563922	0.00616455	-0.00844429	0.0200571	0.108713			0.08563	0.08861	0.0860729	0.0889786	0.0620314	0.06781
320	334		1803.07	13	7.36-7.37	0.165927	0.245033	0.268042		0.162167	0.226838	0.270131	320	334	0.00375978	0.0181951	-0.00208956	320	334	0.0119727	0.0194077	0.00968374	0.00845945	0.00593813	0.00954418	0.0488771	0.236536	-0.0271643			0.155646	0.2523	0.125889	0.109973	0.0771957	0.124074
338	361		2671.57	23	4.97-5.00	0.490996	0.480591	0.491024		0.470307	0.459142	0.467307	338	361	0.0206886	0.021449	0.023717	338	361	0.0073677	0.0144967	0.0290675	0.00636832	0.0120061	0.00788839	0.475837	0.493327	0.545491			0.169457	0.333424	0.668551	0.146471	0.27614	0.181433
349	364		1638.93	14	10.35-10.37	0.0431553	0.0792988	0.181113		0.0511785	0.0756635	0.170172	349	364	-0.00802316	0.00363531	0.0109408	349	364	0.00374929	0.00397684	0.0147523	0.00250306	0.00710878	0.00821888	-0.112324	0.0508943	0.153171			0.05249	0.0556757	0.206533	0.0350429	0.0995229	0.115064
360	368		942.489	6	14.69-14.71	0.0188219	0.027696	0.115572		0.0194586	0.0331733	0.128437	360	368	-0.000636667	-0.00547738	-0.0128652	360	368	0.00643	0.00360429	0.00563786	0.00565833	0.0233931	0.0122748	-0.00382	-0.0328643	-0.0771914			0.03858	0.0216257	0.0338271	0.03395	0.140359	0.0736486
387	401		1622.06	13	6.75-6.76	0.237157	0.308194	0.378744		0.225183	0.301721	0.375073	387	401	0.0119741	0.00647341	0.00367055	387	401	0.00900484	0.0151193	0.00970319	0.00639253	0.0128027	0.00755813	0.155663	0.0841543	0.0477171			0.117063	0.196551	0.126141	0.0831029	0.166436	0.0982557
388	401		1508.97	12	6.75-6.76	0.231478	0.291263	0.368578		0.232056	0.286976	0.364693	388	401	-0.000577619	0.00428679	0.00388536	388	401	0.00843321	0.0184906	0.00374929	0.00706833	0.0014631	0.00496405	-0.00693143	0.0514414	0.0466243			0.101199	0.221887	0.0449914	0.08482	0.0175571	0.0595686
402	412		1098.66	9	5.88-5.89	0.00717841	0.0125302	0.0219592		0.00574556	-0.00540778	0.0113292	402	412	0.00143286	0.0179379	0.01063	402	412	0.00342095	0.0110119	0.00621746	0.00526635	0.00773111	0.017791	0.0128957	0.161441	0.09567			0.0307886	0.0991071	0.0559571	0.0473971	0.06958	0.160119
31	54		2685.52	22	6.15-6.16	0.149007	0.222663	0.267068		0.135996	0.219458	0.262892	31	54	0.0130103	0.00320481	0.00417584	31	54	0.00705844	0.00766792	0.00836818	0.00592364	0.0112164	0.0100238	0.286226	0.0705057	0.0918686			0.155286	0.168694	0.1841	0.13032	0.24676	0.220523
34	46		1414.8	12	4.76-4.77	0.623749	0.615841	0.615747		0.614334	0.626134	0.616733	34	46	0.00941548	-0.0102927	-0.000986905	34	46	0.012459	0.00641464	0.0117557	0.0084094	0.0112727	0.00423631	0.112986	-0.123513	-0.0118429			0.149509	0.0769757	0.141069	0.100913	0.135273	0.0508357
43	58		1824.01	14	10.65-10.66	0.621804	0.743672	0.741817		0.610419	0.71847	0.736607	43	58	0.0113848	0.0252015	0.0052099	43	58	0.00194745	0.00698235	0.00727429	0.0105641	0.00417347	0.00712	0.159387	0.352821	0.0729386			0.0272643	0.0977529	0.10184	0.147897	0.0584286	0.09968
44	60		1945.03	15	9.68-9.69	0.096583	0.142503	0.265512		0.093981	0.136394	0.254563	44	60	0.0026019	0.00610886	0.010949	44	60	0.005812	0.00245686	0.00743838	0.00407171	0.0117164	0.008004	0.0390286	0.0916329	0.164236			0.08718	0.0368529	0.111576	0.0610757	0.175746	0.12006
54	73		2406.29	19	4.85-4.86	0.0988268	0.0923041	0.125116		0.0994825	0.0849193	0.121734	54	73	-0.000655714	0.00738474	0.00338233	54	73	0.0219071	0.0243114	0.0201374	0.0237107	0.0158573	0.0298589	-0.0124586	0.14031	0.0642643			0.416236	0.461916	0.38261	0.450503	0.301289	0.56732
82	89		899.592	7	7.06-7.07	0.0638929	0.0673833	0.0725878		0.0554273	0.0581447	0.06229	82	89	0.00846551	0.00923857	0.0102978	82	89	0.0110033	0.00541388	0.0114033	0.0133049	0.012479	0.00775184	0.0592586	0.06467	0.0720843			0.0770229	0.0378971	0.0798229	0.0931343	0.0873529	0.0542629
92	108		1965.91	16	10.95-10.95	0.18273	0.255866	0.353171		0.195338	0.264735	0.347778	92	108	-0.0126082	-0.00886884	0.00539339	92	108	0.00672991	0.0219063	0.0148208	0.0126223	0.00892429	0.015572	-0.201731	-0.141901	0.0862943			0.107679	0.3505	0.237133	0.201957	0.142789	0.249151
92	111		2336.09	19	11.42-11.43	0.227312	0.315656	0.390847		0.230631	0.324452	0.389121	92	111	-0.00331887	-0.00879624	0.00172662	92	111	0.00317481	0.00931617	0.0103496	0.00338105	0.0152678	0.0062906	-0.0630586	-0.167129	0.0328057			0.0603214	0.177007	0.196643	0.06424	0.290089	0.119521
116	130		1657.85	13	14.20-14.21	0.385708	0.453074	0.538492		0.369615	0.452005	0.526095	116	130	0.0160923	0.00106879	0.0123975	116	130	0.00903462	0.0169519	0.00523451	0.0081056	0.00491319	0.00476264	0.2092	0.0138943	0.161167			0.11745	0.220374	0.0680486	0.105373	0.0638714	0.0619143
131	140	Phosphoryl STY (1)	1174.57	8	5.94-5.95	0.277374	0.349533	0.494117		0.296803	0.355501	0.482238	131	140	-0.0194286	-0.00596857	0.0118795	131	140	0.00695464	0.0062275	0.00756071	0.00902571	0.0200918	0.0105352	-0.155429	-0.0477486	0.0950357			0.0556371	0.04982	0.0604857	0.0722057	0.160734	0.0842814
137	149		1432.8	11	7.64-7.65	0.386231	0.391492	0.412724		0.384956	0.411394	0.403745	137	149	0.00127442	-0.0199017	0.00897883	137	149	0.0087587	0.0189503	0.0384981	0.0107782	0.0253117	0.0129126	0.0140186	-0.218919	0.0987671			0.0963457	0.208453	0.423479	0.11856	0.278429	0.142039
139	155		1888.03	16	5.05-5.06	0.471223	0.513273	0.561019		0.463041	0.492031	0.556309	139	155	0.00818196	0.0212425	0.00470982	139	155	0.0126044	0.0137997	0.013601	0.0098725	0.0141312	0.0116202	0.130911	0.33988	0.0753571			0.20167	0.220796	0.217616	0.15796	0.226099	0.185923
157	169		1680.85	12	5.45-5.46	0.19395	0.243464	0.295658		0.200752	0.252659	0.2845	157	169	-0.00680214	-0.00919571	0.0111585	157	169	0.0130961	0.0202393	0.0156162	0.0160614	0.0391268	0.00990571	-0.0816257	-0.110349	0.133901			0.157153	0.242871	0.187394	0.192737	0.469521	0.118869
1	17		1916.96	15	10.35-10.38	0.281628	0.399426	0.565963		0.275028	0.377587	0.548667	1	17	0.00660067	0.0218385	0.0172965	1	17	0.0071359	0.00449524	0.00710648	0.00609914	0.00548762	0.00563733	0.09901	0.327577	0.259447			0.107039	0.0674286	0.106597	0.0914871	0.0823143	0.08456
4	18		1669.86	13	10.16-10.17	0.391098	0.497213	0.57951		0.393755	0.480725	0.56251	4	18	-0.00265648	0.0164877	0.017	4	18	0.0126478	0.00667341	0.00971516	0.00335451	0.00326626	0.00336549	-0.0345343	0.21434	0.221			0.164421	0.0867543	0.126297	0.0436086	0.0424614	0.0437514
11	30		2150.22	17	8.49-8.52	0.326727	0.483173	0.556243		0.310075	0.453035	0.552166	11	30	0.0166523	0.030138	0.00407622	11	30	0.00271445	0.00758555	0.00223487	0.0081142	0.00782059	0.0067105	0.283089	0.512346	0.0692957			0.0461457	0.128954	0.0379929	0.137941	0.13295	0.114079
43	61		2382.45	18	10.48-10.49	0.239679	0.292451	0.313592		0.247098	0.311468	0.310412	43	61	-0.00741865	-0.0190166	0.00318016	43	61	0.00591405	0.00546262	0.00300706	0.0113317	0.00342968	0.0063446	-0.133536	-0.342299	0.0572429			0.106453	0.0983271	0.0541271	0.203971	0.0617343	0.114203
46	70		3009.79	24	9.90-9.93	0.325366	0.404533	0.515158		0.309313	0.396171	0.508467	46	70	0.0160531	0.0083619	0.00669054	46	70	0.0141318	0.0107405	0.00886405	0.0087231	0.00991613	0.00642661	0.385274	0.200686	0.160573			0.339164	0.257773	0.212737	0.209354	0.237987	0.154239
65	76		1357.73	11	9.09-9.10	0.142947	0.183848	0.267794		0.134819	0.167432	0.257151	65	76	0.00812818	0.0164161	0.0106431	65	76	0.00721909	0.0130347	0.00975338	0.00769844	0.00772636	0.00829429	0.08941	0.180577	0.117074			0.07941	0.143381	0.107287	0.0846829	0.08499	0.0912371
70	88		2103.12	18	12.41-12.43	0.0781949	0.0964298	0.15016		0.0753513	0.0964601	0.144274	70	88	0.00284357	-3.03175e-05	0.00588627	70	88	0.00249048	0.00455841	0.00806056	0.00489492	0.00757635	0.00273984	0.0511843	-0.000545714	0.105953			0.0448286	0.0820514	0.14509	0.0881086	0.136374	0.0493171
89	102		1781.93	12	8.60-8.61	0.143694	0.297856	0.398409		0.144836	0.287551	0.39567	89	102	-0.00114155	0.0103049	0.0027394	89	102	0.00618357	0.00684179	0.00759405	0.00393179	0.00973762	0.00405774	-0.0136986	0.123659	0.0328729			0.0742029	0.0821014	0.0911286	0.0471814	0.116851	0.0486929
103	111	Phosphoryl STY (8)	1038.49	8	11.33-11.34	0.0617382	0.118715	0.164921		0.0534398	0.108828	0.152496	103	111	0.00829839	0.00988679	0.0124252	103	111	0.0109598	0.00707875	0.00662804	0.0107948	0.00978411	0.0108257	0.0663871	0.0790943	0.0994014			0.0876786	0.05663	0.0530243	0.0863586	0.0782729	0.0866057
104	116		1470.79	12	12.02-12.05	0.473239	0.546764	0.619797		0.464146	0.536752	0.607949	104	116	0.00909298	0.0100124	0.0118482	104	116	0.000897024	0.0261546	0.0109755	0.0126524	0.0177019	0.00153131	0.109116	0.120149	0.142179			0.0107643	0.313856	0.131706	0.151829	0.212423	0.0183757
154	163		1030.55	9	4.50-4.51	0.0772814	0.124456	0.185077		0.0764506	0.113919	0.187996	154	163	0.000830794	0.0105368	-0.00291841	154	163	0.0200802	0.0144646	0.011494	0.0169481	0.0259595	0.0237767	0.00747714	0.0948314	-0.0262657			0.180721	0.130181	0.103446	0.152533	0.233636	0.21399
158	175		2045.19	17	5.05-5.06	0.298687	0.337797	0.401797		0.281478	0.327313	0.390998	158	175	0.0172084	0.0104844	0.0107991	158	175	0.00603008	0.0183829	0.018545	0.0148819	0.0135021	0.00268866	0.292543	0.178234	0.183584			0.102511	0.312509	0.315266	0.252993	0.229536	0.0457071
161	180		2351.31	19	10.81-10.83	0.212475	0.279344	0.343754		0.214268	0.278601	0.334498	161	180	-0.00179323	0.000743835	0.00925624	161	180	0.0113135	0.00720902	0.0081009	0.00500398	0.00680346	0.00481985	-0.0340714	0.0141329	0.175869			0.214956	0.136971	0.153917	0.0950757	0.129266	0.0915771
166	175		1248.74	9	3.52-3.53	0.445996	0.425749	0.423295		0.465389	0.430079	0.419022	166	175	-0.0193933	-0.00433032	0.00427286	166	175	0.0455633	0.053889	0.0448713	0.0473648	0.0505617	0.0440495	-0.17454	-0.0389729	0.0384557			0.41007	0.485001	0.403841	0.426283	0.455056	0.396446
166	182	Phosphoryl STY (17)	2076.09	16	8.25-8.26	0.126272	0.138762	0.215203		0.114578	0.129747	0.211486	166	182	0.0116942	0.00901509	0.00371777	166	182	0.0211918	0.0171201	0.0157192	0.014702	0.0139254	0.0192121	0.187107	0.144241	0.0594843			0.339069	0.273921	0.251507	0.235231	0.222806	0.307393
174	187		1555.84	13	12.49-12.50	0.400804	0.438961	0.450923		0.406192	0.424444	0.444276	174	187	-0.00538835	0.0145169	0.00664648	174	187	0.00944121	0.0151159	0.0185203	0.00550429	0.00282615	0	-0.0700486	0.18872	0.0864043			0.122736	0.196507	0.240764	0.0715557	0.03674	0
181	192		1290.62	11	4.99-5.00	0.732573	0.740005	0.739057		0.733632	0.73959	0.731519	181	192	-0.00105831	0.000415065	0.0075387	181	192	0.0155181	0.00958468	0.0119895	0.00887506	0.00936364	0.0148244	-0.0116414	0.00456571	0.0829257			0.170699	0.105431	0.131884	0.0976257	0.103	0.163069
2	14		1669.81	11	9.31-9.33	0.550006	0.552034	0.647406		0.520853	0.550226	0.647672	2	14	0.029153	0.00180766	-0.000266494	2	14	0	0.0251773	0.0159001	0.0313894	0.035059	0.00816286	0.320683	0.0198843	-0.00293143			0	0.27695	0.174901	0.345283	0.385649	0.0897914
28	45		2022.03	17	10.26-10.27	0.243743	0.298706	0.375617		0.259044	0.312833	0.382672	28	45	-0.0153007	-0.0141278	-0.00705538	28	45	0.0100836	0.0121821	0.00949849	0.00954378	0.0208567	0.0115691	-0.260111	-0.240173	-0.119941			0.171421	0.207096	0.161474	0.162244	0.354564	0.196674
43	58		1773.04	15	13.87-13.87	0.0903411	0.133079	0.193461		0.082605	0.129037	0.190063	43	58	0.0077361	0.004042	0.00339819	43	58	0.00364819	0.0063301	0.00482	0.00327819	0.0036421	0.00347962	0.116041	0.06063	0.0509729			0.0547229	0.0949514	0.0723	0.0491729	0.0546314	0.0521943
48	63	Phosphoryl STY (12)	1899.98	15	6.78-6.79	0.138683	0.167709	0.178808		0.139844	0.169127	0.173198	48	63	-0.00116029	-0.0014181	0.0056101	48	63	0.00610781	0.00819067	0.00764048	0.00711781	0.0112373	0.00699543	-0.0174043	-0.0212714	0.0841514			0.0916171	0.12286	0.114607	0.106767	0.16856	0.104931
60	77		2108.12	16	11.94-11.95	0.203268	0.26741	0.337144		0.183545	0.248116	0.342863	60	77	0.0197232	0.0192946	-0.00571929	60	77	0.00464071	0.0108265	0.00921429	0.00759098	0.0103876	0.00790937	0.315571	0.308714	-0.0915086			0.0742514	0.173224	0.147429	0.121456	0.166201	0.12655
64	86		2561.44	20	4.00-4.01	0.34259	0.398761	0.401661		0.339431	0.384308	0.395642	64	86	0.00315907	0.0144521	0.00601857	64	86	0.00334279	0.0114614	0.0117674	0.0099435	0.0180969	0.0118924	0.0631814	0.289043	0.120371			0.0668557	0.229227	0.235347	0.19887	0.361937	0.237849
67	90		2671.45	21	10.02-10.02	0.292274	0.406389	0.471859		0.293969	0.412623	0.467769	67	90	-0.00169531	-0.00623374	0.00409027	67	90	0.00786422	0.00512463	0.00440803	0.00281177	0.0121796	0.00281068	-0.0356014	-0.130909	0.0858957			0.165149	0.107617	0.0925686	0.0590471	0.255771	0.0590243
71	80		1108.64	7	8.58-8.59	0.285084	0.442105	0.528592		0.280969	0.442682	0.508233	71	80	0.00411449	-0.000577143	0.0203596	71	80	0.0123894	0.0248531	0.00215592	0.010149	0.00333429	0.0053449	0.0288014	-0.00404	0.142517			0.0867257	0.173971	0.0150914	0.0710429	0.02334	0.0374143
72	84		1457.86	10	5.69-5.70	0.446234	0.539063	0.544045		0.420327	0.552207	0.561483	72	84	0.0259074	-0.0131436	-0.0174386	72	84	0.004614	0.011715	0.0194036	0.00714629	0.0118101	0.0188977	0.259074	-0.131436	-0.174386			0.04614	0.11715	0.194036	0.0714629	0.118101	0.188977
102	114		1251.75	11	9.29-9.30	0.151202	0.158891	0.154392		0.120461	0.1449	0.14877	102	114	0.0307413	0.0139909	0.00562286	102	114	0.00164506	0	0.00411364	0.00633779	0.00412013	0.0122779	0.338154	0.1539	0.0618514			0.0180957	0	0.04525	0.0697157	0.0453214	0.135057
103	120		1722.93	15	7.21-7.22	0.657593	0.718606	0.768518		0.640813	0.69701	0.740126	103	120	0.0167799	0.0215966	0.0283922	103	120	0.00870029	0.0101839	0.00295705	0.00686219	0.0142289	0.0152344	0.251699	0.323949	0.425883			0.130504	0.152759	0.0443557	0.102933	0.213433	0.228516
107	127		2006.05	17	5.49-5.50	0.212044	0.209816	0.265385		0.196596	0.212936	0.260252	107	127	0.0154481	-0.00312034	0.00513328	107	127	0.0129364	0.00267319	0.00554353	0.00386655	0.00456756	0.00467378	0.262617	-0.0530457	0.0872657			0.219919	0.0454443	0.09424	0.0657314	0.0776486	0.0794543
119	131		1288.62	11	12.63-12.63	0.207754	0.271391	0.332649		0.215934	0.283878	0.31593	119	131	-0.00818013	-0.0124869	0.0167183	119	131	0.0217404	0.0102606	0.00280247	0.0201686	0.00506013	0.00249779	-0.0899814	-0.137356	0.183901			0.239144	0.112867	0.0308271	0.221854	0.0556614	0.0274757
121	133		1282.66	10	11.32-11.34	0.0939303	0.149666	0.199071		0.0930986	0.141979	0.182676	121	133	0.000831714	0.00768714	0.0163949	121	133	0.00184257	0.00190286	0.00547457	0.00348857	0.0111453	0.009634	0.00831714	0.0768714	0.163949			0.0184257	0.0190286	0.0547457	0.0348857	0.111453	0.09634
121	137		1745.91	14	9.22-9.22	0.533059	0.63938	0.717504		0.506582	0.611064	0.69357	121	137	0.0264768	0.0283163	0.0239344	121	137	0.0141964	0.00762816	0.0157308	0.00463143	0.0231195	0.00456378	0.370676	0.396429	0.335081			0.19875	0.106794	0.220231	0.06484	0.323673	0.0638929
138	155		1961.14	17	12.37-12.38	0.557003	0.670632	0.773105		0.52409	0.63985	0.750048	138	155	0.032913	0.0307823	0.0230571	138	155	0.016543	0.0102018	0.0137961	0.00816429	0.0100487	0.00479773	0.559521	0.523299	0.391971			0.281231	0.173431	0.234534	0.138793	0.170829	0.0815614
148	157		1090.57	9	12.38-12.39	0.0724349	0.123739	0.290963		0.0575643	0.0868832	0.252026	148	157	0.0148706	0.0368562	0.0389373	148	157	0.00507492	0.00424841	0.01034	0.00815762	0.0121341	0.00472079	0.133836	0.331706	0.350436			0.0456743	0.0382357	0.09306	0.0734186	0.109207	0.0424871
161	168		817.478	7	8.08-8.09	0.132031	0.129566	0.133622		0.119649	0.12753	0.137041	161	168	0.0123816	0.00203633	-0.00341878	161	168	0.00407898	0.00447612	0.00352429	0.00937408	0.00743857	0.00843959	0.0866714	0.0142543	-0.0239314			0.0285529	0.0313329	0.02467	0.0656186	0.05207	0.0590771
178	186		981.504	7	14.16-14.16	0.551559	0.693724	0.708195		0.527914	0.676531	0.699541	178	186	0.0236457	0.0171931	0.00865408	178	186	0.0178573	0.026321	0.0102922	0.0103365	0.0293759	0.00965551	0.16552	0.120351	0.0605786			0.125001	0.184247	0.0720457	0.0723557	0.205631	0.0675886
178	188	Phosphoryl STY (7)	1287.64	9	4.65-4.66	0.258963	0.332133	0.451277		0.253222	0.339656	0.440445	178	188	0.00574016	-0.00752302	0.0108319	178	188	0.0109205	0.016324	0.0124373	0.0134363	0.0204287	0.0142954	0.0516614	-0.0677071	0.0974871			0.0982843	0.146916	0.111936	0.120927	0.183859	0.128659
179	186		868.42	6	13.32-13.33	0.533534	0.642925	0.640252		0.518171	0.621901	0.629822	179	186	0.0153633	0.0210243	0.0104295	179	186	0.0102393	0.0168579	0.0172448	0.00340667	0.0019731	0.0145167	0.09218	0.126146	0.0625771			0.0614357	0.101147	0.103469	0.02044	0.0118386	0.0871
182	194		1510.79	11	12.09-12.09	0.466863	0.554302	0.651718		0.467375	0.557305	0.641811	182	194	-0.000511688	-0.00300325	0.00990688	182	194	0.00734351	0.00961481	0.00884182	0.000980779	0.00972831	0.0013961	-0.00562857	-0.0330357	0.108976			0.0807786	0.105763	0.09726	0.0107886	0.107011	0.0153571
187	204		2062.09	16	14.68-14.70	0.396933	0.540394	0.630335		0.386029	0.511666	0.615487	187	204	0.0109042	0.0287288	0.0148481	187	204	0.00639473	0.00636741	0.00721804	0.00336661	0.00740196	0.00611116	0.174467	0.45966	0.23757			0.102316	0.101879	0.115489	0.0538657	0.118431	0.0977786
187	205		2177.11	17	14.29-14.33	0.398071	0.529159	0.622531		0.377334	0.51777	0.593636	187	205	0.0207369	0.0113892	0.0288946	187	205	0.0130062	0.000863613	0.0184459	0.00483462	0.0079616	0.0167703	0.352527	0.193616	0.491209			0.221106	0.0146814	0.31358	0.0821886	0.135347	0.285094
202	212		1284.63	10	4.03-4.04	0.300397	0.394377	0.449803		0.286894	0.38913	0.441001	202	212	0.0135031	0.00524643	0.008802	202	212	0.00929514	0.003245	0.00941643	0.00411786	0.010188	0.00574714	0.135031	0.0524643	0.08802			0.0929514	0.03245	0.0941643	0.0411786	0.10188	0.0574714
214	238		2675.43	22	13.40-13.42	0.270175	0.343416	0.462316		0.261988	0.338131	0.470004	214	238	0.0081876	0.00528468	-0.00768838	214	238	0.00474591	0.0023963	0.00611409	0.00297019	0.0118212	0.00644461	0.180127	0.116263	-0.169144			0.10441	0.0527186	0.13451	0.0653443	0.260067	0.141781
219	241		2410.29	20	11.09-11.09	0.254021	0.347319	0.43559		0.248802	0.342171	0.431608	219	241	0.00521857	0.00514779	0.00398264	219	241	0.00280257	0.00747807	0.00315607	0.0110256	0.0128661	0.00511821	0.104371	0.102956	0.0796529			0.0560514	0.149561	0.0631214	0.220511	0.257323	0.102364
224	244		2155.12	18	5.49-5.51	0.221918	0.230373	0.282712		0.219646	0.259562	0.282932	224	244	0.00227175	-0.0291895	-0.000220794	224	244	0.0121988	0.00749429	0.0039596	0.00446397	0.0154598	0.000663968	0.0408914	-0.525411	-0.00397429			0.219579	0.134897	0.0712729	0.0803514	0.278276	0.0119514
227	244		1866.01	15	11.44-11.45	0.20086	0.229605	0.368596		0.191046	0.207129	0.338642	227	244	0.0098141	0.0224761	0.0299545	227	244	0.00250505	0.00897524	0.00326733	0.00382838	0.0194069	0.0130093	0.147211	0.337141	0.449317			0.0375757	0.134629	0.04901	0.0574257	0.291103	0.19514
252	267		1811.94	14	10.33-10.34	0.329686	0.388389	0.519275		0.338043	0.379846	0.519106	252	267	-0.00835796	0.00854296	0.000168878	252	267	0.000227857	0.00150143	0.00453082	0.00445908	0.0130826	0.00338796	-0.117011	0.119601	0.00236429			0.00319	0.02102	0.0634314	0.0624271	0.183156	0.0474314
256	267		1395.75	10	9.10-9.11	0.294833	0.298562	0.305344		0.281009	0.283965	0.312286	256	267	0.0138246	0.0145976	-0.00694171	256	267	0.00456571	0.00671186	0.00767429	0.00584029	0.00599686	0.0130441	0.138246	0.145976	-0.0694171			0.0456571	0.0671186	0.0767429	0.0584029	0.0599686	0.130441
280	295		1281.68	13	6.98-6.99	0.584424	0.636405	0.667325		0.56449	0.625513	0.669325	280	295	0.0199335	0.0108914	-0.00200077	280	295	0.00804044	0.00584319	0.00393033	0.00059978	0.00528022	0.019549	0.259136	0.141589	-0.02601			0.104526	0.0759614	0.0510943	0.00779714	0.0686429	0.254137
286	298		1081.6	10	14.84-14.85	0.0611541	0.0755389	0.137845		0.0584199	0.0598874	0.133492	286	298	0.00273429	0.0156514	0.00435371	286	298	0.003834	0.00500186	0.007383	0.00476857	0.00699671	0.00163814	0.0273429	0.156514	0.0435371			0.03834	0.0500186	0.07383	0.0476857	0.0699671	0.0163814
35	41		742.482	5	6.00-6.01	0.187666	0.409283	0.49295		0.178732	0.428088	0.502026	35	41	0.00893371	-0.0188043	-0.00907657	35	41	0.0199317	0.0316069	0.0533649	0.0139557	0.0273314	0.0319551	0.0446686	-0.0940214	-0.0453829			0.0996586	0.158034	0.266824	0.0697786	0.136657	0.159776
35	50		1612.93	14	9.89-9.93	0.708438	0.742857	0.757853		0.729574	0.743054	0.72964	35	50	-0.0211362	-0.000197245	0.0282129	35	50	0.00932684	0.014009	0.0317549	0.0115748	0.000664898	0.00460622	-0.295907	-0.00276143	0.39498			0.130576	0.196126	0.444569	0.162047	0.00930857	0.0644871
54	67		1640.03	13	12.80-12.81	0.0107531	0.0303558	0.0847318		0.0190502	0.0361777	0.0933463	54	67	-0.00829714	-0.00582187	-0.00861451	54	67	0.0121438	0.0123037	0.0120204	0.0146137	0.0164854	0.014804	-0.107863	-0.0756843	-0.111989			0.15787	0.159949	0.156266	0.189979	0.21431	0.192451
60	71		1411.84	11	12.52-12.53	0.206322	0.284735	0.391523		0.203127	0.279222	0.381992	60	71	0.00319545	0.00551325	0.00953026	60	71	0.00420247	0.000982597	0.00420701	0.00228792	0.0124405	0.00452974	0.03515	0.0606457	0.104833			0.0462271	0.0108086	0.0462771	0.0251671	0.136846	0.0498271
62	70	Phosphoryl STY (2)	1151.56	8	11.32-11.33	0.0881054	0.161153	0.231363		0.0953952	0.14544	0.231202	62	70	-0.00728982	0.015713	0.000161429	62	70	0.0171509	0.00784679	0.00841804	0.00870339	0.019167	0.014207	-0.0583186	0.125704	0.00129143			0.137207	0.0627743	0.0673443	0.0696271	0.153336	0.113656
63	69		830.448	6	9.77-9.78	0.125937	0.199272	0.270965		0.132627	0.191567	0.252774	63	69	-0.00668952	0.00770571	0.0181919	63	69	0.00410786	0.00520738	0.00810786	0.0132374	0.0202914	0.0109945	-0.0401371	0.0462343	0.109151			0.0246471	0.0312443	0.0486471	0.0794243	0.121749	0.0659671
63	80		1925.05	16	9.98-10.00	0.459651	0.586336	0.608078		0.445064	0.58375	0.636107	63	80	0.0145864	0.00258598	-0.0280292	63	80	0.00309321	0	0	0.0100264	0.0143965	0.0238127	0.233383	0.0413757	-0.448467			0.0494914	0	0	0.160423	0.230344	0.381003
63	82		2151.21	18	4.95-4.95	0.701327	0.696097	0.685952		0.688579	0.685674	0.687159	63	82	0.012748	0.0104227	-0.00120698	63	82	0.0170597	0.0269828	0.0190502	0.00460381	0.00699048	0.0137906	0.229464	0.187609	-0.0217257			0.307074	0.48569	0.342903	0.0828686	0.125829	0.248231
84	95		1465.86	9	13.37-13.37	0.758494	0.809799	0.811956		0.749973	0.810407	0.811108	84	95	0.00852016	-0.000607619	0.000847619	84	95	0.00804159	0.0289267	0.0134814	0.00434317	0.0110122	0.00233159	0.0766814	-0.00546857	0.00762857			0.0723743	0.26034	0.121333	0.0390886	0.09911	0.0209843
85	113		3388.88	26	9.41-9.42	0.336502	0.47684	0.587329		0.334169	0.470955	0.574336	85	113	0.00233291	0.00588489	0.0129934	85	113	0.00256912	0.00752335	0.0105614	0.00681275	0.00995791	0.0147957	0.0606557	0.153007	0.337827			0.0667971	0.195607	0.274597	0.177131	0.258906	0.384689
94	104		1266.73	10	9.85-9.86	0.702236	0.7111	0.719336		0.693146	0.70886	0.71403	94	104	0.00909014	0.00224029	0.00530629	94	104	0.025798	0.0390601	0.0181621	0.0375229	0.0402147	0.0302947	0.0909014	0.0224029	0.0530629			0.25798	0.390601	0.181621	0.375229	0.402147	0.302947
95	106		1386.75	11	12.46-12.46	0.208597	0.323989	0.433351		0.207036	0.314332	0.416341	95	106	0.00156052	0.00965727	0.0170096	95	106	0.0018387	0.0084926	0.00563662	0.00158078	0.00713273	0.00699182	0.0171657	0.10623	0.187106			0.0202257	0.0934186	0.0620029	0.0173886	0.07846	0.07691
109	122		1664.95	13	4.65-4.66	0.214705	0.238462	0.316274		0.221169	0.241135	0.318675	109	122	-0.00646473	-0.0026722	-0.00240132	109	122	0.00199187	0.0189565	0.02317	2.49861e-14	0.00792813	0.0144212	-0.0840414	-0.0347386	-0.0312171			0.0258943	0.246434	0.30121	3.2482e-13	0.103066	0.187476
117	126		1224.69	9	10.38-10.39	0.208371	0.234572	0.237415		0.179677	0.195938	0.228532	117	126	0.028694	0.0386332	0.00888349	117	126	0.011957	0.0144371	0.017551	0.011574	0.025084	0.0101144	0.258246	0.347699	0.0799514			0.107613	0.129934	0.157959	0.104166	0.225756	0.09103
125	134		1030.61	9	11.60-11.61	0.247767	0.250513	0.260834		0.257505	0.272232	0.28437	125	134	-0.00973794	-0.021719	-0.0235362	125	134	0.0104375	0.0135595	0.00647238	0.0485262	0.0579944	0.0241411	-0.0876414	-0.195471	-0.211826			0.0939371	0.122036	0.0582514	0.436736	0.52195	0.21727
125	153		3045.54	27	11.90-11.91	0.137192	0.162143	0.229641		0.126281	0.163549	0.211808	125	153	0.0109103	-0.0014054	0.0178326	125	153	0.0035555	0.0088682	0.00958868	0.00533217	0.00263434	0.00406466	0.294579	-0.0379457	0.48148			0.0959986	0.239441	0.258894	0.143969	0.0711271	0.109746
2	9		828.482	7	11.64-11.67	0.486167	0.566534	0.626964		0.504066	0.589753	0.624581	2	9	-0.0178992	-0.0232196	0.00238286	2	9	0.00879837	0.0242984	0.0075251	0.0136804	0.018182	0.00930531	-0.125294	-0.162537	0.01668			0.0615886	0.170089	0.0526757	0.0957629	0.127274	0.0651371
5	26		2327.4	21	7.73-7.78	0.291436	0.373132	0.444423		0.288832	0.358239	0.411756	5	26	0.00260374	0.014893	0.0326678	5	26	0.00447599	0.0202526	0.0190409	0.00533347	0.00526177	0.00210537	0.0546786	0.312753	0.686023			0.0939957	0.425304	0.399859	0.112003	0.110497	0.0442129
10	19		1093.62	9	8.13-8.14	0.0805002	0.0820575	0.0872554		0.0798489	0.0728725	0.0927763	10	19	0.00065127	0.00918492	-0.00552095	10	19	0.00786746	0.0154013	0.011864	0.0140748	0.00314206	0.010056	0.00586143	0.0826643	-0.0496886			0.0708071	0.138611	0.106776	0.126673	0.0282786	0.0905043
17	25		898.583	8	9.03-9.04	0.540085	0.760386	0.818266		0.542837	0.779259	0.804938	17	25	-0.00275143	-0.0188723	0.0133286	17	25	0.0100795	0.00591536	0.0180709	0.00885161	0.0065825	0.0116218	-0.0220114	-0.150979	0.106629			0.0806357	0.0473229	0.144567	0.0708129	0.05266	0.0929743
25	41		1896.16	16	11.65-11.66	0.13762	0.268895	0.319575		0.140544	0.269689	0.302941	25	41	-0.00292411	-0.000793482	0.0166345	25	41	0.00604634	0.00389071	0.0221817	0.00284089	0.0119765	0.00277795	-0.0467857	-0.0126957	0.266151			0.0967414	0.0622514	0.354907	0.0454543	0.191624	0.0444471
32	44		1415.8	12	10.02-10.03	0.223063	0.260294	0.30852		0.216552	0.24766	0.299312	32	44	0.00651143	0.0126342	0.00920798	32	44	0.0100902	0.00521643	0.00740571	0.00638333	0.0104949	0.00495083	0.0781371	0.15161	0.110496			0.121083	0.0625971	0.0888686	0.0766	0.125939	0.05941
33	43		1200.68	10	13.22-13.22	0.0720801	0.172634	0.285365		0.0652477	0.167418	0.282784	33	43	0.00683243	0.00521614	0.00258157	33	43	0.00312829	0.00726743	0.00540971	0.002232	0.0238413	0.00601471	0.0683243	0.0521614	0.0258157			0.0312829	0.0726743	0.0540971	0.02232	0.238413	0.0601471
35	43		1002.54	8	11.16-11.16	0.0739946	0.091703	0.200181		0.0682986	0.0785188	0.191092	35	43	0.00569607	0.0131843	0.00908875	35	43	0.0139646	0.00998732	0.00886946	0.0225668	0.0183062	0.0140361	0.0455686	0.105474	0.07271			0.111717	0.0798986	0.0709557	0.180534	0.14645	0.112289
84	111		3097.76	23	5.98-6.00	0.0876485	0.128144	0.191838		0.0798545	0.1313	0.178345	84	111	0.00779398	-0.00315658	0.0134924	84	111	0.00917627	0.0100786	0.0118448	0.0125583	0.00904422	0.00603876	0.179261	-0.0726014	0.310324			0.211054	0.231807	0.272431	0.288841	0.208017	0.138891
92	99		844.5	7	9.30-9.31	0.092488	0.193683	0.264499		0.0921553	0.207648	0.259312	92	99	0.000332653	-0.0139651	0.00518694	92	99	0.0106782	0.0108784	0.0244749	0.0164439	0.0117822	0.0141531	0.00232857	-0.0977557	0.0363086			0.0747471	0.0761486	0.171324	0.115107	0.0824757	0.0990714
111	124		1615.94	11	10.42-10.44	0.663305	0.68937	0.743112		0.665105	0.679498	0.730776	111	124	-0.00179948	0.00987221	0.0123361	111	124	0.00532039	0.00660091	0.00489597	0.0081261	0.00840948	0.00734468	-0.0197943	0.108594	0.135697			0.0585243	0.07261	0.0538557	0.0893871	0.0925043	0.0807914
113	122		1171.7	8	6.59-6.60	0.455618	0.505991	0.583234		0.450051	0.505804	0.591134	113	122	0.00556661	0.000186786	-0.00789946	113	122	0.0113179	0.00449357	0.0183841	0.00415339	0.0146709	0.0144502	0.0445329	0.00149429	-0.0631957			0.0905429	0.0359486	0.147073	0.0332271	0.117367	0.115601
116	126		1211.77	9	6.75-6.76	0.252601	0.325998	0.382252		0.258476	0.322336	0.391969	116	126	-0.00587508	0.00366238	-0.00971683	116	126	0.0102694	0.0251492	0.0144513	0.0248144	0.02016	0.0110202	-0.0528757	0.0329614	-0.0874514			0.0924243	0.226343	0.130061	0.22333	0.18144	0.0991814
117	126		1083.67	8	9.60-9.61	0.253613	0.326924	0.394625		0.249921	0.317984	0.392598	117	126	0.00369125	0.00894018	0.00202661	117	126	0.0180345	0.0029975	0.00952982	0.00512571	0.007875	0.00957125	0.02953	0.0715214	0.0162129			0.144276	0.02398	0.0762386	0.0410057	0.063	0.07657
121	136		1795.14	13	7.58-7.59	0.271415	0.343256	0.375837		0.289089	0.352257	0.372647	121	136	-0.0176741	-0.00900187	0.00318945	121	136	0.0336055	0.0138699	0.0258091	0.036709	0.0217281	0.0232737	-0.229763	-0.117024	0.0414629			0.436871	0.180309	0.335519	0.477217	0.282466	0.302559
125	138		1719.08	12	7.46-7.47	0.278178	0.31525	0.324864		0.262497	0.30536	0.3222	125	138	0.0156807	0.00989012	0.00266393	125	138	0.00808095	0.0167837	0.0101352	0.0129005	0.0116386	0.0178665	0.188169	0.118681	0.0319671			0.0969714	0.201404	0.121623	0.154806	0.139663	0.214399
130	147		2129.18	16	5.53-5.54	0.392833	0.45078	0.48922		0.376988	0.433163	0.478153	130	147	0.0158456	0.0176171	0.0110671	130	147	0.0139232	0.00596313	0.00585125	0.00631554	0.0107871	0.00807991	0.25353	0.281873	0.177074			0.222771	0.09541	0.09362	0.101049	0.172593	0.129279
141	161		2457.32	20	8.86-8.88	0.310673	0.420735	0.466443		0.30949	0.405356	0.465183	141	161	0.00118279	0.0153789	0.00126029	141	161	0.00601736	0.014166	0.00490336	0.00462807	0.00547429	0.0169613	0.0236557	0.307579	0.0252057			0.120347	0.28332	0.0980671	0.0925614	0.109486	0.339226
145	156		1336.73	11	4.73-4.74	0.719383	0.699171	0.687744		0.708379	0.698375	0.673113	145	156	0.0110039	0.000795714	0.0146303	145	156	0.0135695	0.00758403	0.00849286	0.00383831	0.0180044	0.00681909	0.121043	0.00875286	0.160933			0.149264	0.0834243	0.0934214	0.0422214	0.198049	0.07501
148	154		780.425	6	4.04-4.05	0.295424	0.272751	0.268328		0.291147	0.285851	0.276754	148	154	0.00427738	-0.0131	-0.00842595	148	154	0.0134471	0.0114581	0.0288821	0.00766238	0.0245714	0.00497333	0.0256643	-0.0786	-0.0505557			0.0806829	0.0687486	0.173293	0.0459743	0.147429	0.02984
180	192		1548.87	12	7.85-7.88	0.107687	0.194695	0.274527		0.124414	0.169675	0.272509	180	192	-0.0167271	0.02502	0.00201798	180	192	0.00747298	0.0134817	0.00591619	0.0219225	0.0163745	0.00992893	-0.200726	0.30024	0.0242157			0.0896757	0.16178	0.0709943	0.26307	0.196494	0.119147
181	187		817.441	6	10.77-10.78	0.0321905	0.0436021	0.0619286		0.0264729	0.0326869	0.0368052	181	187	0.00571762	0.0109152	0.0251233	181	187	0.017435	0.0208879	0.0305867	0.0130912	0.0415076	0.0175536	0.0343057	0.0654914	0.15074			0.10461	0.125327	0.18352	0.0785471	0.249046	0.105321
183	193		1321.78	10	4.85-4.85	0.220413	0.318103	0.432968		0.213343	0.324417	0.43557	183	193	0.00706957	-0.00631357	-0.00260114	183	193	0.00928629	0.0174596	0.018114	0.0135309	0.0285309	0.024738	0.0706957	-0.0631357	-0.0260114			0.0928629	0.174596	0.18114	0.135309	0.285309	0.24738
186	197		1435.85	11	6.49-6.51	0.268965	0.358106	0.417479		0.265087	0.351349	0.40459	186	197	0.00387792	0.00675636	0.0128887	186	197	0.00832468	0.00288935	0.00905935	0.00411623	0.00411844	0.0108765	0.0426571	0.07432	0.141776			0.0915714	0.0317829	0.0996529	0.0452786	0.0453029	0.119641
190	202		1458.83	12	10.62-10.63	0.301202	0.491528	0.54046		0.304576	0.471208	0.524101	190	202	-0.00337452	0.0203192	0.0163592	190	202	0.0102007	0.00454833	0.00451643	0.00918	0.0114857	0.0082744	-0.0404943	0.24383	0.19631			0.122409	0.05458	0.0541971	0.11016	0.137829	0.0992929
2	11		948.497	9	13.55-13.55	0.427301	0.433304	0.423654		0.411959	0.41888	0.400467	2	11	0.0153417	0.0144233	0.0231867	2	11	0.00860111	0.0247916	0.013409	0.0251013	0.0100167	0.00179127	0.138076	0.12981	0.20868			0.07741	0.223124	0.120681	0.225911	0.09015	0.0161214
9	28	Phosphoryl STY (9)	2069.06	18	5.57-5.57	0.462547	0.469861	0.511189		0.464195	0.485211	0.526542	9	28	-0.00164762	-0.0153497	-0.0153533	9	28	0.00641183	0	0	0.00378881	0.0125771	0.00430151	-0.0296571	-0.276294	-0.276359			0.115413	0	0	0.0681986	0.226389	0.0774271
12	22		1200.75	9	10.88-10.89	0.167253	0.188586	0.240497		0.161321	0.20086	0.218586	12	22	0.0059319	-0.0122741	0.0219103	12	22	0.0189371	0.0280954	0.01001	0.0169735	0.0207408	0.0283037	0.0533871	-0.110467	0.197193			0.170434	0.252859	0.09009	0.152761	0.186667	0.254733
15	24		982.604	8	10.53-10.54	0.172685	0.249108	0.359711		0.190127	0.251238	0.343671	15	24	-0.0174421	-0.00213036	0.0160395	15	24	0.0295571	0.0216063	0.0334473	0.0361721	0.0141748	0.0350834	-0.139537	-0.0170429	0.128316			0.236457	0.17285	0.267579	0.289377	0.113399	0.280667
19	29		1013.54	9	6.78-6.79	0.423622	0.422028	0.41252		0.413587	0.415821	0.411669	19	29	0.0100354	0.00620635	0.000851905	19	29	0.00868635	0.00606508	0.00485698	0.00338921	0.00511476	0.00253	0.0903186	0.0558571	0.00766714			0.0781771	0.0545857	0.0437129	0.0305029	0.0460329	0.02277
29	37		903.453	8	5.31-5.32	0.373403	0.438023	0.507065		0.384778	0.443015	0.511687	29	37	-0.0113741	-0.00499214	-0.00462214	29	37	0.0131075	0.0214257	0.0139041	0.00934857	0.00852393	0.0121739	-0.0909929	-0.0399371	-0.0369771			0.10486	0.171406	0.111233	0.0747886	0.0681914	0.0973914
36	50		1688.02	14	5.91-5.92	0.10309	0.111421	0.165295		0.103594	0.0951614	0.175911	36	50	-0.000503878	0.0162592	-0.0106159	36	50	0.0139906	0.0216797	0.013268	0.0194599	0.0156406	0.0209027	-0.00705429	0.227629	-0.148623			0.195869	0.303516	0.185751	0.272439	0.218969	0.292637
38	49		1346.85	11	9.45-9.46	0.233439	0.274769	0.34449		0.229974	0.263486	0.332728	38	49	0.00346506	0.0112829	0.0117616	38	49	0.00271338	0.00901857	0.0100713	0.00288974	0.00402065	0.00906727	0.0381157	0.124111	0.129377			0.0298471	0.0992043	0.110784	0.0317871	0.0442271	0.09974
40	49		1070.7	9	9.45-9.46	0.257635	0.287841	0.366646		0.268328	0.303734	0.380004	40	49	-0.0106929	-0.0158929	-0.0133584	40	49	0.0298513	0.0241444	0.0383738	0.00960222	0.0158808	0.0291949	-0.0962357	-0.143036	-0.120226			0.268661	0.2173	0.345364	0.08642	0.142927	0.262754
40	50		1184.75	10	5.96-5.97	0.0665034	0.156013	0.286557		0.0627837	0.144902	0.289214	40	50	0.00371971	0.0111114	-0.00265743	40	50	0.011532	0.015852	0.0142941	0.0141833	0.0129044	0.0161703	0.0371971	0.111114	-0.0265743			0.11532	0.15852	0.142941	0.141833	0.129044	0.161703
44	59		1593.92	14	4.86-4.87	0.256173	0.279586	0.304369		0.259688	0.273362	0.305036	44	59	-0.00351551	0.00622337	-0.000666327	44	59	0.0115636	0.0140339	0.00967673	0.0131318	0.00638184	0.00478316	-0.0492171	0.0871271	-0.00932857			0.16189	0.196474	0.135474	0.183846	0.0893457	0.0669643
50	62		1330.66	11	10.54-10.55	0.19637	0.209778	0.227766		0.194275	0.216578	0.226657	50	62	0.00209545	-0.00679948	0.00110909	50	62	0.00284403	0.0110996	0.0068387	0.00112169	0.00376675	0.00244039	0.02305	-0.0747943	0.0122			0.0312843	0.122096	0.0752257	0.0123386	0.0414343	0.0268443
52	70		1870.03	16	4.83-4.84	0.103683	0.129869	0.213305		0.108343	0.117343	0.21052	52	70	-0.00466045	0.0125255	0.00278429	52	70	0.0131029	0.0317704	0.0135221	0.00797455	0.0164716	0.0106093	-0.0745671	0.200409	0.0445486			0.209646	0.508326	0.216354	0.127593	0.263546	0.169749
78	87		1153.72	8	8.02-8.04	0.209898	0.339226	0.419414		0.184657	0.324498	0.401029	78	87	0.0252411	0.0147277	0.0183855	78	87	0.00812018	0.0159629	0.0569089	0.0514638	0.0352468	0.0616043	0.201929	0.117821	0.147084			0.0649614	0.127703	0.455271	0.41171	0.281974	0.492834
79	89		1375.83	10	7.21-7.22	0.754181	0.830852	0.836921		0.735568	0.822198	0.82461	79	89	0.0186127	0.008654	0.0123113	79	89	0.0133766	0.00506771	0.024463	0.0101573	0.00799943	0	0.186127	0.08654	0.123113			0.133766	0.0506771	0.24463	0.101573	0.0799943	0
80	94	Phosphoryl STY (1)	1940.07	14	9.22-9.23	0.205703	0.291037	0.431646		0.206166	0.28994	0.427522	80	94	-0.000462653	0.00109724	0.00412327	80	94	0.0133564	0.0176473	0.0246114	0.0146283	0.0181057	0.030112	-0.00647714	0.0153614	0.0577257			0.18699	0.247063	0.34456	0.204796	0.25348	0.421569
94	103		1174.54	9	4.65-4.66	0.207571	0.271732	0.41427		0.187033	0.263788	0.397423	94	103	0.0205375	0.00794349	0.0168471	94	103	0.00745984	0.0170124	0.0129132	0.0172471	0.00597111	0.00289238	0.184837	0.0714914	0.151624			0.0671386	0.153111	0.116219	0.155224	0.05374	0.0260314
105	116		1247.64	11	8.14-8.14	0.16481	0.210667	0.29439		0.173012	0.195152	0.272411	105	116	-0.00820234	0.0155147	0.0219788	105	116	0.02088	0.0175438	0.0125357	0.0103012	0.0226364	0.025681	-0.0902257	0.170661	0.241767			0.22968	0.192981	0.137893	0.113313	0.249	0.282491
124	134		1260.6	9	8.76-8.77	0.119554	0.103051	0.160354		0.103483	0.101051	0.141326	124	134	0.0160706	0.00199968	0.0190281	124	134	0	0.0067073	0.000853016	0	0.0100222	0.0101648	0.144636	0.0179971	0.171253			0	0.0603657	0.00767714	0	0.0902	0.0914829
125	140		1644.82	14	12.14-12.15	0.486384	0.57216	0.624414		0.489781	0.550571	0.614569	125	140	-0.00339765	0.0215885	0.0098452	125	140	0.0118898	0.00697276	0.00802102	0.0103833	0.00906531	0.00451561	-0.0475671	0.302239	0.137833			0.166457	0.0976186	0.112294	0.145366	0.126914	0.0632186
1	10	Phosphoryl STY (8)	1352.73	8	6.21-6.22	0.482885	0.664306	0.862298		0.469533	0.645383	0.855834	1	10	0.013352	0.0189234	0.00646411	1	10	0.00193893	0.00818786	0.00554589	0.0112439	0.0152673	0.00655464	0.106816	0.151387	0.0517129			0.0155114	0.0655029	0.0443671	0.0899514	0.122139	0.0524371
5	20	Phosphoryl STY (4)	1919.03	15	6.19-6.19	0.230839	0.262767	0.302836		0.229706	0.25246	0.296841	5	20	0.00113314	0.0103071	0.00599467	5	20	0.00885114	0.0195045	0.0339411	0.0153724	0.022705	0.0110565	0.0169971	0.154607	0.08992			0.132767	0.292567	0.509117	0.230586	0.340574	0.165847
7	16		1181.72	9	8.58-8.58	0.0797759	0.139224	0.153364		0.0828762	0.134867	0.144177	7	16	-0.00310032	0.00435714	0.00918746	7	16	0.0191335	0.0136157	0.0136065	0.0164889	0.0104752	0.0230094	-0.0279029	0.0392143	0.0826871			0.172201	0.122541	0.122459	0.1484	0.0942771	0.207084
11	26		1804.01	15	14.34-14.35	0.0916016	0.103302	0.148312		0.0911236	0.0970372	0.150225	11	26	0.000478	0.00626486	-0.00191295	11	26	0.00446543	0.006498	0.00699876	0.0059081	0.00407495	0.00378248	0.00717	0.0939729	-0.0286943			0.0669814	0.09747	0.104981	0.0886214	0.0611243	0.0567371
26	35		1049.57	8	9.74-9.75	0.421614	0.467733	0.472264		0.407949	0.453191	0.462742	26	35	0.013665	0.0145414	0.00952196	26	35	0.00626643	0.00961821	0.00227982	0.00441321	0.00483536	0.00853964	0.10932	0.116331	0.0761757			0.0501314	0.0769457	0.0182386	0.0353057	0.0386829	0.0683171
53	60		931.493	7	5.84-5.85	0.785889	0.92609	0.916142		0.795754	0.915234	0.910154	53	60	-0.00986469	0.0108559	0.00598796	53	60	0.0125396	0.0148078	0.0234912	0.0149206	0.0166037	0.00731388	-0.0690529	0.0759914	0.0419157			0.0877771	0.103654	0.164439	0.104444	0.116226	0.0511971
62	77		1899.99	14	6.78-6.79	0.144914	0.179017	0.190066		0.153253	0.186299	0.181062	62	77	-0.00833867	-0.00728224	0.00900337	62	77	0.00830041	0.00819673	0.0103288	0.0089148	0.00470888	0.00731122	-0.116741	-0.101951	0.126047			0.116206	0.114754	0.144603	0.124807	0.0659243	0.102357
82	102		2183.18	19	6.31-6.31	0.614424	0.642983	0.664066		0.611012	0.630464	0.656682	82	102	0.00341241	0.0125197	0.00738451	82	102	0.00813444	0.00525489	0.00316391	0.00680459	0.00800361	0.00450075	0.0648357	0.237874	0.140306			0.154554	0.0998429	0.0601143	0.129287	0.152069	0.0855143
92	98		689.394	6	4.27-4.28	0.0859493	0.0997305	0.133448		0.093445	0.102682	0.133636	92	98	-0.00749571	-0.00295119	-0.00018881	92	98	0.0125771	0.0145926	0.0143417	0.0161612	0.0143586	0.0147045	-0.0449743	-0.0177071	-0.00113286			0.0754629	0.0875557	0.08605	0.0969671	0.0861514	0.0882271
93	106		1440.82	12	10.62-10.63	0.270333	0.425285	0.474755		0.258495	0.433604	0.471728	93	106	0.0118387	-0.00831905	0.00302679	93	106	0.000762976	0.0282775	0	0.00168464	0.0170733	0.00213393	0.142064	-0.0998286	0.0363214			0.00915571	0.33933	0	0.0202157	0.20488	0.0256071
95	112	Phosphoryl STY (1)Phosphoryl STY (12)	2082.01	16	6.75-6.77	0.146301	0.182469	0.22338		0.143276	0.178603	0.22005	95	112	0.003025	0.00386616	0.00333018	95	112	0.00370045	0.00896688	0.00630795	0.00533	0.00696286	0.0106845	0.0484	0.0618586	0.0532829			0.0592071	0.14347	0.100927	0.08528	0.111406	0.170951
101	113	Phosphoryl STY (8)	1548.78	12	9.52-9.53	0.122754	0.159384	0.223417		0.113871	0.154365	0.232705	101	113	0.00888262	0.00501869	-0.00928821	101	113	0.031541	0.0225098	0.018482	0.0335619	0.035002	0.0227987	0.106591	0.0602243	-0.111459			0.378491	0.270117	0.221784	0.402743	0.420024	0.273584
109	128		2241.42	17	7.26-7.27	0.197479	0.210819	0.235919		0.192034	0.201244	0.229264	109	128	0.00544462	0.00957496	0.00665563	109	128	0.00729454	0.0145387	0.00939647	0.00662345	0.00632479	0.0167488	0.0925586	0.162774	0.113146			0.124007	0.247159	0.15974	0.112599	0.107521	0.28473
133	139		774.436	6	7.24-7.24	0.355223	0.496066	0.590084		0.367179	0.500714	0.574823	133	139	-0.0119557	-0.00464786	0.015261	133	139	0.0148833	0.016445	0.0296917	0.0168545	0.06162	0.0248876	-0.0717343	-0.0278871	0.0915657			0.0893	0.09867	0.17815	0.101127	0.36972	0.149326
2	8		815.442	5	3.75-3.76	0.47232	0.554688	0.588763		0.491885	0.572087	0.611054	2	8	-0.0195649	-0.0173991	-0.0222911	2	8	0.00551171	0.00831943	0.00259057	0.00996457	0.0125231	0.0105197	-0.0978243	-0.0869957	-0.111456			0.0275586	0.0415971	0.0129529	0.0498229	0.0626157	0.0525986
13	30	Phosphoryl STY (5)	2171.09	14	11.30-11.33	0.254041	0.357391	0.476593		0.257216	0.354399	0.472337	13	30	-0.0031752	0.00299255	0.00425582	13	30	0.0191979	0.0151531	0.0181863	0.016312	0.0164808	0.0181447	-0.0444529	0.0418957	0.0595814			0.26877	0.212143	0.254609	0.228369	0.230731	0.254026
31	37		833.488	6	10.02-10.02	0.306863	0.37151	0.370131		0.296628	0.362238	0.367922	31	37	0.0102348	0.00927119	0.00220929	31	37	0.00371952	0.00399119	0.00502595	0.0106262	0.0123255	0.0132312	0.0614086	0.0556271	0.0132557			0.0223171	0.0239471	0.0301557	0.0637571	0.0739529	0.0793871
64	73		1031.53	9	7.08-7.11	0.281849	0.331788	0.410565		0.284276	0.337138	0.408387	64	73	-0.00242619	-0.00535079	0.00217794	64	73	0.0149503	0.00411143	0.0120544	0.00171714	0	0	-0.0218357	-0.0481571	0.0196014			0.134553	0.0370029	0.10849	0.0154543	0	0
76	87		1321.64	11	8.88-8.89	0.311171	0.343624	0.359361		0.311959	0.332862	0.346955	76	87	-0.000788571	0.0107629	0.012406	76	87	0.0117955	0.00313883	0.00234558	0.00867896	0.00334468	0.00514831	-0.00867429	0.118391	0.136466			0.12975	0.0345271	0.0258014	0.0954686	0.0367914	0.0566314
77	88		1346.7	11	14.38-14.40	0.161479	0.268998	0.359354		0.158941	0.263938	0.35706	77	88	0.00253831	0.00506052	0.00229377	77	88	0.00986052	0.00816584	0.00491377	0.00734857	0.0101744	0.00175455	0.0279214	0.0556657	0.0252314			0.108466	0.0898243	0.0540514	0.0808343	0.111919	0.0193
122	132		1134.64	9	11.20-11.21	0.255285	0.355512	0.347974		0.263796	0.355435	0.341433	122	132	-0.00851063	7.77778e-05	0.00654127	122	132	0.0167621	3.60911e-14	0.0041054	0.0117935	0.00187302	0	-0.0765957	0.0007	0.0588714			0.150859	3.2482e-13	0.0369486	0.106141	0.0168571	0
126	143		2049.21	17	14.06-14.08	0.562102	0.625161	0.672535		0.56557	0.6257	0.666613	126	143	-0.00346798	-0.000538739	0.00592176	126	143	0.00593462	0.0075216	0.00312916	0.00200689	0.00672773	0.00691134	-0.0589557	-0.00915857	0.10067			0.100889	0.127867	0.0531957	0.0341171	0.114371	0.117493
131	145		1729.02	14	11.81-11.82	0.541474	0.55211	0.606197		0.532087	0.549207	0.604213	131	145	0.00938694	0.00290296	0.00198398	131	145	0.00203878	0.00271908	0.00600337	0.00386276	0.00602633	0.00307204	0.131417	0.0406414	0.0277757			0.0285429	0.0380671	0.0840471	0.0540786	0.0843686	0.0430086
137	151		1751.98	14	5.87-5.89	0.363479	0.402803	0.433232		0.362292	0.398026	0.42344	137	151	0.00118653	0.00477633	0.00979184	137	151	0.00834541	0.00610959	0.00198112	0.0114026	0.00744755	0.000230816	0.0166114	0.0668686	0.137086			0.116836	0.0855343	0.0277357	0.159636	0.104266	0.00323143
138	151		1664.94	13	5.02-5.03	0.274246	0.29231	0.316712		0.27526	0.295713	0.312581	138	151	-0.00101308	-0.00340264	0.00413099	138	151	0.0201125	0.0137691	0.0168944	0.0134176	0.0122605	0.0247758	-0.01317	-0.0442343	0.0537029			0.261463	0.178999	0.219627	0.174429	0.159387	0.322086
169	175		894.52	6	11.26-11.27	0.132351	0.155735	0.355082		0.130265	0.15154	0.363075	169	175	0.00208619	0.00419524	-0.00799357	169	175	0.00992714	0.00943095	0.0188819	0.0169595	0.012615	0.010221	0.0125171	0.0251714	-0.0479614			0.0595629	0.0565857	0.113291	0.101757	0.07569	0.0613257
6	12		821.488	6	9.42-9.43	0.313235	0.445856	0.566227		0.309731	0.442592	0.563729	6	12	0.00350357	0.00326381	0.0024981	6	12	0.0397371	0.0343857	0.034015	0.04122	0.0415621	0.0325188	0.0210214	0.0195829	0.0149886			0.238423	0.206314	0.20409	0.24732	0.249373	0.195113
15	25		1593.92	10	10.31-10.32	0.294635	0.406919	0.576352		0.287075	0.403312	0.567796	15	25	0.00755971	0.00360729	0.00855586	15	25	0.0215769	0.00786529	0.00268571	0.0268096	0.0212777	0.01396	0.0755971	0.0360729	0.0855586			0.215769	0.0786529	0.0268571	0.268096	0.212777	0.1396
16	26		1494.84	10	10.30-10.31	0.289143	0.394431	0.525957		0.284669	0.390865	0.521766	16	26	0.00447429	0.00356586	0.00419057	16	26	0.0135443	0.00915643	0.0154976	0.0222267	0.0131127	0.0167297	0.0447429	0.0356586	0.0419057			0.135443	0.0915643	0.154976	0.222267	0.131127	0.167297
31	43		1631.97	12	11.84-11.86	0.25794	0.35991	0.534022		0.25617	0.35472	0.53285	31	43	0.00177036	0.00518988	0.00117179	31	43	0.00866952	0.00803262	0.00704595	0.00866655	0.0102094	0.00637821	0.0212443	0.0622786	0.0140614			0.104034	0.0963914	0.0845514	0.103999	0.122513	0.0765386
49	71		2652.42	22	8.67-8.68	0.38303	0.39999	0.442362		0.38431	0.394634	0.428212	49	71	-0.00127929	0.00535584	0.0141499	49	71	0.00573156	0.0033924	0.00180338	0.0157547	0.00774104	0.00309494	-0.0281443	0.117829	0.311297			0.126094	0.0746329	0.0396743	0.346604	0.170303	0.0680886
52	59		871.511	7	11.25-11.25	0.114035	0.16271	0.204327		0.106567	0.162832	0.20981	52	59	0.00746796	-0.000122857	-0.00548367	52	59	0.00282551	0.016518	0.00791041	0.00488918	0.00763245	0.00392592	0.0522757	-0.00086	-0.0383857			0.0197786	0.115626	0.0553729	0.0342243	0.0534271	0.0274814
53	59		758.427	6	10.20-10.21	0.0540593	0.0521767	0.113441		0.0459805	0.0548902	0.097089	53	59	0.00807881	-0.00271357	0.0163524	53	59	0.0183302	0.0149288	0.0130331	0.0127793	0.0139026	0.0130276	0.0484729	-0.0162814	0.0981143			0.109981	0.0895729	0.0781986	0.0766757	0.0834157	0.0781657
59	68		1165.6	9	8.84-8.85	0.525876	0.57904	0.689133		0.518842	0.585425	0.696003	59	68	0.00703397	-0.00638476	-0.00687	59	68	0.0314762	0.0096719	0.00916206	0.0127003	0.00795143	0.0332041	0.0633057	-0.0574629	-0.06183			0.283286	0.0870471	0.0824586	0.114303	0.0715629	0.298837
68	75		932.487	7	10.90-10.92	0.127302	0.12804	0.167751		0.120283	0.135454	0.160956	68	75	0.00701898	-0.0074149	0.0067951	68	75	0	0.0181341	0.0691294	2.32014e-14	0.00545653	0.000429388	0.0491329	-0.0519043	0.0475657			0	0.126939	0.483906	1.6241e-13	0.0381957	0.00300571
89	95		693.393	6	13.74-13.75	0.23766	0.437319	0.506863		0.250554	0.436174	0.505217	89	95	-0.012894	0.00114476	0.00164667	89	95	0.00415714	0.00930952	0.00117429	0.00550024	0.00384048	0.00339762	-0.0773643	0.00686857	0.00988			0.0249429	0.0558571	0.00704571	0.0330014	0.0230429	0.0203857
100	106		589.338	6	7.36-7.37	0.62374	0.634435	0.614966		0.623697	0.620015	0.617206	100	106	4.2619e-05	0.0144207	-0.00223976	100	106	0.0107645	0.0115879	0.0233386	0.00153524	0.0219805	0.0212088	0.000255714	0.0865243	-0.0134386			0.0645871	0.0695271	0.140031	0.00921143	0.131883	0.127253
134	142		891.421	7	9.70-9.89	0.382443	0.453066	0.513067		0.360759	0.475448	0.483403	134	142	0.0216835	-0.0223818	0.0296641	134	142	0.0284294	0.0477055	0.0233376	0.0111916	0.0237786	0	0.151784	-0.156673	0.207649			0.199006	0.333939	0.163363	0.0783414	0.16645	0
137	152		1538.74	14	8.49-8.50	0.185146	0.330464	0.413779		0.183309	0.327189	0.410353	137	152	0.00183684	0.003275	0.00342633	137	152	0.000385714	0.00308276	0.00662408	0.00591378	0.00725265	0.00714939	0.0257157	0.04585	0.0479686			0.0054	0.0431586	0.0927371	0.0827929	0.101537	0.100091
166	173		731.393	7	7.79-7.79	0.0348918	0.0525594	0.131322		0.0359486	0.0538661	0.137509	166	173	-0.00105673	-0.00130673	-0.00618694	166	173	0.00354163	0.00983898	0.00281816	0.00171347	0	0	-0.00739714	-0.00914714	-0.0433086			0.0247914	0.0688729	0.0197271	0.0119943	0	0
169	176		767.405	6	11.71-11.71	0.113094	0.131175	0.146805		0.105357	0.125264	0.127464	169	176	0.00773667	0.00591119	0.0193417	169	176	0.00894881	0.0189755	0.0131419	0.0109983	0.00773214	0.00563119	0.04642	0.0354671	0.11605			0.0536929	0.113853	0.0788514	0.06599	0.0463929	0.0337871
170	176		710.383	5	7.72-7.73	0.138409	0.212277	0.250376		0.135298	0.206142	0.259414	170	176	0.00311057	0.00613543	-0.009038	170	176	0.0193426	0.029032	0.0176757	0.00696143	0.0203686	0.0685134	0.0155529	0.0306771	-0.04519			0.0967129	0.14516	0.0883786	0.0348071	0.101843	0.342567
195	204		1219.65	9	8.91-8.91	0.511252	0.559474	0.568583		0.491828	0.533992	0.563255	195	204	0.0194235	0.0254813	0.00532794	195	204	0.00615397	0.00940175	0.0100727	0.00154968	0.00580476	0.00989476	0.174811	0.229331	0.0479514			0.0553857	0.0846157	0.0906543	0.0139471	0.0522429	0.0890529
243	249		767.416	6	11.53-11.54	0.272756	0.323964	0.366019		0.267716	0.319281	0.35131	243	249	0.00503976	0.00468286	0.0147093	243	249	0.00843524	0.0102826	0.00313929	0.0313276	0.00943857	0.0102779	0.0302386	0.0280971	0.0882557			0.0506114	0.0616957	0.0188357	0.187966	0.0566314	0.0616671
250	268		2483.45	16	13.10-13.13	0.371244	0.468901	0.59361		0.35237	0.459829	0.571603	250	268	0.0188737	0.00907188	0.0220068	250	268	0.00884571	0.0167901	0.002795	0.00609036	0.0180519	0.00429661	0.301979	0.14515	0.352109			0.141531	0.268641	0.04472	0.0974457	0.28883	0.0687457
257	263		884.568	5	6.36-6.36	0.164835	0.176854	0.335361		0.156351	0.167261	0.322617	257	263	0.00848457	0.00959286	0.0127446	257	263	0.0134137	0.017654	0.0102789	0.0487346	0.0248977	0.0149797	0.0424229	0.0479643	0.0637229			0.0670686	0.08827	0.0513943	0.243673	0.124489	0.0748986
267	273		845.466	5	4.82-4.83	0.692336	0.750825	0.734657		0.705069	0.756943	0.760075	267	273	-0.0127331	-0.006118	-0.025418	267	273	0.0328469	0.0395943	0.031542	0.0398834	0.0453929	0.0584763	-0.0636657	-0.03059	-0.12709			0.164234	0.197971	0.15771	0.199417	0.226964	0.292381
280	295		1774.01	15	6.11-6.13	0.449306	0.482175	0.48487		0.431756	0.462929	0.47009	280	295	0.0175493	0.019246	0.0147796	280	295	0.00511352	0.0067199	0.00685086	0.00850648	0.01372	0.00612048	0.26324	0.28869	0.221694			0.0767029	0.100799	0.102763	0.127597	0.2058	0.0918071
288	297		1130.59	9	4.39-4.39	0.800117	0.809908	0.776021		0.806711	0.8033	0.780403	288	297	-0.00659413	0.00660794	-0.00438159	288	297	0.0122573	0.00610032	0.00572524	0.0164598	0.00454603	0.00683286	-0.0593471	0.0594714	-0.0394343			0.110316	0.0549029	0.0515271	0.148139	0.0409143	0.0614957
9	23		1676.85	13	10.36-10.39	0.21285	0.313116	0.396353		0.185072	0.292309	0.372468	9	23	0.0277781	0.0208073	0.0238846	9	23	0.00596626	0.0146927	0.00644868	0.00564659	0.00813725	0.00341549	0.361116	0.270494	0.3105			0.0775614	0.191006	0.0838329	0.0734057	0.105784	0.0444014
33	46		1552.91	13	9.27-9.28	0.796667	0.918792	0.932009		0.785765	0.905626	0.929588	33	46	0.0109024	0.0131657	0.0024211	33	46	0.0142034	0.00854824	0.00794242	0.00141264	0.00590319	0.00345505	0.141731	0.171154	0.0314743			0.184644	0.111127	0.103251	0.0183643	0.0767414	0.0449157
47	64	Phosphoryl STY (17)	2351.21	16	7.44-7.45	0.41727	0.465019	0.490071		0.406844	0.455564	0.477985	47	64	0.0104261	0.00945554	0.0120856	47	64	0.0119536	0.0106105	0.0125729	0.00917786	0.018952	0.00945339	0.166817	0.151289	0.19337			0.191257	0.169769	0.201167	0.146846	0.303231	0.151254
51	66		1866.02	14	11.43-11.45	0.215207	0.249754	0.392478		0.203135	0.242606	0.369082	51	66	0.0120721	0.00714786	0.0233965	51	66	0.00268398	0.00920541	0.00657592	0.00605133	0.0127622	0.00879847	0.16901	0.10007	0.327551			0.0375757	0.128876	0.0920629	0.0847186	0.178671	0.123179
91	104		1582.83	13	9.45-9.46	0.105767	0.201563	0.277085		0.11642	0.185518	0.261563	91	104	-0.0106534	0.0160447	0.0155227	91	104	0.0158418	0.0177301	0.0195796	0.0175158	0.0226275	0.029298	-0.138494	0.208581	0.201796			0.205943	0.230491	0.254534	0.227706	0.294157	0.380874
101	111		1160.58	10	10.76-10.76	0.103885	0.140931	0.193403		0.100457	0.141028	0.181684	101	111	0.00342829	-9.75714e-05	0.0117191	101	111	0.006792	0.00843414	0.00746771	0.00754943	0.00792857	0.01284	0.0342829	-0.000975714	0.117191			0.06792	0.0843414	0.0746771	0.0754943	0.0792857	0.1284
105	114		1058.61	9	4.94-4.95	0.37234	0.561006	0.669172		0.378834	0.558654	0.675615	105	114	-0.00649397	0.00235254	-0.00644286	105	114	0.0120722	0.00800127	0.0124263	0.011003	0.00713143	0.00806048	-0.0584457	0.0211729	-0.0579857			0.10865	0.0720114	0.111837	0.0990271	0.0641829	0.0725443
156	179		2832.74	21	6.13-6.13	0.0791854	0.0968511	0.116802		0.0628099	0.0849618	0.13382	156	179	0.0163754	0.0118893	-0.0170184	156	179	0.028892	0.0294656	0.0356482	0.0265268	0.0269122	0.0374496	0.343884	0.249676	-0.357387			0.606731	0.618779	0.748611	0.557063	0.565157	0.786441
165	174		1186.76	9	10.30-10.30	-0.00724603	-0.0166895	0.00220476		-0.0132398	-0.00307032	-0.0158063	165	174	0.00599381	-0.0136192	0.0180111	165	174	0.0506076	0.0477073	0.0540105	0.0484406	0.0500627	0.0514311	0.0539443	-0.122573	0.1621			0.455469	0.429366	0.486094	0.435966	0.450564	0.46288
174	184		1372.85	10	11.38-11.39	0.333677	0.351137	0.369061		0.321367	0.353991	0.369091	174	184	0.0123101	-0.00285414	-3.04286e-05	174	184	0.0168657	0.00873743	0.0100221	0.00993857	0.0123607	0.006687	0.123101	-0.0285414	-0.000304286			0.168657	0.0873743	0.100221	0.0993857	0.123607	0.06687
16	35		2114.29	19	7.58-7.59	0.584847	0.583761	0.57985		0.582119	0.566213	0.574131	16	35	0.00272722	0.017548	0.00571977	16	35	0.00944737	0.0071303	0.00758128	0.00339805	0.00866068	0.0038918	0.0518171	0.333413	0.108676			0.1795	0.135476	0.144044	0.0645629	0.164553	0.0739443
17	37		2241.44	20	7.26-7.27	0.170832	0.182668	0.207188		0.164715	0.172695	0.192261	17	37	0.00611693	0.00997243	0.0149269	17	37	0.00939386	0.0118286	0.0036	0.0075235	0.00411107	0.0113144	0.122339	0.199449	0.298537			0.187877	0.236571	0.072	0.15047	0.0822214	0.226289
20	38		2099.37	18	7.07-7.08	0.0978662	0.126803	0.184159		0.101238	0.132422	0.178473	20	38	-0.00337175	-0.00561849	0.00568667	20	38	0.0147863	0.0167713	0.0115313	0.0141892	0.0179879	0.0112432	-0.0606914	-0.101133	0.10236			0.266153	0.301883	0.207563	0.255406	0.323781	0.202377
32	44		1545.93	11	4.60-4.61	0.428272	0.449616	0.467061		0.435182	0.435054	0.487675	32	44	-0.00691039	0.0145625	-0.0206144	32	44	0.0205671	0.0536766	0.03594	0.0194531	0.0313129	0.0462786	-0.0760143	0.160187	-0.226759			0.226239	0.590443	0.39534	0.213984	0.344441	0.509064
36	47		1489.93	10	5.97-5.98	0.171558	0.217193	0.250687		0.17545	0.210768	0.233832	36	47	-0.00389171	0.00642543	0.0168554	36	47	0.0133624	0.0104839	0.0166939	0.0116937	0.019427	0.0106211	-0.0389171	0.0642543	0.168554			0.133624	0.104839	0.166939	0.116937	0.19427	0.106211
80	86		718.362	5	6.21-6.22	0.602431	0.658539	0.869237		0.60318	0.654074	0.853283	80	86	-0.000749143	0.00446514	0.0159537	80	86	0.00772314	0.0102937	0.00917914	0.0172971	0.0167689	0.016224	-0.00374571	0.0223257	0.0797686			0.0386157	0.0514686	0.0458957	0.0864857	0.0838443	0.08112
92	99		935.483	7	11.09-11.09	0.0995267	0.102586	0.127403		0.0902773	0.0898331	0.108368	92	99	0.00924939	0.0127527	0.0190357	92	99	0.0160661	0.00810163	0.0156284	0.00891714	0.0118263	0.0157335	0.0647457	0.0892686	0.13325			0.112463	0.0567114	0.109399	0.06242	0.0827843	0.110134
95	109		1725.01	14	10.31-10.32	0.282673	0.373145	0.511637		0.279502	0.3683	0.515554	95	109	0.00317082	0.0048451	-0.00391684	95	109	0.0152226	0.0115316	0.00998173	0.016245	0.0118336	0.0111574	0.0443914	0.0678314	-0.0548357			0.213116	0.161443	0.139744	0.22743	0.16567	0.156204
98	116		2207.34	18	8.95-8.96	0.64908	0.646554	0.648469		0.635683	0.630723	0.634369	98	116	0.0133976	0.0158303	0.0140992	98	116	0.00522119	0.000398175	0.00410944	0.00339524	0.0224659	0.00643032	0.241157	0.284946	0.253786			0.0939814	0.00716714	0.07397	0.0611143	0.404386	0.115746
102	117		1896.15	15	11.65-11.66	0.150869	0.286822	0.340539		0.149477	0.286962	0.333872	102	117	0.00139257	-0.000140476	0.00666762	102	117	0.00690343	0.0041501	0.00278695	0.00491038	0.0131379	0.00797838	0.0208886	-0.00210714	0.100014			0.103551	0.0622514	0.0418043	0.0736557	0.197069	0.119676
134	151		2022.07	16	10.26-10.27	0.261248	0.309362	0.394532		0.261817	0.297444	0.37455	134	151	-0.00056875	0.0119179	0.0199817	134	151	0.00337527	0.00779214	0.00666625	0.0156856	0.00734866	0	-0.0091	0.190687	0.319707			0.0540043	0.124674	0.10666	0.25097	0.117579	0
150	156		728.466	6	10.26-10.28	0.271425	0.497257	0.742999		0.258561	0.51483	0.75086	150	156	0.0128643	-0.0175731	-0.00786024	150	156	0.0044731	0.0184555	0.0109698	0.00698214	0.0136295	0.0123895	0.0771857	-0.105439	-0.0471614			0.0268386	0.110733	0.0658186	0.0418929	0.0817771	0.0743371
15	28		1803.05	12	7.36-7.37	0.187039	0.263376	0.287562		0.172808	0.255264	0.286018	15	28	0.0142313	0.00811274	0.00154393	15	28	0.00938631	0.0179519	0.00589798	0.00781976	0.0067594	0.00319667	0.170776	0.0973529	0.0185271			0.112636	0.215423	0.0707757	0.0938371	0.0811129	0.03836
53	64		1386.71	11	10.90-10.91	0.347972	0.361735	0.396856		0.322881	0.350903	0.371573	53	64	0.0250906	0.0108325	0.0252826	53	64	0.00257416	0.00739182	0.0174175	0.00435636	0.0134544	0.00925909	0.275997	0.119157	0.278109			0.0283157	0.08131	0.191593	0.04792	0.147999	0.10185
63	83		2539.48	20	9.18-9.20	0.217748	0.27313	0.342753		0.206825	0.272339	0.346927	63	83	0.0109227	0.000791929	-0.0041735	63	83	0.009436	0.00489164	0.00137371	0.00156336	0.015991	0.00489129	0.218454	0.0158386	-0.08347			0.18872	0.0978329	0.0274743	0.0312671	0.31982	0.0978257
70	89		2596.51	19	6.25-6.26	0.235824	0.310039	0.347292		0.225184	0.314388	0.356042	70	89	0.0106395	-0.00434872	-0.00874962	70	89	0.0207279	0.0147783	0.00521752	0.0124853	0.0404078	0.037364	0.20215	-0.0826257	-0.166243			0.39383	0.280789	0.0991329	0.237221	0.767749	0.709916
81	91		1405.75	10	6.80-6.81	0.118051	0.186198	0.271656		0.117877	0.187165	0.307839	81	91	0.000173571	-0.000967571	-0.0361826	81	91	0.0106159	0.0229529	0.0175443	0.0285849	0.0199894	0.0182041	0.00173571	-0.00967571	-0.361826			0.106159	0.229529	0.175443	0.285849	0.199894	0.182041
115	122		1070.72	7	9.45-9.46	0.315776	0.361796	0.459322		0.340179	0.387207	0.479096	115	122	-0.0244035	-0.0254114	-0.0197737	115	122	0.0308753	0.033209	0.0474876	0.00324224	0.0207506	0.0377716	-0.170824	-0.17788	-0.138416			0.216127	0.232463	0.332413	0.0226957	0.145254	0.264401
115	130		1925.22	15	4.78-4.79	0.157893	0.212431	0.341972		0.138376	0.18259	0.322221	115	130	0.019517	0.0298408	0.0197509	115	130	0.00852343	0.00797105	0.0194817	0.000177048	0.00976781	2.16546e-14	0.292754	0.447611	0.296263			0.127851	0.119566	0.292226	0.00265571	0.146517	3.2482e-13
128	139		1395.75	11	9.10-9.11	0.280269	0.297359	0.308131		0.286447	0.291572	0.306613	128	139	-0.0061787	0.00578675	0.00151818	128	139	0.0285835	0.0204887	0.0175952	0.0297436	0.0179149	0.0190464	-0.0679657	0.0636543	0.0167			0.314419	0.225376	0.193547	0.32718	0.197064	0.20951
3	22		2409.47	19	9.02-9.04	0.123794	0.191588	0.252142		0.129033	0.195301	0.254188	3	22	-0.00523917	-0.00371301	-0.00204624	3	22	0.00627662	0.00760256	0.00709263	0.00562361	0.00822241	0.0110212	-0.0995443	-0.0705471	-0.0388786			0.119256	0.144449	0.13476	0.106849	0.156226	0.209403
12	22		1371.82	10	3.52-3.52	0.425732	0.497463	0.521825		0.436819	0.496508	0.532063	12	22	-0.0110874	0.000954714	-0.0102384	12	22	0.021964	0.0332603	0.0297267	0.007392	0.0205083	0.0156086	-0.110874	0.00954714	-0.102384			0.21964	0.332603	0.297267	0.07392	0.205083	0.156086
12	25		1728.03	13	8.41-8.41	0.504749	0.506744	0.494303		0.479008	0.486352	0.497832	12	25	0.025741	0.0203921	-0.00352956	12	25	0.00153846	0.0230807	0.0122521	0.0160025	0.0170162	0.0034511	0.334633	0.265097	-0.0458843			0.02	0.300049	0.159277	0.208033	0.22121	0.0448643
20	35		1855.06	15	6.30-6.32	0.229497	0.259526	0.322078		0.224991	0.24891	0.311759	20	35	0.00450648	0.0106165	0.0103194	20	35	0.0079819	0.0129357	0.0141145	0.0124843	0.0133855	0.0201436	0.0675971	0.159247	0.154791			0.119729	0.194036	0.211717	0.187264	0.200783	0.302154
22	33		1414.79	11	4.76-4.77	0.67332	0.671561	0.667592		0.670182	0.683055	0.67214	22	33	0.00313779	-0.0114943	-0.00454831	22	33	0.0174948	0.00729221	0.017086	0.0091739	0.0122975	0.00224519	0.0345157	-0.126437	-0.0500314			0.192443	0.0802143	0.187946	0.100913	0.135273	0.0246971
26	43		1814.05	17	10.25-10.30	0.116077	0.163139	0.270234		0.121852	0.159468	0.257238	26	43	-0.00577496	0.00367025	0.0129961	26	43	0.00626908	0.0165249	0.00964151	0.0055505	0.0104139	0.00663588	-0.0981743	0.0623943	0.220933			0.106574	0.280923	0.163906	0.0943586	0.177036	0.11281
35	47		1259.77	12	11.36-11.37	0.233112	0.274217	0.279875		0.221223	0.274339	0.2714	35	47	0.0118894	-0.000121667	0.008475	35	47	0.0057881	0.0156085	0.00624238	0.00340833	0.0160383	0.0111282	0.142673	-0.00146	0.1017			0.0694571	0.187301	0.0749086	0.0409	0.19246	0.133539
46	67	Phosphoryl STY (8)	2659.55	21	9.22-9.23	0.244687	0.301308	0.415151		0.24222	0.291014	0.399211	46	67	0.00246748	0.0102935	0.01594	46	67	0.00634313	0.00415415	0.00570605	0.00571626	0.00641503	0.0125063	0.0518171	0.216164	0.33474			0.133206	0.0872371	0.119827	0.120041	0.134716	0.262631
50	60		1241.81	10	10.83-10.84	0.283569	0.336085	0.420501		0.285928	0.333825	0.421401	50	60	-0.00235886	0.00225971	-0.000900429	50	60	0.0234951	0.0223764	0.0326513	0.0226909	0.0278517	0.035966	-0.0235886	0.0225971	-0.00900429			0.234951	0.223764	0.326513	0.226909	0.278517	0.35966
58	79		2727.57	21	12.81-12.82	0.0741212	0.146559	0.207574		0.0801124	0.156089	0.212759	58	79	-0.00599122	-0.00952946	-0.00518503	58	79	0.00137449	0.0093083	0.00588905	0.00788857	0.0125105	0.011205	-0.125816	-0.200119	-0.108886			0.0288643	0.195474	0.12367	0.16566	0.262721	0.235304
93	102		1281.7	9	12.58-12.59	0.231058	0.347288	0.338145		0.238897	0.346494	0.352605	93	102	-0.00783968	0.000794127	-0.0144602	93	102	0.00510968	0.00609889	0	0.00281444	0.00675302	0.000176667	-0.0705571	0.00714714	-0.130141			0.0459871	0.05489	0	0.02533	0.0607771	0.00159
101	110		1244.78	9	9.03-9.06	0.235782	0.406003	0.467086		0.220405	0.394887	0.466963	101	110	0.0153767	0.0111151	0.00012254	101	110	0.0144105	0.016149	0.0114479	0.00429556	0.00391206	0.015391	0.13839	0.100036	0.00110286			0.129694	0.145341	0.103031	0.03866	0.0352086	0.138519

## Sheet: OCeS1
				Date:			31.05.18
Color scale				Experiment date:			30.05.18
0	0.35	0.7		Sample:			OceS1							-0.1	-0.05	0.05	0.1
				Machine:			synapt G2
																				STDEVS			STDEVS		AV. SD	#REF!
		Max Frac Deut		0.7		a	Apo Ribo			b	Ribo+GCN2				a-b differences					a	Apo Ribo		b	Ribo+GCN2
Start	End	Mod	m/z	#D	RT	5	50	500		5	50	500	Start	End	5	50	500	Start	End	5	50	500	5	50	500
4	12	Phosphoryl STY (7)	1081.59	8	14.84-14.85	0.677145	0.739023	0.772614		0.654093	0.725744	0.758018	4	12	0.0230518	0.0132787	0.014596	4	12	0.0128236	0.0119504	0.00843662	0.0107029	0.00891558	0.0104191
16	30		1732.97	13	7.58-7.59	0.215286	0.243296	0.299392		0.209631	0.244039	0.287384	16	30	0.00565488	-0.000742976	0.0120079	16	30	0.00927631	0.00961	0.00691536	0.00607857	0.0125648	0.00492238
34	57		2658.52	22	11.08-11.08	0.16531	0.182749	0.199094		0.159091	0.170234	0.196655	34	57	0.00621832	0.0125143	0.00243824	34	57	0.00600126	0.00500689	0.00515244	0.0072984	0.00869748	0.00682529
43	58		1701	15	3.70-3.71	0.247449	0.309239	0.391526		0.240976	0.290153	0.373809	43	58	0.00647336	0.0190863	0.0177171	43	58	0.00473258	0.00545977	0.0112537	0.00388724	0.0156135	0.0057376
52	64		1275.69	12	12.36-12.38	0.196819	0.252507	0.34689		0.179892	0.241827	0.31286	52	64	0.0169268	0.0106803	0.0340304	52	64	0.0140344	0.00865297	0.00823879	0.00577604	0.0193013	0.00900176
52	71		2106.16	19	4.74-4.75	0.279607	0.359513	0.34157		0.270835	0.374882	0.335211	52	71	0.00877245	-0.0153696	0.00635837	52	71	0.0206284	0.023669	0.0221914	0.0223231	0.0543751	0.0236984
52	72	Phosphoryl STY (1)	2257.16	20	12.33-12.34	0.0882961	0.103794	0.117192		0.0816647	0.0987278	0.100613	52	72	0.00663143	0.00506653	0.0165786	52	72	0.0125188	0.0190376	0.0149924	0.0136659	0.0119084	0.0110082
53	66		1429.81	13	7.99-8.00	#REF!	#REF!	#REF!		#REF!	#REF!	#REF!	53	66	#REF!	#REF!	#REF!	53	66	#REF!	#REF!	#REF!	#REF!	#REF!	#REF!
59	69		1206.65	10	8.77-8.78	0.273439	0.440336	0.498969		0.270012	0.430586	0.481261	59	69	0.00342747	0.00975	0.0177079	59	69	0.0112719	0.0127433	0.00702165	0.0138764	0.0117865	0.00813505
70	86		1994.07	16	8.71-8.72	0.486557	0.511906	0.521369		0.465319	0.488415	0.518584	70	86	0.0212385	0.0234915	0.00278524	70	86	0.0174326	0.0104909	0.0104429	0.0126376	0.011037	0.0126414
83	98	Phosphoryl STY (6)	1916.96	15	6.79-6.80	0.0514236	0.12245	0.20617		0.0596133	0.12304	0.20583	83	98	-0.00818976	-0.000589524	0.000339524	83	98	0.0062119	0.0127521	0.0144805	0.00514524	0.0103824	0.00312214
90	104		1678.73	14	9.58-9.59	0.162427	0.149957	0.171111		0.159768	0.154458	0.162882	90	104	0.00265857	-0.00450102	0.00822918	90	104	0.0303541	0.0486222	0.0390627	0.0251149	0.0342002	0.0335322
112	129		2131.1	17	12.64-12.65	0.0965955	0.186769	0.243519		0.0950652	0.195172	0.240665	112	129	0.00153036	-0.00840339	0.00285411	112	129	0.0181379	0.0187645	0.0214654	0.0209739	0.0208913	0.0193689
124	134		1247.63	10	8.14-8.14	0.101965	0.156525	0.203389		0.099958	0.153307	0.192566	124	134	0.00200714	0.00321757	0.0108233	124	134	0.0118691	0.00917943	0.0170104	0.00963386	0.0121519	0.0137594
148	157		1208.64	9	5.03-5.04	0	0.683504	0.720579		0	0.691131	0.726228	148	157	0	-0.00762725	-0.0056489	148	157	0	0.0185489	0.00725143	0	0.00685407	0.0149274
149	168		2527.41	19	6.97-6.98	0	0.20667	0.229105		0	0.210518	0.233841	149	168	0	-0.00384779	-0.00473545	149	168	0	0.00562455	0.00715065	0	0.00710162	0.0110731
171	181		1319.66	10	8.18-8.19	0	0.468995	0.43063		0	0.4793	0.413741	171	181	0	-0.0103047	0.0168884	171	181	0	0.0033699	0.0278879	0	0.0112533	0.0184236
182	202		2327.26	19	11.03-11.08	0	0.0757212	0.096142		0	0.0821737	0.0857844	182	202	0	-0.0064525	0.0103576	182	202	0	0.00900298	0.00172202	0	0.00316452	0.00609036
204	220		2114.27	15	7.58-7.59	0	0.0557214	0.0769173		0	0.055034	0.0683708	204	220	0	0.000687368	0.00854647	204	220	0	0.00188511	0.0136608	0	0.0021309	0.0138815
210	221		1472.95	10	5.31-5.32	0	0.157625	0.185736		0	0.172557	0.197068	210	221	0	-0.0149322	-0.0113319	210	221	0	0.00568571	0.0048075	0	0.00825393	0.00752814

## Sheet: OceS4
				Date:			31.05.18
Color scale				Experiment date:			30.05.18
0	0.35	0.7		Sample:			OceS4							-0.1	-0.05	0.05	0.1
				Machine:			synapt G2
																				STDEVS			STDEVS		AV. SD	0.0107355
		Max Frac Deut		0.7		a	Apo Ribo			b	Ribo+GCN2				a-b differences					a	Apo Ribo		b	Ribo+GCN2
Start	End	Mod	m/z	#D	RT	5	50	500		5	50	500	Start	End	5	50	500	Start	End	5	50	500	5	50	500
2	13		1360.86	10	7.89-7.90	0.28774	0.355494	0.426308		0.277732	0.342533	0.43075	2	13	0.0100076	0.0129611	-0.00444214	2	13	0.0167394	0.0206506	0.0148209	0.0143533	0.0105709	0.0186266
31	46		1774	12	6.11-6.12	0.525511	0.575884	0.585852		0.523525	0.567905	0.557613	31	46	0.00198595	0.00797881	0.028239	31	46	0.0204727	0.0102748	0.00908107	0.010231	0.0160858	0.00842548
32	47		1824.02	13	10.65-10.66	0.665743	0.799532	0.796621		0.650105	0.768082	0.790147	32	47	0.0156378	0.0314501	0.0064744	32	47	0.00754132	0.0103551	0.00341626	0.0126349	0.00716077	0.00679187
46	55	Phosphoryl STY (9)	1373.75	9	6.11-6.12	0.625111	0.696184	0.674875		0.621532	0.677145	0.6841	46	55	0.00357905	0.0190395	-0.00922444	46	55	0.00795317	0.00895587	0.0154143	0.0125344	0.0187951	0.00651571
48	60		1548.85	12	7.85-7.88	0.155422	0.213732	0.2921		0.153455	0.216427	0.2775	48	60	0.00196774	-0.00269417	0.0146005	48	60	0.00152679	0.00341	0.00711095	0.00171738	0.0151327	0.00342321
61	80		2391.37	19	6.02-6.03	0.215566	0.243698	0.29533		0.212777	0.23487	0.282607	61	80	0.00278902	0.00882842	0.0127234	61	80	0.00932451	0.00848654	0.0136745	0.00813489	0.0104143	0.0053597
95	108		1669.87	13	10.16-10.17	0.403793	0.506927	0.588687		0.399025	0.492335	0.569786	95	108	0.00476802	0.014592	0.0189008	95	108	0.0181201	0.00893	0.0144638	0.0133575	0.00580989	0.0138224
99	112		1722.94	13	7.21-7.22	0.748788	0.83834	0.888433		0.742002	0.806923	0.863718	99	112	0.00678604	0.0314166	0.0247153	99	112	0.0192704	0.00510505	0.00531154	0.0131033	0.0115447	0.0190122
110	132		2685.54	21	6.15-6.15	0.143324	0.218874	0.269112		0.134155	0.220224	0.262794	110	132	0.0091685	-0.00135	0.00631816	110	132	0.00503082	0.0038115	0.00643789	0.00626844	0.00897061	0.00757673
117	128		1494.85	11	10.30-10.31	0.27627	0.371557	0.489526		0.270472	0.362711	0.485171	117	128	0.00579831	0.0088461	0.00435494	117	128	0.00812104	0.0108425	0.0117957	0.0179482	0.0103838	0.0130653
136	149		1691.93	12	10.81-11.07	0.404042	0.53062	0.571689		0.40002	0.498259	0.563661	136	149	0.00402202	0.0323611	0.00802774	136	149	0.00112155	0.0182543	0.00611512	0.00682405	0.0070781	0.00347679
143	162		2341.29	17	10.90-10.91	0.65492	0.667818	0.687542		0.647816	0.66013	0.671059	143	162	0.00710471	0.00768857	0.0164829	143	162	0.00555874	0.00722773	0.0319538	0.00671908	0.0169866	0.00442412
147	161		1784.99	12	10.36-10.37	0.074598	0.120868	0.26912		0.071406	0.118271	0.262626	147	161	0.00319202	0.00259679	0.00649381	147	161	0.0030475	0.00445262	0.0083069	0.00386417	0.00473226	0.00235357
150	160		1224.68	8	10.38-10.38	0.239895	0.270548	0.273764		0.210169	0.226651	0.265983	150	160	0.0297261	0.043897	0.00778107	150	160	0.00979661	0.00697054	0.0150907	0.0106688	0.0282889	0.00813875
154	160		802.467	6	8.51-8.52	0.122817	0.226522	0.417041		0.0909164	0.235485	0.409893	154	160	0.0319005	-0.00896333	0.00714881	154	160	0.0127743	0.0188174	0.00774619	0.00611286	0.0069569	0.0137702
187	197		1127.65	10	5.05-5.06	0.421567	0.40078	0.411038		0.439024	0.43013	0.4359	187	197	-0.0174576	-0.0293497	-0.0248623	187	197	0.0135181	0.017026	0.00549571	0.016525	0.0111743	0.019658
189	197		942.573	8	10.26-10.28	0.266283	0.480553	0.717122		0.240229	0.477752	0.700835	189	197	0.0260545	0.00280089	0.0162866	189	197	0.0165723	0.00840411	0.00780018	0.0134159	0.00566821	0.00468929
233	242		1181.72	7	8.57-8.58	0.0845918	0.166342	0.181909		0.0897212	0.158043	0.175401	233	242	-0.00512939	0.00829918	0.00650755	233	242	0.0214031	0.0101294	0.0122188	0.0176269	0.00125286	0.0264651
237	249	Phosphoryl STY (11)	1461.83	11	9.07-9.08	0.201711	0.241818	0.344294		0.207985	0.256386	0.331878	237	249	-0.00627455	-0.0145678	0.0124166	237	249	0.0108505	0.0020039	0.015609	0.0108939	0.00239494	0.00316636
249	255		903.464	6	5.31-5.32	0.50708	0.589076	0.706309		0.522245	0.603016	0.707858	249	255	-0.0151655	-0.0139395	-0.00154929	249	255	0.016381	0.0135579	0.0282486	0.0108752	0.00744405	0.0159462

## Sheet: OceS6
				Date:			31.05.18
Color scale				Experiment date:			30.05.18
0	0.35	0.7		Sample:			OceS6							-0.1	-0.05	0.05	0.1
				Machine:			synapt G2
																				STDEVS			STDEVS		AV. SD	0.0123899
		Max Frac Deut		0.7		a	Apo Ribo			b	Ribo+GCN2				a-b differences					a	Apo Ribo		b	Ribo+GCN2
Start	End	Mod	m/z	#D	RT	5	50	500		5	50	500	Start	End	5	50	500	Start	End	5	50	500	5	50	500
85	99		1839.1	13	10.07-10.09	0.343543	0.397275	0.481486		0.340878	0.413737	0.458002	85	99	0.00266484	-0.0164614	0.0234843	85	99	0.00552462	0.00522308	0.00805495	0.00785538	0.0105104	0.00270934
93	113	Phosphoryl STY (15)	2377.31	20	9.18-9.20	0.284249	0.362317	0.401876		0.287637	0.356372	0.39181	93	113	-0.00338886	0.00594507	0.0100661	93	113	0.00138557	0.00127321	0.004411	0.00326614	0.00785129	0.00265321
108	118		1211.77	10	6.75-6.76	0.233846	0.296305	0.347323		0.237716	0.305189	0.330143	108	118	-0.00386971	-0.00888357	0.0171803	108	118	0.00924243	0.0318797	0.0110066	0.0217197	0.047686	0.0286763
121	140	Phosphoryl STY (5)Phosphoryl STY (19)	2351.21	16	7.43-7.45	0.407022	0.449947	0.471545		0.395066	0.445739	0.470274	121	140	0.011956	0.00420857	0.00127125	121	140	0.00749295	0.00619661	0.0126133	0.00472009	0.0154822	0.00575545
125	139		1654.93	12	6.95-6.97	0.171594	0.180356	0.256589		0.17841	0.186736	0.246116	125	139	-0.00681524	-0.00638048	0.0104732	125	139	0.0111745	0.0149115	0.0113431	0.00698131	0.0152975	0.00773
135	147	Phosphoryl STY (5)	1678.96	11	7.69-7.70	0.127096	0.118119	0.172443		0.1045	0.122929	0.132864	135	147	0.0225964	-0.00481026	0.0395787	135	147	0.0031339	0.00233299	0.00842571	0.00956065	0.015754	0.0107431
162	173		1369.83	10	7.66-7.67	0.315898	0.375807	0.433245		0.312559	0.375206	0.441528	162	173	0.00333857	0.000600857	-0.00828314	162	173	0.00234829	0.020067	0.00870971	0.007211	0.0112244	0.00941371
163	174		1353.8	9	9.55-9.56	0.703784	0.708862	0.719827		0.706512	0.720454	0.70088	163	174	-0.00272825	-0.0115916	0.0189467	163	174	0.0087381	0.00863222	0.00539476	0.0119002	0.0284921	0.00846873
173	188		1884.17	13	8.26-8.27	0.935831	0.942892	0.93418		0.924952	0.932416	0.916391	173	188	0.0108787	0.0104762	0.0177888	173	188	0.0191648	0.0160537	0.0152276	0.0132918	0.0140392	0.0252347
180	196		2099.35	15	7.07-7.08	0.142003	0.182291	0.237672		0.125903	0.175603	0.214803	180	196	0.0160993	0.00668867	0.0228693	180	196	0.023161	0.0180335	0.0139491	0.014411	0.0132068	0.011099
183	193		1432.91	10	5.95-5.96	0.457641	0.49687	0.541982		0.42892	0.469397	0.521645	183	193	0.0287204	0.0274736	0.0203367	183	193	0.00700914	0.01775	0.007981	0.0165173	0.0147877	0.0121441
208	224		2092.21	16	4.67-4.69	0.278418	0.337758	0.474572		0.270994	0.329036	0.464329	208	224	0.00742473	0.00872259	0.0102429	208	224	0.00959589	0.0108931	0.014568	0.0140894	0.00972277	0.0122283
223	241		2284.34	18	4.28-4.29	0.467453	0.439067	0.445805		0.459458	0.443343	0.451828	223	241	0.00799468	-0.00427556	-0.00602286	223	241	0.0199485	0.0311958	0.026269	0.0126451	0.0290261	0.0230609
226	239		1684.01	13	10.11-10.13	0.280937	0.432646	0.514388		0.274533	0.407862	0.502676	226	239	0.00640352	0.0247836	0.0117119	226	239	0.00733703	0.00560451	0.00554813	0.00226879	0.0193381	0.00317319

## Sheet: OceS7
				Date:			31.05.18
Color scale				Experiment date:			30.05.18
0	0.35	0.7		Sample:			OceS7							-0.1	-0.05	0.05	0.1
				Machine:			synapt G2
																				STDEVS			STDEVS		AV. SD	0.0111594
		Max Frac Deut		0.7		a	Apo Ribo			b	Ribo+GCN2				a-b differences					a	Apo Ribo		b	Ribo+GCN2
Start	End	Mod	m/z	#D	RT	5	50	500		5	50	500	Start	End	5	50	500	Start	End	5	50	500	5	50	500
12	32		2336.1	19	11.42-11.43	0.218133	0.307819	0.382032		0.220101	0.30832	0.380163	12	32	-0.00196797	-0.000500827	0.0018694	12	32	0.00482774	0.0120167	0.0106995	0.00455985	0.00911466	0.00655241
35	46		1413.81	11	6.12-6.13	0.0418982	0.047666	0.0674856		0.0430504	0.0454149	0.0601106	35	46	-0.00115221	0.00225104	0.00737494	35	46	0.00666948	0.00884442	0.0118331	0.013807	0.00672351	0.0150697
37	59		2452.4	22	13.59-13.62	0.468591	0.598022	0.698395		0.45473	0.590914	0.686948	37	59	0.0138606	0.00710838	0.0114471	37	59	0.0100242	0.0081776	0.0109495	0.00745669	0.0093139	0.00810961
42	54		1386.75	12	12.46-12.46	0.189007	0.294783	0.395104		0.187576	0.285931	0.379439	42	54	0.00143048	0.0088525	0.0156648	42	54	0.00168548	0.007785	0.00427179	0.00144905	0.00653833	0.00640917
43	53		1200.68	10	13.22-13.22	0.0721609	0.171093	0.285446		0.0634366	0.167499	0.282865	43	53	0.00872429	0.00359443	0.00258157	43	53	0.00312814	0.00503514	0.00540971	0.003297	0.0238411	0.00601471
51	63		1372.83	12	11.36-11.37	0.28476	0.305587	0.314945		0.271567	0.298165	0.311861	51	63	0.0131926	0.0074219	0.00308405	51	63	0.0101151	0.00439655	0.00944131	0.00712905	0.0106608	0.00312786
60	70		1266.82	8	7.26-7.27	0.161618	0.176099	0.308843		0.155549	0.159943	0.289194	60	70	0.00606804	0.0161561	0.0196488	60	70	0.0105027	0.00544304	0.00799179	0.0250359	0.0141005	0.00861518
65	81		2036.25	14	6.42-6.43	0.643927	0.607483	0.589281		0.615952	0.575928	0.612983	65	81	0.0279756	0.0315546	-0.0237019	65	81	0.0174923	0.0169588	0.0102638	0.00810867	0.0159134	0.0271743
83	102		2366.42	18	7.46-7.49	0.86064	0.92756	0.954904		0.863554	0.932653	0.945948	83	102	-0.00291381	-0.0050931	0.00895595	83	102	0.0216451	0.0126572	0.00767484	0.0115327	0.0129729	0.0135345
99	116		2235.4	15	10.36-10.38	0.240051	0.301108	0.369192		0.248258	0.294569	0.369422	99	116	-0.00820714	0.00653848	-0.000230095	99	116	0.0134972	0.00890486	0.014425	0.0155101	0.0175475	0.015503
115	128		1607.91	12	5.85-5.87	0.141797	0.305327	0.419226		0.139803	0.295227	0.415435	115	128	0.00199357	0.0101001	0.00379024	115	128	0.0212094	0.0211611	0.0191781	0.02024	0.0145718	0.0168373
133	153		2382.43	19	10.48-10.49	0.230408	0.27294	0.297254		0.23812	0.295213	0.293866	133	153	-0.00771256	-0.0222738	0.00338797	133	153	0.00442316	0.00750256	0.00403805	0.00670444	0.0182236	0.00764714
137	150		1569.94	13	7.05-7.06	0.541029	0.552087	0.584649		0.544693	0.561948	0.551115	137	150	-0.00366385	-0.00986132	0.0335343	137	150	0.0182592	0.00670912	0.0386164	0.0161852	0.0256579	0.0124948
159	171		1538.76	12	8.49-8.50	0.208689	0.370553	0.469597		0.202078	0.369945	0.480244	159	171	0.00661119	0.000607024	-0.0106471	159	171	0.005115	0.0038619	0.00644167	0.00796464	0.00837643	0.0207092
162	177		1878.9	15	10.27-10.28	0.0975819	0.153265	0.204573		0.112423	0.148794	0.183551	162	177	-0.014841	0.00447048	0.0210219	162	177	0.0096521	0.016979	0.00237943	0.0100466	0.0134334	0.0151381
177	194		2203.14	16	12.75-12.76	0.394375	0.443875	0.486575		0.387781	0.439467	0.497499	177	194	0.00659464	0.00440812	-0.0109245	177	194	0.0161719	0.00367375	0.0112129	0.00892313	0.00897866	0.00509393

## Sheet: OceS8
				Date:			31.05.18
Color scale				Experiment date:			30.05.18
0	0.35	0.7		Sample:			OceS8							-0.1	-0.05	0.05	0.1
				Machine:			synapt G2
																				STDEVS			STDEVS		AV. SD	0.0108022
		Max Frac Deut		0.7		a	Apo Ribo			b	Ribo+GCN2				a-b differences					a	Apo Ribo		b	Ribo+GCN2
Start	End	Mod	m/z	#D	RT	5	50	500		5	50	500	Start	End	5	50	500	Start	End	5	50	500	5	50	500
21	41		2483.41	18	13.10-13.12	0.333583	0.421765	0.531362		0.316771	0.412322	0.513404	21	41	0.0168125	0.00944341	0.0179581	21	41	0.00942595	0.0173112	0.0105987	0.00964603	0.015937	0.00984619
22	37	Phosphoryl STY (15)	1977.05	14	9.03-9.04	0.81894	0.84038	0.838795		0.807688	0.850113	0.846844	22	37	0.0112515	-0.00973357	-0.00804857	22	37	0.00354031	0.00573888	0.0105491	0.00957541	0.0223211	0.0145363
43	60		2038.21	17	8.86-8.90	0.149353	0.279878	0.396319		0.148646	0.273316	0.392251	43	60	0.000706975	0.00656277	0.00406891	43	60	0.0115854	0.015584	0.00905546	0.00558025	0.0248707	0.0110979
81	93		1478.76	12	9.09-9.09	0.64998	0.674442	0.673767		0.624741	0.650578	0.647317	81	93	0.0252383	0.0238637	0.0264495	81	93	0.00316345	0.0115542	0.00192	0.00651381	0.00187048	0.00661262
89	98		1186.75	9	10.30-10.30	-0.000374286	-0.0131116	0.0111084		-0.00754794	0.00194825	-0.00796524	89	98	0.00717365	-0.0150598	0.0190737	89	98	0.00540683	0.00982429	0.0221413	0.0111065	0.0157821	0.0103665
97	108		1301.71	10	4.32-4.32	0.67494	0.65419	0.647946		0.666841	0.655542	0.647051	97	108	0.00809857	-0.00135171	0.000895143	97	108	0.010938	0.0173834	0.0146139	0.00905857	0.00878029	0.00941886
116	133	Phosphoryl STY (15)	2088.1	15	10.73-10.74	0.241385	0.287117	0.324422		0.257023	0.282308	0.315429	116	133	-0.0156382	0.00480857	0.00899371	116	133	0.0174368	0.0222656	0.00611381	0.00697124	0.0196326	0.015641
130	142		1572.82	11	7.78-7.80	0.43281	0.501248	0.578259		0.462093	0.519174	0.597146	130	142	-0.0292825	-0.0179255	-0.0188862	130	142	0.0111848	0.0047274	0.00202039	0.00294675	0.0145627	0.00861883
151	162		1386.84	11	4.97-4.98	0.861013	0.831696	0.833247		0.843297	0.820824	0.822386	151	162	0.0177158	0.0108713	0.0108609	151	162	0.0150235	0.00965675	0.0145425	0.00524623	0.0105373	0.0144016
153	172		2302.31	19	5.31-5.32	0.743456	0.70205	0.703856		0.731252	0.712655	0.710834	153	172	0.0122042	-0.0106045	-0.00697797	153	172	0.0240195	0.0268591	0.0113879	0.0113336	0.0163692	0.00946714
155	171		1933.04	16	9.92-9.93	0.278138	0.31313	0.333235		0.270232	0.293505	0.303685	155	171	0.00790607	0.0196254	0.0295499	155	171	0.00714134	0.00625545	0.000989554	0.00391634	0.017281	0.00595152
166	176		1191.66	10	6.75-6.76	0.184801	0.24966	0.391379		0.192193	0.246438	0.378395	166	176	-0.00739157	0.00322214	0.0129844	166	176	0.003763	0.00620814	0.00228357	0.00555357	0.00939729	0.0119314
175	187		1287.62	11	4.65-4.66	0.206496	0.266362	0.363299		0.203457	0.268994	0.354981	175	187	0.00303844	-0.00263195	0.00831727	175	187	0.00823195	0.0128964	0.00952416	0.00863883	0.0172192	0.0111686

## Sheet: OceS10
				Date:			31.05.18
Color scale				Experiment date:			30.05.18
0	0.35	0.7		Sample:			OceS10							-0.1	-0.05	0.05	0.1
				Machine:			synapt G2
																				STDEVS			STDEVS		AV. SD	0.0102388
		Max Frac Deut		0.7		a	Apo Ribo			b	Ribo+GCN2				a-b differences					a	Apo Ribo		b	Ribo+GCN2
Start	End	Mod	m/z	#D	RT	5	50	500		5	50	500	Start	End	5	50	500	Start	End	5	50	500	5	50	500
2	16		1849.08	13	10.12-10.13	0.321677	0.465406	0.559088		0.296212	0.453323	0.547537	2	16	0.0254648	0.0120835	0.0115505	2	16	0.0115074	0.0129273	0.00481077	0.0111467	0.0133335	0.00543
10	25		1839.04	15	10.85-10.85	0.0653949	0.0720222	0.103753		0.0637704	0.0687623	0.106716	10	25	0.00162448	0.0032599	-0.00296314	10	25	0.0121653	0.00768086	0.0104889	0.00908429	0.00703714	0.007124
14	31		2070.16	16	8.87-8.90	0.319333	0.37908	0.535173		0.295509	0.364061	0.524944	14	31	0.0238246	0.0150196	0.0102286	14	31	0.0105125	0.00999536	0.00964777	0.0102828	0.0139415	0.0139231
19	28		1083.6	9	8.40-8.40	0.174942	0.23026	0.247858		0.164995	0.237773	0.247417	19	28	0.00994683	-0.00751381	0.000440952	19	28	0.00521143	0.0106808	0.00128048	0.0208497	0.0075446	0.00705032
22	43		2480.34	18	7.24-7.25	0.369216	0.425424	0.442508		0.360595	0.413991	0.443086	22	43	0.00862079	0.0114329	-0.000578175	22	43	0.00207341	0.0110072	0.010914	0.00669968	0.0107733	0.00864159
29	38		1165.6	7	8.84-8.85	0.693876	0.747301	0.899949		0.651071	0.754459	0.884215	29	38	0.0428047	-0.00715816	0.0157343	29	38	0.0180478	0.0133359	0.0075751	0.022671	0.00609837	0.0108437
36	44		1007.53	7	13.49-13.50	0.240247	0.290179	0.346282		0.236547	0.289297	0.356975	36	44	0.00370082	0.000882653	-0.0106929	36	44	0.0101843	0.0118518	0.00468735	0.00250143	0.00820592	0.00177347
40	46		809.434	5	10.71-10.71	0.663798	0.663756	0.64473		0.658929	0.654448	0.649769	40	46	0.00486829	0.009308	-0.00503943	40	46	0.00478086	0.013148	0.00540571	0.00578171	0.012942	0.00651743
48	61		1624.85	13	9.22-9.22	0.114428	0.138688	0.161431		0.111649	0.120047	0.124872	48	61	0.00277901	0.0186414	0.0365595	48	61	0.00908978	0.00471352	0.0130105	0.00516044	0.0139849	0.020141
62	74		1832.85	12	10.80-10.81	0.382212	0.44601	0.515657		0.368356	0.431923	0.506565	62	74	0.0138567	0.0140871	0.00909214	62	74	0.012549	0.0118138	0.0259406	0.00962357	0.019256	0.0246106
70	81		1484.74	11	8.54-8.54	0.267566	0.335043	0.34381		0.269283	0.33621	0.334985	70	81	-0.00171714	-0.00116714	0.00882506	70	81	0.00688948	0.00945156	0.0196968	0.00531831	0.0141986	0.00468519
75	81		864.457	6	8.25-8.26	0.125016	0.27038	0.45731		0.124337	0.269245	0.42623	75	81	0.000679524	0.00113595	0.0310798	75	81	0.00462333	0.0144769	0.00945357	0.00640548	0.0275226	0.0188021
82	94		1462.83	9	12.69-12.70	0.458185	0.637431	0.723632		0.436136	0.617206	0.717414	82	94	0.022049	0.0202256	0.00621873	82	94	0.00678159	0.0155268	0.00218921	0.00591127	0.00269286	0.00415032
84	99	Phosphoryl STY (14)	1919.04	11	6.19-6.19	0.318033	0.355544	0.414665		0.308523	0.338587	0.391273	84	99	0.00950948	0.0169566	0.0233925	84	99	0.0105717	0.0184881	0.0195265	0.00796091	0.0183879	0.00503896
86	104		2129.19	13	5.53-5.56	0.4973	0.566547	0.603043		0.488147	0.550744	0.605051	86	104	0.00915297	0.0158034	-0.00200824	86	104	0.016661	0.00575648	0.0161565	0.0178242	0.0188285	0.0174863
96	106		1308.72	7	13.14-13.15	0.806793	0.9051	0.925714		0.819523	0.910306	0.955373	96	106	-0.01273	-0.00520653	-0.0296588	96	106	0.00472796	0.0117433	0.0148667	0.00785878	0.0105051	0.0118363
113	120		926.564	6	9.90-9.90	0.181285	0.242374	0.336453		0.173856	0.255695	0.342481	113	120	0.00742881	-0.0133212	-0.00602857	113	120	0.00952524	0.00923	0.00922	0.0050469	0.0105557	0.00101381
126	144		1945.03	16	9.69-9.70	0.0908358	0.132232	0.247969		0.0859841	0.122824	0.23876	126	144	0.0048517	0.00940768	0.00920929	126	144	0.00221884	0.00295554	0.00182661	0.00299277	0.00929321	0.00889732

## Sheet: OceS12
				Date:			31.05.18
Color scale				Experiment date:			30.05.18
0	0.35	0.7		Sample:			OceS12							-0.1	-0.05	0.05	0.1
				Machine:			synapt G2
																				STDEVS			STDEVS		AV. SD	0.00786226
		Max Frac Deut		0.7		a	Apo Ribo			b	Ribo+GCN2				a-b differences					a	Apo Ribo		b	Ribo+GCN2
Start	End	Mod	m/z	#D	RT	5	50	500		5	50	500	Start	End	5	50	500	Start	End	5	50	500	5	50	500
6	15		946.466	9	7.49-7.50	0.275678	0.281775	0.32572		0.273823	0.281372	0.324127	6	15	0.00185508	0.000403016	0.00159302	6	15	0.00348746	0.0182017	0.00581	0.00859349	0.00728048	0.00687921
16	35		2119.22	19	10.20-10.21	0.196115	0.220428	0.279287		0.200964	0.213694	0.279568	16	35	-0.0048491	0.00673489	-0.000280902	16	35	0.00564526	0.00195519	0.00245902	0.00855767	0.013402	0.0113837
26	48		2539.43	22	9.18-9.20	0.189747	0.243122	0.312214		0.18926	0.249907	0.310173	26	48	0.000486818	-0.00678552	0.00204097	26	48	0.00674247	0.00808162	0.00671188	0.00737565	0.0110948	0.0083089
30	37		871.511	7	11.25-11.25	0.130821	0.179667	0.221188		0.12037	0.180017	0.225792	30	37	0.0104516	-0.000350204	-0.00460367	30	37	0.00138327	0.0161843	0.00716633	0.00488939	0.00955612	0.00206245
30	45		1725.02	15	10.31-10.32	0.258355	0.341876	0.472518		0.254614	0.337377	0.473904	30	45	0.00374086	0.00449876	-0.00138638	30	45	0.00600257	0.00277124	0.00363714	0.00269457	0.00728733	0.00339771
34	44		1171.68	10	6.59-6.60	0.345085	0.384737	0.442423		0.338883	0.381845	0.450073	34	44	0.00620157	0.00289243	-0.00764943	34	44	0.0118673	0.00583271	0.0136246	0.008354	0.00867486	0.0130401
38	49		1321.77	11	4.85-4.85	0.203762	0.312838	0.42559		0.205295	0.313192	0.438587	38	49	-0.00153299	-0.000354416	-0.0129969	38	49	0.00833481	0.0104512	0.00942364	0.00593948	0.0138583	0.00252545
84	98		1702.89	14	13.87-13.87	0.377928	0.409689	0.427911		0.375354	0.405264	0.432924	84	98	0.00257388	0.00442459	-0.00501378	84	98	0.00780265	0.00853918	0.0129235	0.0031602	0.00818112	0.0037
88	100		1500.8	11	7.35-7.37	0.300928	0.445477	0.477653		0.322734	0.461151	0.469964	88	100	-0.021806	-0.0156742	0.00768883	88	100	0.00232299	0.0142536	0.0106658	0.00848195	0.0079787	0.0115347
89	101		1470.82	11	8.76-8.77	0.288809	0.352382	0.404314		0.281517	0.356713	0.398035	89	101	0.00729169	-0.00433182	0.00627948	89	101	0.00897299	0.00562	0.0052361	0.00681831	0.0087426	0.0158719

[truncated: 68 more sheets: OceS17, OceS19, OceS21, OceS24, Oce25, Oce26, OceS27, OceS28, OceS30, OCuS2, OCuS3, OcuS4, OCuS5, OCuS7, OCuS8, OcuS9, OcuS10, OcuS11, OcuS12, OcuS13 …]
