# Supplementary material for: Activation of GCN2 by the ribosomal P-stalk
Source: Proc Natl Acad Sci U S A. 2019 Feb 25;116(11):4946–54. doi: 10.1073/pnas.1813352116 (PMC6421407; doi:10.1073/pnas.1813352116)
Supplement: Supplementary File [file pnas.1813352116.sd02.xlsx]

## Sheet: Overal Meta Analysis
Table S3. HDX Data Summary (GCN2/Stalk Dataset)
Data Set	GCN2/Stalk
# of Peptides	GCN2: 220
	P1: 14
	P2: 58
	P0*: 53 (excluding GST Tag)
Sequence coverage	GCN2: 77.7%
	P1: 72.8 %
	P2: 99.1 %
	P0: 86.7 %
Redundancy	GCN2: 2.44
	P1: 2.05
	P2: 9.47
	P0: 2.79
Average standard deviation	GCN2: 0.71%
	P1: 0.39%
	P2: 0.27%
	P0: 0.44%
Deuterium time course analyzed	0.3/3/30/300/3000 s
Replicates	Triplicates
Significant changes	0.5 Da/ >±5%
*Excluding peptides from the GST tag.

## Sheet: uL10
				Date:			08.06.18
Color scale				Experiment date:			30.05.18
0	0.35	0.7		Sample:			GST-ul10											-0.1	-0.05	0.05	0.1
				Machine:			synapt G2
																										STDEVS					STDEVS
		Max Frac Deut		0.7		a	ul10, Stalk Alone					b	uL10, Stalk + GCN2						a-b differences							a	Stalk alone				b	GCN2 Bound
Start	End	Mod	m/z	#D	RT	0.005	0.05	0.5	5	50		0.005	0.05	0.5	5	50	Start	End	0.005	0.05	0.5	5	50	Start	End	0.005	0.05	0.5	5	50	0.005	0.05	0.5	5	50
-227	-214		1658.97	12	8.71-8.74	0.0424421	0.0958727	0.121034	0.15332	0.334347		0.0643242	0.093585	0.114429	0.148513	0.298379	-227	-214	-0.021882	0.00228774	0.00660536	0.00480798	0.0359682	-227	-214	0.000425595	0.00100833	0.0033175	0.00155738	0.00237786	0.0212948	0.00793071	0.0013206	0.00188536	0.00542893
-200	-183		2283.15	17	7.81-7.85	0.0798418	0.197206	0.311131	0.365968	0.348242		0.0766227	0.171308	0.290451	0.339012	0.374347	-200	-183	0.00321908	0.0258976	0.0206797	0.0269563	-0.026105	-200	-183	0.00157689	0.00502311	0.0281093	0.00821	0.022715	0.00156227	0.00620076	0.00919227	0.00900092	0.0108895
-200	-182		2412.19	18	7.50-7.54	0.0867	0.208928	0.295738	0.330995	0.318744		0.0871613	0.187958	0.329692	0.34106	0.346894	-200	-182	-0.000461349	0.0209709	-0.033954	-0.0100659	-0.0281498	-200	-182	0.00122913	0.0110581	0.015389	0.0017131	0.00962675	0.00191056	0.00961063	0.0120317	0.0138585	0.00823437
-200	-181		2559.26	19	8.98-9.02	0.0826611	0.199141	0.30393	0.355233	0.350274		0.0795011	0.195591	0.328915	0.355004	0.353727	-200	-181	0.00315992	0.00355068	-0.0249848	0.000228797	-0.00345218	-200	-181	0.00404368	0.0140617	0.0210379	0.013802	0.0210612	0.0166505	0.0124468	0.0228244	0.00610113	0.00505602
-189	-174	Phosphoryl STY (1)	2051.03	13	6.91-6.95	0.0954803	0.125717	0.182869	0.229215	0.289181		0.116559	0.100697	0.168921	0.204487	0.290521	-189	-174	-0.0210787	0.0250196	0.0139484	0.0247277	-0.00134044	-189	-174	0.00160264	0.00475516	0.0034356	0.00477725	0.00274538	0.00161363	0.0206768	0.00338143	0.00279659	0.00717945
-183	-171		1555.73	10	11.93-11.95	0.09642	0.149781	0.258986	0.308906	0.325459		0.0887099	0.139484	0.250417	0.292406	0.296835	-183	-171	0.00771014	0.010297	0.00856829	0.0165	0.0286241	-183	-171	0.00605557	0.00561243	0.00834729	0.00468129	0.00548429	0.00608686	0.00758543	0.00892543	0.00993029	0.00627614
-170	-164		806.444	6	6.22-6.25	0.0856955	0.272404	0.291135	0.304419	0.421157		0.0876357	0.28585	0.295975	0.318543	0.427571	-170	-164	-0.00194024	-0.0134462	-0.00484024	-0.0141236	-0.00641381	-170	-164	0.01101	0.0128719	0.0148324	0.0168636	0.00865	0.00850071	0.0190267	0.0184986	0.0136012	0.0114581
-163	-142		2485.28	20	6.91-6.96	0.0870133	0.109882	0.146026	0.171373	0.219		0.0605147	0.0812801	0.152198	0.166528	0.201083	-163	-142	0.0264986	0.0286015	-0.00617193	0.00484436	0.0179169	-163	-142	0.000615429	0.00253629	0.00258921	0.00175714	4e-05	0.00257136	0.0107627	0.00509479	0.00639107	0.00741864
-162	-143		2285.2	18	6.36-6.40	0.0930853	0.117523	0.160963	0.193078	0.230811		0.0735921	0.0964038	0.160545	0.189776	0.234197	-162	-143	0.0194933	0.021119	0.00041746	0.00330222	-0.00338643	-162	-143	0.00287786	0.00489944	0.00766349	0.00827722	0.0144898	0.00834333	0.0108261	0.0240271	0.0215855	0.00587024
-162	-142		2414.24	19	6.36-6.39	0.110884	0.114868	0.145535	0.172958	0.221377		0.0880955	0.104154	0.146693	0.171503	0.197237	-162	-142	0.0227889	0.0107138	-0.00115805	0.00145579	0.0241404	-162	-142	0.0182722	0.00212203	0.0022103	0.00247474	0.00303504	0.00186722	0.00376143	0.00204218	0.0024888	0.0105396
-161	-143		2172.12	17	6.61-6.65	0.0477147	0.134214	0.250202	0.295058	0.301523		0.0488217	0.10553	0.23561	0.282114	0.287641	-161	-143	-0.00110697	0.0286835	0.0145914	0.0129441	0.0138824	-161	-143	0.00266748	0.0102782	0.0130755	0.00812496	0.00204832	0.00245597	0.0310019	0.0474155	0.00973218	0.0132996
-158	-143		1739.87	14	5.19-5.22	0.116193	0.145673	0.198362	0.237776	0.2819		0.106095	0.127991	0.212267	0.253986	0.301114	-158	-143	0.0100979	0.0176817	-0.0139047	-0.0162099	-0.0192146	-158	-143	0.00887153	0.00878092	0.0123874	0.0124139	0.0214911	0.00702122	0.00772571	0.0177596	0.0166822	0.0184074
-158	-140		2069.03	17	5.88-5.92	0.0922913	0.119121	0.162061	0.194957	0.243158		0.0959884	0.112928	0.158663	0.198951	0.231419	-158	-140	-0.00369714	0.00619303	0.00339731	-0.0039937	0.0117392	-158	-140	0.00152462	0.000687815	0.000978067	0.00176151	0.00119807	0.00100017	0.00449504	0.00392034	0.00285714	0.0021184
-132	-126		809.415	6	6.32-6.35	0.0441998	0.0617333	0.102613	0.192806	0.311311		0.045591	0.0583781	0.111407	0.214449	0.330978	-132	-126	-0.00139119	0.00335524	-0.00879405	-0.0216433	-0.0196674	-132	-126	0.00749167	0.00741405	0.00985429	0.00832357	0.00769952	0.00769405	0.0099381	0.00985548	0.00960524	0.0102281
-132	-119		1642.85	13	6.96-6.99	0.125866	0.18706	0.235649	0.290666	0.414703		0.123551	0.179626	0.255751	0.31	0.435238	-132	-119	0.00231516	0.00743396	-0.0201022	-0.019334	-0.0205349	-132	-119	0.00685099	0.00897319	0.0161401	0.0155763	0.0279677	0.00704846	0.00951088	0.0248779	0.0160564	0.015579
-125	-119		852.457	6	4.24-4.26	0.233962	0.319784	0.438687	0.435294	0.484008		0.211025	0.318707	0.426691	0.419434	0.477862	-125	-119	0.0229379	0.00107643	0.0119964	0.0158602	0.00614595	-125	-119	0.00379476	0.0208164	0.00959833	0.00226119	0.00524071	0.00983524	0.012035	0.0034881	0.00438286	0.00414524
-124	-118		843.425	6	9.24-9.28	0.0543605	0.0726743	0.0929755	0.0972629	0.113242		0.0843802	0.074844	0.10763	0.0930283	0.102792	-124	-118	-0.0300198	-0.00216976	-0.0146545	0.00423452	0.0104495	-124	-118	0.00948643	0.00509429	0.00158619	0.00551119	0.00634857	0.0107888	0.01447	0.00101452	0.00319238	0.0110979
-110	-103		930.533	6	9.22-9.25	0.0203355	0.0281619	0.0814376	0.189909	0.247981		0.0152595	0.0219995	0.0670024	0.169325	0.215017	-110	-103	0.00507595	0.00616238	0.0144352	0.0205848	0.0329643	-110	-103	0.0108771	0.00900762	0.0121174	0.0138186	0.0126883	0.00844405	0.0105874	0.0117474	0.00920452	0.00868571
-100	-78		2788.3	21	8.57-8.61	0.0342577	0.0580759	0.0843879	0.0911673	0.0995784		0.0274963	0.0467407	0.0662163	0.0721709	0.081552	-100	-78	0.00676143	0.0113352	0.0181716	0.0189964	0.0180265	-100	-78	0.00161728	0.00198415	0.00296068	0.00246272	0.00412435	0.0038717	0.00635959	0.00306129	0.00260449	0.00266245
-98	-80		2268.06	17	7.23-7.27	0.0328472	0.0652946	0.0677382	0.077673	0.0738584		0.038186	0.0579604	0.0809666	0.0843757	0.0914381	-98	-80	-0.00533874	0.0073342	-0.0132284	-0.00670269	-0.0175797	-98	-80	0.00146	0.00470807	0.00417916	0.00286782	0.00215277	0.00712235	0.0103243	0.00478714	0.00380092	0.00292353
-62	-54		1039.53	7	11.46-11.49	0.0555039	0.0577139	0.102955	0.161937	0.182134		0.0435704	0.0496955	0.10876	0.166761	0.171234	-62	-54	0.0119335	0.00801837	-0.00580429	-0.00482429	0.0108996	-62	-54	0.00259837	0.00608959	0.00283408	0.00328857	0.000976122	0.0031749	0.00328878	0.00911714	0.00442571	0.00509551
-54	-41		1749.01	12	6.79-6.83	0.0375294	0.0582298	0.0933323	0.0910308	0.100852		0.0534073	0.0569946	0.0896296	0.0953692	0.0969246	-54	-41	-0.0158779	0.00123512	0.00370262	-0.00433833	0.00392726	-54	-41	0.00252917	0.00397929	0.0115423	0.00827155	0.00916833	0.00363167	0.00543583	0.00548786	0.0160137	0.00739583
-53	-43		1310.78	9	6.31-6.31	0.062877	0.0639135	0.0625259	0.071654	0.0940965		0.0328084	0.0576662	0.0653179	0.0665149	0.0903698	-53	-43	0.0300686	0.0062473	-0.00279206	0.00513905	0.00372667	-53	-43	0.00468016	0.00181857	0.00217937	0.00123873	0.00857143	0.000342063	0.00720905	0.00435952	0.00310873	0.00757429
-53	-41		1601.94	11	6.43-6.47	0.0389795	0.0622416	0.098611	0.102346	0.105263		0.0580361	0.0657275	0.0962742	0.0925148	0.0951017	-53	-41	-0.0190566	-0.00348597	0.00233688	0.00983156	0.0101612	-53	-41	0.00985065	0.0106477	0.00694169	0.00502286	0.0100235	0.0135062	0.00617987	0.00434052	0.00540766	0.00599286
-42	-35		1016.58	7	4.38-4.40	0.0410571	0.0792671	0.104209	0.110271	0.17902		0.0563929	0.0999602	0.126226	0.127299	0.177216	-42	-35	-0.0153357	-0.0206931	-0.0220167	-0.0170286	0.00180367	-42	-35	0.0118267	0.00722286	0.00756265	0.00658	0.0120992	0.0191665	0.0293008	0.0138388	0.0184982	0.0182918
-42	-27		1968.07	14	10.58-10.60	0.108259	0.174927	0.208213	0.238083	0.26217		0.110381	0.168859	0.217702	0.22224	0.255725	-42	-27	-0.00212143	0.00606837	-0.00948949	0.0158426	0.00644469	-42	-27	0.0146458	0.0246263	0.00874694	0.00710388	0.0081449	0.00473235	0.00451286	0.00474306	0.012436	0.0329503
-34	-26		1098.57	7	12.03-12.05	0.123974	0.220704	0.318058	0.394865	0.585616		0.150437	0.210911	0.330281	0.413475	0.548458	-34	-26	-0.0264624	0.00979245	-0.0122224	-0.0186102	0.037158	-34	-26	0.0177265	0.0122573	0.00603694	0.00866592	0.0190335	0.00733755	0.0239639	0.0162598	0.0213524	0
-34	-7		2926.34	24	11.06-11.08	0.177477	0.23485	0.327026	0.396599	0.460105		0.152558	0.200341	0.305815	0.377795	0.430404	-34	-7	0.0249187	0.0345087	0.0212111	0.0188033	0.0297012	-34	-7	0.00195714	0.00245554	0.00856625	0.00234321	0.000450893	0.00107012	0.00361101	0.00878125	0.0033119	0.00185494
-34	-6	Phosphoryl STY (1)	3119.39	25	11.69-11.71	0.17663	0.246438	0.3108	0.390791	0.442654		0.161278	0.217826	0.315991	0.381275	0.433212	-34	-6	0.0153521	0.0286114	-0.00519086	0.00951537	0.00944211	-34	-6	0.0105601	0.00419823	0.0229812	0.00681697	0.020466	0.00179137	0.020759	0.01403	0.0150987	0.0339165
-27	-6		2274.01	19	7.58-7.61	0.228983	0.261432	0.328419	0.368451	0.377035		0.192227	0.228791	0.297433	0.339797	0.342974	-27	-6	0.0367559	0.0326416	0.0309859	0.0286538	0.0340605	-27	-6	0.00276459	0.00343917	0.0054909	0.00124391	0.00527451	0.00220842	0.00623278	0.00583774	0.00241195	0.00619429
-26	-6		2087.93	18	6.10-6.13	0.25303	0.278485	0.334372	0.364415	0.373231		0.25579	0.285645	0.317611	0.341865	0.338986	-26	-6	-0.00276016	-0.00715944	0.016761	0.0225501	0.0342447	-26	-6	0.0036273	0.0134941	0.00416278	0.00817143	0.00343468	0.00122833	0.0181717	0.0102344	0.0190352	0.010174
-5	4		1251.56	8	6.02-6.05	0.326286	0.324071	0.340059	0.318367	0.340959		0.262315	0.269197	0.291321	0.276136	0.299914	-5	4	0.0639711	0.0548732	0.0487382	0.0422304	0.0410446	-5	4	0.00334821	0.00198357	0.000834643	0.00616839	0.00610339	0.0126705	0.0104477	0.0104336	0.00139536	0.0115043
-5	15		2633.24	19	8.81-8.85	0.327698	0.388851	0.442467	0.41885	0.428071		0.2716	0.344032	0.382354	0.376178	0.384249	-5	15	0.056098	0.0448198	0.0601132	0.042672	0.0438223	-5	15	0.00226398	0	0.0118015	0.00139466	0.00334459	0.00424263	0.0172185	0.00401654	0.00248368	0.00736271
14	21		987.66	7	12.01-12.03	0.00106061	0.0679927	0.193638	0.311056	0.61705		0.0049851	0.0503837	0.199473	0.3081	0.671575	14	21	-0.00392449	0.017609	-0.00583551	0.00295551	-0.0545245	14	21	0.00839918	0.0103204	0.00643347	0.00967531	0.00069102	0.0043398	0.0123627	0.00557857	0.00608408	0.00273796
18	27		1207.6	8	9.17-9.20	0.0277255	0.0413204	0.058698	0.107376	0.327386		0.0143475	0.0277727	0.0467046	0.111326	0.341611	18	27	0.013378	0.0135477	0.0119934	-0.00395018	-0.0142255	18	27	0.00400196	0.00248286	0.00202786	0.00757518	0.00667839	0.0108821	0.0141955	0.00339089	0.00380232	0.00600018
28	42		1621.8	14	7.24-7.26	0.183714	0.283053	0.456059	0.480106	0.527853		0.159595	0.243371	0.425875	0.443219	0.480102	28	42	0.0241197	0.039682	0.0301839	0.0368871	0.0477511	28	42	0.0025001	0.00397714	0.0108879	0.00443786	0.00198694	0.00267327	0.0101307	0.00303622	0.00339194	0.011642
28	45		2022.03	17	8.61-8.63	0.162506	0.258576	0.425026	0.48191	0.600756		0.154285	0.241309	0.429454	0.487193	0.57623	28	45	0.00822151	0.0172664	-0.00442798	-0.00528311	0.0245266	28	45	0.00111193	0.00623739	0.00938916	0.00339672	0.00397538	0.00328311	0.00902076	0.00670059	0.00458109	0.00450294
28	47		2222.14	19	9.71-9.73	0.1456	0.236919	0.407475	0.511433	0.636688		0.129108	0.214763	0.412638	0.495757	0.627818	28	47	0.0164919	0.0221563	-0.00516293	0.0156764	0.00887	28	47	0.00692624	0.00353865	0.00482729	0.0167354	0.0120287	0.00915398	0.010032	0.00613684	0.0056712	0.00337226
29	47		2075.07	18	9.02-9.04	0.155484	0.254931	0.430751	0.531926	0.632937		0.138577	0.227645	0.437824	0.532364	0.64789	29	47	0.0169066	0.0272861	-0.00707317	-0.00043873	-0.0149526	29	47	0.000691349	0.00999103	0.00837524	0.00317405	0.00659548	0.00195325	0.00834762	0.011807	0.0110436	0.00567175
34	47		1619.84	13	8.43-8.44	0.129758	0.227783	0.45734	0.554147	0.683446		0.160312	0.209478	0.449636	0.562122	0.670652	34	47	-0.0305535	0.0183046	0.0077044	-0.00797527	0.0127946	34	47	0.00308297	0.000221099	0.00513648	0.00220593	0.00239286	0.00691242	0.00696835	0.00664802	0.00923231	0.00698231
46	54		942.61	8	6.28-6.32	0.123178	0.149176	0.25449	0.418278	0.508563		0.106935	0.132681	0.260619	0.403128	0.502893	46	54	0.0162432	0.0164955	-0.00612857	0.0151505	0.00566929	46	54	0.00236875	0.00379036	0.00967375	0.00299929	0.00351625	0.00219018	0.00511036	0.0118362	0.0008625	0.00896107
48	54		742.493	6	5.31-5.35	0.0439933	0.0729121	0.176769	0.318631	0.428312		0.0411793	0.0612586	0.170544	0.313918	0.425607	48	54	0.00281405	0.0116536	0.00622524	0.00471333	0.00270548	48	54	0.00512833	0.00104452	0.00667024	0.00195024	0.00476667	0.0044419	0.0019531	0.00227548	0.000774048	0.00693048
55	61		812.346	6	5.89-5.92	0.252541	0.390666	0.492727	0.49557	0.505448		0.243098	0.38219	0.485578	0.489522	0.491985	55	61	0.0094431	0.00847619	0.00714905	0.00604762	0.0134626	55	61	0.00553405	0.00670595	0.009	0.00371381	0.00183024	0.0054169	0.00892119	0.00538238	0.00285429	0.00682357
61	75		1719.94	13	5.23-5.28	0.115208	0.214754	0.356863	0.422681	0.475069		0.0963535	0.175912	0.319707	0.382671	0.434061	61	75	0.0188542	0.0388422	0.0371568	0.0400096	0.0410077	61	75	0.00445209	0.00960187	0.00981813	0.00688989	0.00851725	0.00324418	0.00748209	0.00455989	0.00356912	0.00350088
62	75		1588.9	12	4.94-4.99	0.123392	0.223445	0.371044	0.441485	0.497131		0.0982151	0.180834	0.321599	0.388147	0.453212	62	75	0.025177	0.042611	0.049445	0.0533385	0.0439188	62	75	0.00219298	0.010124	0.00521655	0.00179429	0.00173536	0.000569643	0.00769976	0.00368964	0.00134726	0.00181214
76	87		1332.77	10	6.10-6.14	0.111452	0.147013	0.210821	0.274996	0.39692		0.108971	0.138092	0.205002	0.27683	0.376568	76	87	0.00248086	0.00892086	0.005819	-0.00183414	0.0203526	76	87	0.004513	0.003585	0.00407857	0.006993	0.00490229	0.00377757	0.00490686	0.00589414	0.0101793	0.014268
76	88		1479.84	11	7.76-7.79	0.115883	0.149585	0.200315	0.256479	0.377333		0.117546	0.143918	0.191832	0.258858	0.354503	76	88	-0.00166273	0.00566688	0.00848234	-0.00237948	0.0228296	76	88	0.000567143	0.00173727	0.00337506	0.00103013	0.00216494	0.000347143	0.000993636	0.00112896	0.00216221	0.00290597
76	89		1578.91	12	8.03-8.06	0.101124	0.13081	0.178928	0.237716	0.349636		0.0632111	0.0778563	0.134283	0.1811	0.299432	76	89	0.0379132	0.0529537	0.0446448	0.0566161	0.0502039	76	89	0.00817024	0.00753214	0.00749083	0.00658131	0.00685107	0.0185924	0.00547833	0.00576	0.00935131	0.02849
77	87		1203.73	9	5.65-5.69	0.114594	0.140391	0.209496	0.277799	0.364375		0.106283	0.124942	0.189602	0.240493	0.293907	77	87	0.00831127	0.0154486	0.0198937	0.0373054	0.0704681	77	87	0.0040527	0.00557111	0.00366698	0.00136492	0.00683476	0.00143921	0.00635571	0.00469016	0.00178286	0.00615857
91	97		835.404	6	4.74-4.76	0.0351538	0.173353	0.460592	0.557112	0.560805		0.0429619	0.179886	0.473741	0.556875	0.548259	91	97	-0.0078081	-0.00653262	-0.0131488	0.000237143	0.0125467	91	97	0.00178405	0.0136112	0.00392452	0.00104786	0.00363262	0.00154952	0.00491071	0.0110336	0.00541143	0.00517881
101	120		1967.06	17	7.83-7.84	0.141599	0.299777	0.494901	0.597351	0.684706		0.139215	0.281923	0.489639	0.583744	0.673259	101	120	0.00238445	0.0178537	0.00526235	0.013607	0.0114477	101	120	0.00338613	0.00480739	0.0102729	0.00315546	0.00297874	0.00104269	0.00680588	0.00742714	0.0136482	0.00919563
103	120		1722.93	15	6.29-6.31	0.158289	0.330809	0.534591	0.621271	0.693603		0.144089	0.310216	0.524402	0.597444	0.65803	103	120	0.0142	0.0205921	0.0101889	0.023827	0.0355728	103	120	0.00270448	0.00539543	0.00957914	0.0016781	0.00477619	0.00162429	0.00928057	0.0109067	0.00117067	0.00381876
121	137		1745.91	14	7.81-7.83	0.248625	0.361564	0.48088	0.51494	0.650464		0.206166	0.30352	0.444142	0.482161	0.619733	121	137	0.0424584	0.0580449	0.0367378	0.032779	0.0307312	121	137	0.00421265	0.00522224	0.00742286	0.00216469	0.00136347	0.0033501	0.00423051	0.0031948	0.00174133	0.00416969
140	153		1459.85	13	8.46-8.48	0.159946	0.272589	0.331467	0.41391	0.532446		0.123875	0.223958	0.324361	0.41346	0.511031	140	153	0.036071	0.0486309	0.00710681	0.00044989	0.0214153	140	153	0.00145055	0.0140243	0.00808187	0.00343143	0.00494176	0.00532132	0.00325802	0.00382044	0.00978604	0.0097933
145	153		1004.57	8	5.59-5.61	0.111616	0.23585	0.312444	0.3538	0.49916		0.0547659	0.144823	0.205847	0.287122	0.489507	145	153	0.05685	0.0910277	0.106597	0.0666786	0.00965304	145	153	0.00881911	0.00916786	0.00872536	0.000981429	0.00106625	0.00362804	0.00577911	0.00354268	0.0015225	0.0118854
146	153		903.526	7	4.53-4.55	0.115272	0.180232	0.235596	0.290946	0.469696		0.101046	0.158917	0.247133	0.306583	0.468119	146	153	0.0142253	0.0213157	-0.0115365	-0.0156373	0.00157612	146	153	0.00308347	0.00462449	0.00166959	0.00589306	0.000863265	0.00182673	0.00527388	0.00262694	0.000726735	0.00627286
158	171		1444.8	13	6.01-6.04	0.129318	0.160261	0.221866	0.397185	0.52198		0.110313	0.146958	0.226601	0.364194	0.505937	158	171	0.0190046	0.0133035	-0.00473495	0.032991	0.016043	158	171	0.00192692	0.00713341	0.0253352	0.0103807	0.00664176	0.00417143	0.00587132	0.0210675	0.00635912	0.00895615
161	171		1104.59	10	4.16-4.18	0.179724	0.242405	0.359446	0.43636	0.533042		0.167127	0.223826	0.34678	0.42313	0.500663	161	171	0.0125967	0.0185793	0.0126659	0.0132301	0.0323787	161	171	0.00103329	0.00471214	0.00278557	0.00163657	0.00194971	0.00323029	0.003279	0.00435529	0.000289	0.004706
161	174		1389.76	13	5.91-5.93	0.122344	0.165113	0.247669	0.347606	0.514877		0.108111	0.150631	0.232165	0.343727	0.494047	161	174	0.0142325	0.0144824	0.0155046	0.00387879	0.0208302	161	174	0.00438593	0.0076478	0.00602648	0.00309791	0.00526593	0.00448549	0.00519967	0.00745758	0.0028878	0.00453978
187	193		846.508	6	10.56-10.58	0.12896	0.185217	0.216768	0.264692	0.601997		0.117377	0.18269	0.20471	0.25983	0.615573	187	193	0.0115833	0.00252762	0.0120588	0.00486214	-0.0135757	187	193	0.00364119	0.00137262	0.00746571	0.0019169	0.00929952	0.00696024	0.00227024	0.00156286	0.00348976	0.00797833
187	205		2163.1	17	11.55-11.57	0.119999	0.209418	0.309042	0.455587	0.654214		0.10778	0.201015	0.301942	0.461099	0.644314	187	205	0.0122194	0.00840303	0.0071	-0.00551176	0.00990067	187	205	0.0010116	0.00700218	0.00317756	0.00269345	0.00193462	0.00236487	0.000600084	0.00180126	0.00275227	0.00215437
188	204		1934.99	15	10.83-10.85	0.0785515	0.155196	0.259958	0.40704	0.628603		0.0774871	0.15277	0.259816	0.41486	0.620892	188	204	0.00106438	0.00242571	0.000141714	-0.00782029	0.00771029	188	204	0.00273152	0.0049259	0.00781076	0.00583981	0.001742	0.00301876	0.000427238	0.00511733	0.00402838	0.00371
191	204		1594.77	12	10.41-10.43	0.0756446	0.158342	0.285419	0.435395	0.593455		0.0876169	0.161359	0.300311	0.447373	0.577187	191	204	-0.0119723	-0.00301643	-0.0148918	-0.011978	0.0162679	191	204	0.0035175	0.00231536	0.00456905	0.000537976	0.0016075	0.00416095	0.00656417	0.00279524	0.00167631	0.00417262
192	205		1581.74	12	9.89-9.92	0.0687421	0.144493	0.279559	0.438736	0.554187		0.0588888	0.113174	0.235883	0.407505	0.478366	192	205	0.00985333	0.0313195	0.0436761	0.0312314	0.0758202	192	205	0.00181893	0.00420524	0.00260952	0.00261857	0.000998095	0.00495095	0.0023325	0.00366083	0.00294679	0.00497405
206	215		1232.63	9	6.96-6.99	0.102831	0.157713	0.226631	0.292717	0.421885		0.0802541	0.128091	0.213003	0.289797	0.383862	206	215	0.0225768	0.0296227	0.0136276	0.00291984	0.0380238	206	215	0.00365746	0.00474254	0.00167571	0.00439476	0.00319079	0.00346683	0.00417905	0.00587762	0.00132111	0.00498317
209	215		889.453	6	5.76-5.79	0.0169662	0.0356314	0.0905467	0.15212	0.238082		0.0186605	0.0348752	0.0820324	0.148384	0.205778	209	215	-0.00169429	0.00075619	0.00851429	0.00373571	0.032304	209	215	0.00200619	0.000532619	0.00118833	0.00228881	2.0427e-05	0.00208238	0.00537667	0.00185714	0.00199619	0.00277452
216	224		944.516	8	5.48-5.50	0.052208	0.0656527	0.0662473	0.0690295	0.0764475		0.0536798	0.0552291	0.0639343	0.0666909	0.0678818	216	224	-0.00147179	0.0104236	0.00231304	0.00233857	0.00856571	216	224	0.000616607	0.0035225	0.00551661	0.000509286	0.00459625	0.0049675	0.00585839	0.00701304	0.00514214	0.007475
216	226		1146.59	10	7.45-7.48	0.0424056	0.0593709	0.0475344	0.0467833	0.0537901		0.0525063	0.0580203	0.0565456	0.0612313	0.0603671	216	226	-0.0101007	0.00135057	-0.00901114	-0.014448	-0.006577	216	226	0.00398286	0.004918	0.00388943	0.00340257	0.00507843	0.006883	0.006908	0.00594057	0.00890671	0.00356314
227	244		1866.01	15	9.62-9.64	0.060305	0.0959544	0.137776	0.159883	0.192092		0.0528667	0.0759326	0.129974	0.159602	0.185041	227	244	0.00743838	0.0200218	0.00780248	0.00028019	0.00705162	227	244	0.00156152	0.00166686	0.00198743	0.00202095	0.000943619	0.00200905	0.0032299	0.00143838	0.000478571	0.00161448
228	244		1752.93	14	9.07-9.09	0.0688881	0.105475	0.148635	0.173525	0.204686		0.0642131	0.0936045	0.149508	0.177696	0.201559	228	244	0.004675	0.0118701	-0.000873061	-0.00417133	0.00312643	228	244	0.00106429	0.00374949	0.00267449	0.000837347	0.000472857	0.00276439	0.00462163	0.000783163	0.00231878	0.00163153
229	244		1624.87	13	9.05-9.07	0.0627158	0.0993982	0.146723	0.143419	0.152006		0.0890081	0.116305	0.159727	0.156344	0.167548	229	244	-0.0262923	-0.0169064	-0.0130037	-0.0129255	-0.0155416	229	244	0.00107615	0.00100253	0.00147341	0.00285549	0.00110099	0.00118989	0.000726813	0.00174604	0.000882198	0.00409176
229	251		2468.4	20	10.58-10.60	0.0585934	0.0810278	0.105857	0.111341	0.116534		0.0547101	0.0759564	0.0980119	0.0999946	0.111051	229	251	0.00388329	0.00507136	0.007845	0.0113463	0.00548321	229	251	0.00373179	0.000813714	0.00350843	0.00329136	0.00319164	0.00376829	0.00229257	0.00104329	0.00217643	0.000201857
232	251		2135.23	17	10.85-10.88	0.0369034	0.046714	0.0734701	0.0749524	0.0839272		0.0291946	0.0457627	0.0633275	0.0706181	0.0716964	232	251	0.00770874	0.000951345	0.0101426	0.00433429	0.0122308	232	251	0.00349311	0.000175546	0.00327807	0.00535723	0.000369328	0.00951739	0.00614571	0.00122361	0.00554866	0.0020395
252	267		1797.93	14	8.96-8.98	0.194791	0.260538	0.333128	0.450745	0.622889		0.184448	0.258969	0.337394	0.460547	0.62048	252	267	0.0103426	0.00156857	-0.00426582	-0.00980224	0.00240878	252	267	0.00304449	0.00491041	0.00651765	0.00550082	0.00534929	0.00413367	0.0068098	0.00620163	0.00818939	0.0045298
255	267		1482.78	11	8.61-8.63	0.20817	0.295595	0.388618	0.529372	0.69519		0.210455	0.294659	0.38555	0.532266	0.68685	255	267	-0.00228506	0.000935455	0.00306805	-0.0028939	0.00833935	255	267	0.00403831	0.00331753	0.00905675	0.00301338	0.00260688	0.00139351	0.00493013	0.00634519	0.00311351	0.00378078
272	282	Phosphoryl STY (2)	1080.51	8	12.34-12.36	0.0716413	0.106222	0.211647	0.27733	0.365172		0.0738821	0.107799	0.195439	0.269559	0.363225	272	282	-0.00224089	-0.00157643	0.0162082	0.00777018	0.00194679	272	282	0.00226357	0.00453893	0.00760679	0.00285214	0.00432304	0.00944286	0.00634375	0.0112346	0.00304357	0.00971357
276	282		598.356	5	5.02-5.06	0.582023	0.717099	0.752109	0.703904	0.7327		0.538621	0.685948	0.680925	0.612022	0.608114	276	282	0.0434023	0.0311514	0.071184	0.091882	0.124586	276	282	0.0103849	0.00777543	0.00275057	0.00277257	0.00222629	0.008058	0.0178531	0.00813657	0.0129991	0.0265037
276	283		669.393	6	5.16-5.20	0.595214	0.717089	0.746767	0.692382	0.715441		0.588424	0.716717	0.723115	0.677963	0.681721	276	283	0.00678976	0.000372619	0.0236521	0.0144186	0.0337205	276	283	0.00764119	0.004805	0.0019169	0.00317714	0.0061731	0.00554214	0.0144638	0.00271214	0.00184381	0.00893333
276	313	Phosphoryl STY (29)Phosphoryl STY (32)	3804.66	34	8.70-8.72	0.631549	0.657568	0.677916	0.633079	0.652361		0.589436	0.658841	0.659429	0.619514	0.635105	276	313	0.0421134	-0.00127332	0.0184866	0.0135653	0.0172556	276	313	0.00384303	0.014178	0.000322899	0.00110895	0.00763319	0.0014008	0.0173916	0.0104038	0.000742353	0.00534445
276	317	Phosphoryl STY (29)	4156.89	38	10.71-10.75	0.643051	0.676742	0.700614	0.653287	0.673895		0.611162	0.685899	0.679901	0.644852	0.650309	276	317	0.0318892	-0.00915665	0.0207127	0.0084341	0.0235859	276	317	0.00359226	0.0108018	0.00108451	0.00303177	0.0123636	0.00196865	0.0228356	0.0113439	0.00227782	0.0105758
276	317	Phosphoryl STY (1)	4156.89	38	10.56-10.59	0.602872	0.627124	0.657265	0.607252	0.621689		0.579853	0.635878	0.63364	0.593353	0.590036	276	317	0.0230186	-0.00875455	0.0236248	0.0138992	0.0316533	276	317	0.00867955	0.0158892	0.00777335	0.0101543	0.0191954	0.00752632	0.0219629	0.0149456	0.0140816	0.0239088
276	317	Phosphoryl STY (29)Phosphoryl STY (32)	4236.86	38	10.96-10.99	0.53999	0.568372	0.59041	0.548049	0.563652		0.517565	0.572613	0.572068	0.537525	0.541436	276	317	0.0224251	-0.0042412	0.0183419	0.010524	0.0222162	276	317	0.014048	0.018984	0.0152538	0.014107	0.0173664	0.011813	0.0235763	0.0152948	0.0141488	0.017256
283	317	Phosphoryl STY (22)	3577.56	32	10.71-10.74	0.565805	0.584802	0.606138	0.561443	0.564915		0.513325	0.574385	0.587775	0.546455	0.566732	283	317	0.0524803	0.0104177	0.0183623	0.0149877	-0.00181723	283	317	0.00432549	0.0154712	0.0120028	0.00397625	0.00593388	0.00547969	0.0260475	0.010597	0.00178991	0.0176726
284	313	Phosphoryl STY (1)	3074.32	27	8.30-8.34	0.596018	0.59756	0.607341	0.568362	0.581502		0.522839	0.598523	0.596193	0.564246	0.565494	284	313	0.0731799	-0.000962857	0.0111484	0.00411524	0.0160074	284	313	0.00470656	0.0177688	0.0106172	0.0039046	0.00476741	0.0144781	0.0105979	0.0131606	0.00931921	0.00994328

## Sheet: P1
				Date:			08.06.18
Color scale				Experiment date:			30.05.18
0	0.35	0.7		Sample:			P1											-0.1	-0.05	0.05	0.1
				Machine:			synapt G2
																										STDEVS					STDEVS
		Max Frac Deut		0.7		a	P1, Stalk Alone					b	P1, Stalk + GCN2						a-b differences							a	Stalk alone				b	GCN2 Bound
Start	End	Mod	m/z	#D	RT	0.005	0.05	0.5	5	50		0.005	0.05	0.5	5	50	Start	End	0.005	0.05	0.5	5	50	Start	End	0.005	0.05	0.5	5	50	0.005	0.05	0.5	5	50
2	12		1142.54	10	4.16-4.17	0.141442	0.187235	0.279384	0.35278	0.417877		0.140215	0.201505	0.271079	0.349176	0.416651	2	12	0.00122629	-0.0142699	0.00830514	0.00360457	0.00122657	2	12	0.00364271	0.00634057	0.00589643	0.00416157	0.00326429	0.0109386	0.00911329	0.00579986	0.00448657	0.00836743
15	25		1270.62	10	6.69-6.72	0.100313	0.138261	0.262633	0.29102	0.36909		0.0911477	0.1344	0.257944	0.284482	0.387618	15	25	0.00916514	0.00386114	0.00468886	0.00653743	-0.0185281	15	25	0.00548314	0.00245529	0.00472443	0.00259543	0.00253029	0.00537786	0.00501943	0.00175429	0.001215	0.00323129
15	30		1811.9	15	7.25-7.27	0.09894	0.134622	0.226704	0.271203	0.331238		0.0831374	0.112929	0.221835	0.265414	0.322808	15	30	0.0158026	0.0216928	0.00486886	0.00578886	0.00843057	15	30	0.00614381	0.00542457	0.0104275	0.00531924	0.00771124	0.006898	0.0058781	0.00585171	0.0061801	0.00522752
21	30		1089.58	9	6.16-6.19	0.114029	0.149006	0.255312	0.318722	0.384483		0.112481	0.143134	0.259239	0.324693	0.372936	21	30	0.00154794	0.00587222	-0.00392683	-0.00597095	0.0115462	21	30	0.00648619	0.0022973	0.00703317	0.00272175	0.00207317	0.00776175	0.00261492	0.00262873	0.00373127	0.00163794
23	30		889.462	7	5.03-5.06	0.0992227	0.122392	0.166764	0.213368	0.237616		0.107532	0.130287	0.182834	0.226793	0.238407	23	30	-0.00830959	-0.0078949	-0.0160696	-0.0134251	-0.000790408	23	30	0.0074198	0.00276633	0.0116914	0.000554286	0.000272857	0.00569959	0.00658755	0.00470204	0.00101469	0.00381122
23	34		1314.76	11	7.76-7.79	0.0965831	0.125179	0.175976	0.219128	0.32389		0.100514	0.121982	0.171235	0.219042	0.296934	23	34	-0.00393104	0.00319714	0.00474078	8.57143e-05	0.0269565	23	34	0.00164688	0.00112273	0.00470792	0.00180714	0.00192987	0.00237234	0.00165766	0.000604805	0.00192065	0.00418195
30	54		2596.47	22	11.28-11.30	0.108788	0.160385	0.198004	0.235334	0.282663		0.0984627	0.164215	0.188777	0.23352	0.281943	30	54	0.0103253	-0.00382994	0.00922721	0.00181357	0.00072013	30	54	0.00138981	0.00615338	0.00242123	0.000715584	0.000119286	0.00348143	0.00350481	0.000982338	0.00320026	0.00109753
31	37		671.445	6	5.81-5.83	0.050914	0.0582686	0.0925136	0.128164	0.205302		0.051024	0.0556674	0.0832931	0.125221	0.214391	31	37	-0.00011	0.00260119	0.00922048	0.00294333	-0.00908905	31	37	0.00498167	0.00759762	0.00701833	0.00462667	0.00207571	0.00287571	0.00573905	0.000951905	0.000895238	0.00350071
31	38		785.488	7	5.01-5.03	0.129341	0.133669	0.171002	0.199277	0.272199		0.132227	0.133948	0.177939	0.208746	0.275327	31	38	-0.00288551	-0.000279184	-0.00693714	-0.00946959	-0.00312755	31	38	0.00595224	0.00710878	0.00692653	0.00348714	0.000245306	0.00350857	0.00509571	0.00597367	0.00192898	0.00414429
32	38		672.404	6	4.22-4.23	0.145881	0.149112	0.183391	0.219665	0.3019		0.14414	0.141513	0.170267	0.203137	0.273505	32	38	0.00174143	0.00759929	0.0131233	0.0165276	0.0283943	32	38	0.00516738	0.00110667	0.00921595	0.0034169	0.00218714	0.0105074	0.00418857	0.00319667	0.00937071	0.00516095
35	46		1285.66	9	12.41-12.42	0.137402	0.198059	0.3475	0.3883	0.481648		0.14802	0.189396	0.33634	0.387504	0.472845	35	46	-0.0106176	0.00866286	0.0111594	0.000795873	0.00880286	35	46	0.00517825	0.00380667	0.00393143	0.00111317	0.00467571	0.00643619	0.00294571	0.00667905	0.0044727	0.00677349
47	55		947.531	8	6.07-6.09	0.161777	0.195661	0.288309	0.335408	0.433025		0.182811	0.223611	0.295791	0.326316	0.437525	47	55	-0.0210341	-0.0279502	-0.0074825	0.00909143	-0.00450018	47	55	0.00655661	0.00270679	0.00811714	0.00172643	0.00464768	0.00294357	0.0045575	0.000576607	0.00489357	0.0046825
53	59		716.394	6	8.82-8.84	0.268445	0.32008	0.482826	0.47306	0.559336		0.263222	0.318778	0.4716	0.46484	0.54842	53	59	0.00522262	0.00130214	0.0112262	0.00822	0.0109162	53	59	0.00263357	0.00327357	0.00322952	0.00591333	0.00238452	0.0028319	0.00661119	0.00386452	0.00746381	0.00544119
63	89		2083.06	20	6.31-6.36	0.0997304	0.196195	0.309609	0.343351	0.357898		0.0798377	0.159443	0.301551	0.341897	0.360615	63	89	0.0198926	0.0367519	0.00805714	0.00145371	-0.00271693	63	89	0.001239	0.0115531	0.00791279	0.00393086	0.00709586	0.00301486	0.00276064	0.00429971	0.00151121	0.00166179
GSTP0	-170	-164	VKLTQSM			6	806.444	With GCN2	5	808.158	0.048802	1.32674	0.053116	6.18883	0.002285
GSTP0	-170	-164	VKLTQSM			6	806.444	With GCN2	50	808.611	0.03086	1.77981	0.03731	6.20856	0.003577
GSTP0	-162	-139	IIRYIADKHNMLGGCPKERAEISM			22	2745.4	Default State	0	2747.25	0	0	0	7.47954	0
GSTP0	-162	-139	IIRYIADKHNMLGGCPKERAEISM			22	2745.4	Default State	0.005	2748.43	0.008171	1.17923	0.008171	7.4798	0.006345
GSTP0	-162	-139	IIRYIADKHNMLGGCPKERAEISM			22	2745.4	Default State	0.05	2748.61	0.13901	1.36612	0.13901	7.44214	0.035549
GSTP0	-162	-139	IIRYIADKHNMLGGCPKERAEISM			22	2745.4	Default State	0.5	2749.25	0.045769	1.99769	0.045769	7.50563	0.00125
GSTP0	-162	-139	IIRYIADKHNMLGGCPKERAEISM			22	2745.4	Default State	5	2749.68	0.035511	2.43342	0.035511	7.5105	0.000968
GSTP0	-162	-139	IIRYIADKHNMLGGCPKERAEISM			22	2745.4	Default State	50	2750.16	0.041536	2.9131	0.041536	7.51868	0.005067

## Sheet: P2
				Date:			08.06.18
Color scale				Experiment date:			30.05.18
0	0.35	0.7		Sample:			P2											-0.1	-0.05	0.05	0.1
				Machine:			synapt G2
																										STDEVS					STDEVS
		Max Frac Deut		0.7		a	P2, Stalk Alone					b	P2, Stalk + GCN2						a-b differences							a	Stalk alone				b	GCN2 Bound
Start	End	Mod	m/z	#D	RT	0.005	0.05	0.5	5	50		0.005	0.05	0.5	5	50	Start	End	0.005	0.05	0.5	5	50	Start	End	0.005	0.05	0.5	5	50	0.005	0.05	0.5	5	50
1	7		889.424	6	6.97-7.01	0.0747488	0.088474	0.112381	0.113653	0.10979		0.0753721	0.0937314	0.105442	0.109804	0.105832	1	7	-0.000623333	-0.00525738	0.00693905	0.00384905	0.00395786	1	7	0.00413214	0.0173814	0.00321643	0.00373286	0.000416429	0.00245143	0.00573405	0.00315262	0.000305714	0.00388167
9	22		1287.65	12	5.65-5.67	0.196009	0.318604	0.358722	0.376735	0.429879		0.202322	0.324505	0.353481	0.379403	0.427226	9	22	-0.00631238	-0.00590048	0.00524095	-0.00266798	0.00265286	9	22	0.00394333	0.00681024	0.00544214	0.00148571	0.000631071	0.0035269	0.00434929	0.00180988	0.00674964	0.00790833
9	28		1998.12	18	7.98-8.01	0.136024	0.184672	0.232425	0.256215	0.278386		0.133845	0.179104	0.22563	0.254767	0.273935	9	28	0.00217897	0.00556786	0.00679532	0.00144833	0.00445183	9	28	0.00565778	0.000331429	0.00233286	0.00425111	0.00568452	0.00609635	0.00323865	0.00197889	0.00799667	0.00696175
9	29		2085.16	19	8.59-8.61	0.112342	0.169879	0.190415	0.205469	0.259283		0.109285	0.13569	0.167958	0.191157	0.228678	9	29	0.00305692	0.0341884	0.022457	0.0143121	0.0306041	9	29	0.00150459	0.00296135	0.00253917	0.00171188	0.00350203	0.00398714	0.00363368	0.00921925	0.000543534	0.0013282
9	34		2554.41	24	11.07-11.09	0.0994845	0.148236	0.191069	0.222514	0.273547		0.0941804	0.129939	0.180412	0.21959	0.265767	9	34	0.00530417	0.0182974	0.0106565	0.0029244	0.00777935	9	34	0.00109286	0.00431607	0.00283714	0.00106792	0.000280536	0.000871905	0.00481619	0.00482685	0.00375292	0.00294024
9	35		2669.44	25	10.86-10.88	0.107376	0.153413	0.202414	0.229353	0.27331		0.0910391	0.124592	0.180547	0.215773	0.258626	9	35	0.0163369	0.0288216	0.0218675	0.0135802	0.014684	9	35	0.000359086	0.00513051	0.000665886	0.00124183	0.000592514	0.000622171	0.00490823	0.007988	0.00292806	0.00169709
10	29		1972.07	18	8.12-8.14	0.0991083	0.145535	0.183054	0.235181	0.272598		0.0953793	0.144826	0.186726	0.235684	0.272397	10	29	0.00372905	0.000709683	-0.00367183	-0.00050246	0.000201508	10	29	0.00313929	0.000867222	0.00296722	0.00275635	0.000467143	0.00449286	0.0057031	0.00436286	0.00176119	0.00147444
10	31		2128.16	20	9.39-9.41	0.105153	0.157426	0.193301	0.217954	0.263372		0.0941684	0.130791	0.171691	0.200072	0.253538	10	31	0.0109842	0.0266346	0.0216099	0.017882	0.00983436	10	31	0.00320814	0.00585229	0.00239921	0.00301857	0.00295543	0.00278971	0.00676486	0.00352414	0.00366386	0.00438436
10	39		3055.59	28	10.51-10.53	0.0912171	0.129487	0.184762	0.214802	0.257851		0.0878966	0.119138	0.177902	0.206339	0.244691	10	39	0.00332051	0.0103484	0.00686036	0.00846316	0.0131603	10	39	0.00170454	0.00269821	0.00120617	0.00186209	0.00112515	0.00190796	0.00528143	0.00108332	0.00126184	0.00103321
11	31		2057.12	19	9.36-9.38	0.100248	0.149027	0.184132	0.208527	0.260035		0.0923449	0.132712	0.169392	0.197197	0.241866	11	31	0.00790263	0.0163152	0.0147402	0.0113307	0.0181689	11	31	0.00297677	0.00102068	0.000901278	0.00143459	0.000678045	0.00209639	0.00335391	0.000252707	0.0018494	0.00227
11	33		2299.25	21	10.56-10.58	0.0937076	0.14205	0.17669	0.204824	0.248884		0.0876225	0.116652	0.160926	0.194271	0.244284	11	33	0.00608503	0.0253976	0.0157641	0.0105533	0.00460007	11	33	0.00181844	0.000377619	0.000354218	0.000182041	8.80952e-05	0.00213279	0.00168932	0.00116231	0.000372993	0.00109374
12	31		1986.09	18	9.75-9.77	0.110904	0.15314	0.171049	0.196341	0.244403		0.0756342	0.123944	0.168022	0.18421	0.23339	12	31	0.0352697	0.0291956	0.00302643	0.0121306	0.0110137	12	31	0.00227865	0.00137921	0.00165056	0.00226413	0.00325119	0.00274151	0.000188571	0.00215778	0.00224984	0.00147698
12	33		2228.21	20	10.59-10.61	0.0764074	0.110861	0.119675	0.134465	0.151547		0.0750215	0.111608	0.133377	0.143153	0.166415	12	33	0.00138586	-0.000746429	-0.0137016	-0.00868786	-0.0148686	12	33	0.000436429	0.00106486	0.000923071	0.0008785	0.000600214	0.00147529	0.000883071	0.000928071	0.000450357	0.00106871
13	31		1873	17	9.39-9.41	0.107341	0.155454	0.17725	0.205461	0.250313		0.107675	0.153804	0.171081	0.186617	0.249778	13	31	-0.00033395	0.00165059	0.00616899	0.0188443	0.000534874	13	31	0.00107655	0.00283908	0.000905294	0.00112244	0.000791681	0.000562941	0.00201294	0.000810252	0.000342437	0.00109966
13	32		1986.09	18	9.39-9.42	0.105268	0.153422	0.18392	0.203114	0.257019		0.0982188	0.131858	0.174411	0.197337	0.251012	13	32	0.00704873	0.0215632	0.0095096	0.00577635	0.00600706	13	32	0.00162937	0.00165421	0.00105762	0.00147881	0.0015119	0.000671746	0.000490476	0.00084254	0.000359444	0.00243095
17	28		1314.76	10	6.10-6.13	0.0778781	0.102204	0.178434	0.238906	0.29086		0.080866	0.104107	0.177617	0.239561	0.290611	17	28	-0.00298786	-0.00190314	0.000816286	-0.000654714	0.000249	17	28	0.00116371	0.00391614	0.00259	0.000699714	0.00312486	0.00206543	0.00217457	0.00344786	0.00132243	0.00349971
23	44	Phosphoryl STY (22)	2521.33	21	10.85-10.87	0.11198	0.158071	0.18317	0.22631	0.27494		0.115241	0.133122	0.167272	0.208693	0.253014	23	44	-0.00326156	0.0249482	0.015898	0.0176163	0.0219267	23	44	0.00508823	0.00200986	0.00231537	0.00199762	0.000185646	0.00219102	0.0017751	0.000769592	0.00149762	0.0016581
24	42		2128.16	18	9.64-9.66	0.119714	0.17327	0.22051	0.25303	0.303334		0.107777	0.150256	0.200906	0.236523	0.30813	24	42	0.0119375	0.0230138	0.0196039	0.0165077	-0.00479571	24	42	0.0020169	0.00236857	0.00283365	0.00240587	0.00120143	0.00195063	0.00185865	0.00279484	0.00231683	0.00189833
24	44	Phosphoryl STY (21)	2408.24	20	10.59-10.61	0.0801573	0.154722	0.202607	0.224687	0.233884		0.0726221	0.142899	0.184197	0.198564	0.227992	24	44	0.00753514	0.0118224	0.0184099	0.0261231	0.00589264	24	44	0.00124907	0.004889	0.002131	0.00188664	0.00269171	0.001861	0.000995071	0.00294529	0.00213671	0.00451457
32	45		1616.81	13	7.10-7.13	0.0699602	0.0936691	0.146243	0.176157	0.224489		0.0673685	0.0810863	0.135717	0.158464	0.210073	32	45	0.00259176	0.0125829	0.0105256	0.0176922	0.0144163	32	45	0.00152187	0.00396473	0.00255857	0.00168637	0.00188407	0.00109956	0.00238615	0.00241945	0.000536703	0.00299791
32	53		2500.25	21	9.26-9.28	0.138328	0.191183	0.259622	0.289619	0.383288		0.124755	0.177974	0.256439	0.29183	0.381683	32	53	0.0135732	0.0132095	0.00318224	-0.00221041	0.0016049	32	53	0.000413878	0.00300306	0.00150354	0.00165701	0.00168476	0.00164639	0.00255823	0.00316204	0.00269939	0.00252354
32	56		2783.44	24	10.34-10.36	0.140087	0.190408	0.258941	0.288932	0.377756		0.143922	0.184529	0.25842	0.292238	0.369483	32	56	-0.00383464	0.00587905	0.000521012	-0.00330595	0.00827238	32	56	0.00144351	0.00545625	0.0018269	0.00269071	0.00271089	0.00212667	0.00255994	0.000803036	0.000891369	0.00358262
34	50		1900.97	16	8.63-8.66	0.151925	0.165741	0.183328	0.209467	0.296053		0.149431	0.156708	0.174839	0.205922	0.290685	34	50	0.00249357	0.00903321	0.00848893	0.00354482	0.0053683	34	50	0.000528661	0.00181518	0.00214063	0.0010025	0.000785268	0.00194661	0.00221634	0.00195625	0.00386125	0.00385143
34	52		2143.1	18	9.01-9.02	0.148078	0.188637	0.241879	0.282062	0.376297		0.146299	0.190687	0.245253	0.284962	0.375416	34	52	0.00177937	-0.00204952	-0.00337357	-0.00289992	0.000880476	34	52	0.00368286	0.00305135	0.000402778	0.00209167	0.00235079	0.00157929	0.00121976	0.000881111	0.000765952	0.00170246
34	56		2541.32	22	10.19-10.21	0.152353	0.198433	0.264892	0.293734	0.380044		0.14512	0.184454	0.253119	0.295882	0.374862	34	56	0.00723312	0.013979	0.0117737	-0.00214818	0.00518162	34	56	0.000623766	0.00155792	0.00191584	0.00134617	0.000212338	0.00335045	0.00189617	0.00272065	0.00128812	0.00227734
34	62		3137.68	28	11.99-12.01	0.151635	0.204517	0.287843	0.351098	0.466328		0.149853	0.196717	0.280857	0.348449	0.458294	34	62	0.00178112	0.00779954	0.00698571	0.00264949	0.00803383	34	62	0.000865255	0.000859235	0.00334668	0.0037102	0.000655	0.001575	0.00279128	0.000384439	0.0032473	0.0026824
40	46		802.467	6	7.27-7.31	0.0396821	0.0476879	0.0745617	0.0719707	0.114553		0.0367888	0.0382681	0.0668486	0.0610955	0.120211	40	46	0.00289333	0.00941976	0.0077131	0.0108752	-0.00565786	40	46	0.00529095	0.0097819	0.00154857	0.00511119	0.00286333	0.00295571	0.00449214	0.00397333	0.000701905	0.00127524
40	52		1457.8	12	6.66-6.69	0.17763	0.249199	0.32458	0.353491	0.41903		0.16579	0.251367	0.323097	0.354212	0.421315	40	52	0.0118399	-0.00216798	0.00148226	-0.000720238	-0.0022844	40	52	0.00329619	0.000173571	0.00409262	0.00193893	0.000617976	0.00197381	0.00330929	0.00240929	0.000904286	0.0012456
40	53		1572.82	13	6.70-6.73	0.166408	0.232384	0.309429	0.341836	0.412177		0.150065	0.211394	0.298998	0.337506	0.398498	40	53	0.0163421	0.0209893	0.0104311	0.00432956	0.0136796	40	53	0.0018156	0.00298868	0.00224703	0.00100648	0.00260692	0.00307769	0.00261615	0.000831099	0.00186143	0.0012833
40	56		1856.01	16	8.73-8.75	0.157571	0.221658	0.292521	0.31873	0.383528		0.155799	0.217252	0.280106	0.315704	0.372865	40	56	0.00177107	0.00440598	0.0124153	0.00302652	0.0106636	40	56	0.00209562	0.00460786	0.00205	0.00429438	0.00197009	0.000672589	0.00792232	0.00292634	0.00227759	0.00545571
43	49	Phosphoryl STY (2)	840.386	6	9.45-9.49	0.0250805	0.0352852	0.04483	0.0393483	0.0409826		0.0426543	0.0532502	0.0680669	0.0451698	0.0720438	43	49	-0.0175738	-0.017965	-0.0232369	-0.00582143	-0.0310612	43	49	0.0012519	0.00277429	0.00186714	0.00309286	0.00162595	0.00374881	0.00389381	0.00174476	0.0117876	0.0103774
43	70		2721.48	26	10.85-10.87	0.0894791	0.128195	0.157631	0.179705	0.218663		0.0750321	0.109753	0.154918	0.173199	0.222728	43	70	0.014447	0.018442	0.00271286	0.00650681	-0.00406473	43	70	0.00450747	0.00566945	0.00190703	0.00335929	0.00158621	0.00469665	0.00224456	0.00357841	0.00350203	0.003645
46	53		902.458	7	4.84-4.86	0.215301	0.342436	0.450583	0.481202	0.533757		0.217549	0.334058	0.461777	0.498771	0.524074	46	53	-0.00224755	0.00837714	-0.0111943	-0.0175688	0.00968286	46	53	0.00659143	0.00189204	0.00227184	0.00627286	0.00524959	0.0050398	0.0047649	0.00338612	0.00248429	0.00620245
46	62		1782.01	16	11.34-11.36	0.156194	0.235758	0.337294	0.394804	0.543727		0.152456	0.215601	0.337088	0.40424	0.521981	46	62	0.00373768	0.0201575	0.000205625	-0.00943563	0.0217463	46	62	7.75893e-05	0.000466964	0.00599482	0.00284946	0.00673777	0.00263893	0.00279911	0.00185813	0.00613027	0.00545768
46	69		2321.28	22	11.25-11.27	0.146981	0.211738	0.283845	0.324887	0.452072		0.139889	0.205702	0.289166	0.329765	0.444988	46	69	0.00709208	0.00603597	-0.00532052	-0.00487851	0.00708422	46	69	0.00197526	0.00317286	0.00178545	0.00184916	0.00150221	0.00118669	0.00320487	0.00108682	0.00189364	0.00229065
47	53		789.374	6	4.08-4.09	0.175815	0.317694	0.450823	0.483303	0.53244		0.181504	0.318552	0.461445	0.492949	0.526645	47	53	-0.00568905	-0.000857619	-0.0106226	-0.00964571	0.00579524	47	53	0.00458857	0.00372595	0.0029519	0.00176167	0.00617048	0.00704786	0.00608548	0.00386929	0.00336143	0.00608548
47	72		2449.34	24	11.44-11.47	0.306541	0.412866	0.504011	0.527433	0.615989		0.294803	0.393649	0.47271	0.53133	0.617719	47	72	0.0117382	0.0192162	0.031301	-0.0038969	-0.00172946	47	72	0.00151964	0.00100274	0.00307423	0.00325036	0.000503095	0.00220964	0.00371214	0.00355798	0.00132917	0.00336589
53	72		1794.01	18	9.57-9.58	0.347645	0.440278	0.524708	0.558145	0.667949		0.329527	0.423005	0.524026	0.562984	0.66629	53	72	0.0181186	0.0172722	0.000681746	-0.00483841	0.00165921	53	72	0.00271968	0.00159175	0.000676587	0.00351111	0.00161198	0.00260754	0.000866905	0.00312619	0.00129944	0.00181444
54	70		1508.88	15	7.96-7.98	0.293845	0.373368	0.465361	0.50768	0.611325		0.282802	0.349705	0.444935	0.491998	0.60946	54	70	0.0110428	0.0236624	0.0204255	0.0156815	0.00186505	54	70	0.00353562	0.00414038	0.00418695	0.00267629	0.0026501	0.003008	0.00440448	0.00231	0.00349352	0.00428248
54	72		1678.98	17	8.25-8.26	0.350511	0.447998	0.53264	0.564231	0.660395		0.335013	0.446535	0.525498	0.566236	0.660184	54	72	0.015498	0.00146345	0.00714202	-0.00200529	0.000211849	54	72	0.00315143	0.00293521	0.00504244	0.00265361	0.00226891	0.00211479	0.00323303	0.00272538	0.00423782	0.00202555
56	62		686.42	6	7.72-7.75	0.0835367	0.141033	0.265546	0.380582	0.598325		0.0853486	0.131313	0.267455	0.400709	0.587311	56	62	-0.0018119	0.00972024	-0.00190857	-0.0201269	0.0110133	56	62	0.00361024	0.00878357	0.00716238	0.00348238	0.00643357	0.00258619	0.00369762	0.00567238	0.00256786	0.000784762
57	72		1395.8	14	7.30-7.32	0.389945	0.4909	0.568116	0.605323	0.6741		0.359864	0.48004	0.549786	0.596056	0.632747	57	72	0.030081	0.0108605	0.0183301	0.00926663	0.0413526	57	72	0.00275357	0.00269061	0.0041451	0.00198888	0.00378847	0.00137153	0.000984694	0.00163469	0.00281306	0.00213949
57	86		2490.33	26	11.25-11.27	0.123551	0.187655	0.253501	0.348256	0.427403		0.0968607	0.14844	0.24071	0.346632	0.427048	57	86	0.0266904	0.0392145	0.0127912	0.00162418	0.00035478	57	86	0.00507181	0.00239363	0.00288769	0.00498918	0.00146967	0.0022283	0.00642604	0.0028744	0.000899286	0.00181879
59	68	Phosphoryl STY (6)	992.518	8	6.70-6.72	0.0654171	0.194936	0.256909	0.294323	0.401173		0.0760343	0.189823	0.246947	0.278222	0.387905	59	68	-0.0106171	0.00511321	0.00996268	0.0161009	0.0132679	59	68	0.00346589	0.00369446	0.00305875	0.00228107	0.00072875	0.00215625	0.00229893	0.000973393	0.00202464	0.00327714
62	69		671.372	6	7.28-7.31	0.028865	0.0372924	0.065245	0.0681136	0.109234		0.0500521	0.0537936	0.0698995	0.0742031	0.108602	62	69	-0.0211871	-0.0165012	-0.00465452	-0.00608952	0.000631905	62	69	0.00158619	0.00583024	0.00241643	0.00202881	0.00473214	0.00178095	0.00214976	0.00167119	0.00272119	0.00279786
63	72		799.431	8	5.38-5.40	0.548183	0.677959	0.713323	0.660582	0.670612		0.544088	0.680661	0.707431	0.658318	0.668919	63	72	0.00409464	-0.00270179	0.00589161	0.00226393	0.00169321	63	72	0.00714714	0.00774946	0.00314321	0.00183232	0.00407893	0.00531607	0.00458929	0.00222518	0.000740357	0.00332857
63	91		2275.17	24	6.61-6.63	0.58757	0.614589	0.691169	0.631072	0.658442		0.549893	0.621155	0.66811	0.621617	0.622108	63	91	0.0376771	-0.00656589	0.0230591	0.009455	0.0363332	63	91	0.00332655	0.000551786	0.00319786	0.0100643	0.00308923	0.010269	0.00518881	0.00396714	0.00646976	0.00736363
63	92		2404.21	25	6.62-6.64	0.572656	0.61472	0.682568	0.621775	0.659239		0.548734	0.598785	0.646254	0.615398	0.613998	63	92	0.0239221	0.0159352	0.0363141	0.00637714	0.0452402	63	92	0.00553577	0.00129834	0.00695166	0.00882863	0.00633543	0.00248177	0.00394669	0.00346171	0.00579229	0.00385291
66	75		799.431	8	5.67-5.68	0.53641	0.660816	0.715827	0.664616	0.677165		0.536428	0.663501	0.689013	0.646365	0.653899	66	75	-1.83929e-05	-0.00268554	0.0268141	0.0182511	0.0232661	66	75	0.00881054	0.0152741	0.00894375	0.00661054	0.0131291	0.00912036	0.00503839	0.00947554	0.00380589	0.00486321
71	93		1922.95	19	6.03-6.06	0.601664	0.615258	0.654867	0.641642	0.661638		0.599389	0.615509	0.657421	0.642395	0.649828	71	93	0.00227541	-0.000251353	-0.00255391	-0.000752782	0.0118097	71	93	0.000942556	0.00248173	0.0028991	0.00112316	0.000681504	0.00284722	0.00127526	0.00306767	0.00355805	0.00144008
73	91		1494.75	15	5.34-5.36	0.577025	0.592757	0.642782	0.61673	0.63545		0.582799	0.590176	0.619982	0.598999	0.60265	73	91	-0.00577419	0.00258114	0.0227997	0.0177308	0.0327998	73	91	0.00272162	0.00295048	0.00155524	0.00262552	0.00231114	0.00369352	0.000865238	0.00218619	0.00243724	0.00508067
73	92		1623.8	16	5.40-5.42	0.599259	0.615856	0.669871	0.598574	0.640111		0.60064	0.611391	0.669196	0.592945	0.610334	73	92	-0.0013808	0.00446536	0.000675089	0.00562893	0.0297773	73	92	0.00290429	0.00307607	0.00131804	0.00324732	0.00391125	0.00256884	0.00341893	0.00351348	0.00287679	0.00334143
73	93		1752.84	17	5.59-5.62	0.556627	0.532277	0.593557	0.537074	0.574609		0.494979	0.502707	0.522871	0.489885	0.536474	73	93	0.0616477	0.0295695	0.0706856	0.0471892	0.0381351	73	93	0.0117701	0.00800118	0.00912635	0.00485467	1.42745e-05	0.0110729	0.0182492	0.0074938	0.00868643	0.00816478
73	110	Phosphoryl STY (1)Phosphoryl STY (1)	3892.6	34	5.57-5.60	0.552491	0.553154	0.5473	0.514826	0.521853		0.505146	0.533515	0.555157	0.510611	0.530441	73	110	0.0473441	0.0196389	-0.00785729	0.00421545	-0.008588	73	110	0.00275024	0.0139185	0.00831341	0.00890106	0.0115126	0.00855047	0.00822435	0.00637	0.00388373	0.00300533
73	111	Phosphoryl STY (30)Phosphoryl STY (33)	4039.67	35	7.34-7.39	0.510785	0.515702	0.523366	0.492062	0.49879		0.473354	0.502075	0.511215	0.4794	0.488197	73	111	0.0374306	0.0136266	0.0121507	0.0126622	0.0105936	73	111	0.00394545	0.00878621	0.00791493	0.00203356	0.00844846	0.00701535	0.018872	0.00347322	0.00510872	0.00573558
79	94	Phosphoryl STY (8)	1478.65	13	11.99-12.02	0.0619273	0.111024	0.174204	0.222767	0.233441		0.0458086	0.0867543	0.166051	0.203774	0.209351	79	94	0.0161187	0.0242693	0.00815308	0.0189927	0.02409	79	94	0.00343527	0.0023378	0.00156659	0.00291824	0.00401055	0.00106703	0.0023589	0.00232791	0.00282505	0.00639604
92	115	Phosphoryl STY (11)Phosphoryl STY (14)	2996.13	23	10.30-10.32	0.206506	0.22383	0.223465	0.218922	0.213327		0.175402	0.203482	0.220755	0.217602	0.213206	92	115	0.0311034	0.0203484	0.00270957	0.00132068	0.000121304	92	115	0.00340758	0.000597888	0.00155	0.00130335	0.00387559	0.00199658	0.000730311	0.00159491	0.00156484	0.00294689
94	115	Phosphoryl STY (9)Phosphoryl STY (12)	2738.05	21	10.27-10.30	0.175812	0.192076	0.185395	0.186451	0.185447		0.149304	0.175707	0.186082	0.18575	0.190146	94	115	0.0265088	0.0163689	-0.000687007	0.000700816	-0.00469884	94	115	0.00208857	0.00053102	0.00093415	0.00174701	0.000680136	0.0014017	0.00297946	0.00108224	0.00135871	0.00172231

## Sheet: GCN2
				Date:			08.06.18
Color scale				Experiment date:			30.05.18																			0.00705138
0	0.35	0.7		Sample:			GCN2											-0.1	-0.05	0.05	0.1
				Machine:			Synapt G2
																										STDEVS					STDEVS
		Max Frac Deut		0.7		a	GCN2 Alone					b	GCN2 With Stalk						a-b differences							a	Apo				b	With Stalk
Start	End	Mod	m/z	#D	RT	0.005	0.05	0.5	5	50		0.005	0.05	0.5	5	50	Start	End	0.005	0.05	0.5	5	50	Start	End	0.005	0.05	0.5	5	50	0.005	0.05	0.5	5	50
2	30		3144.53	24	6.29-6.35	0.210683	0.274968	0.321738	0.341639	0.428928		0.186183	0.238554	0.301674	0.32507	0.392223	2	30	0.0244999	0.0364135	0.0200637	0.0165692	0.0367049	2	30	0.00372554	0.00476137	0.00866381	0.00978726	0.0158595	0.0206952	0.0195874	0.0132555	0.012651	0.0212624
31	37		738.331	6	6.44-6.49	0.12834	0.138723	0.173036	0.214553	0.397808		0.120191	0.127199	0.176246	0.229252	0.409996	31	37	0.00814905	0.0115245	-0.00321	-0.0146995	-0.0121881	31	37	0.00280143	0.0131821	0.000483571	0.00394905	0.00258381	0.000428333	0.00300476	0.00356548	0.00229095	0.00345905
38	56		2125.04	14	7.64-7.69	0.252997	0.315927	0.39879	0.429089	0.502778		0.239549	0.296432	0.394017	0.425338	0.505593	38	56	0.0134482	0.0194951	0.00477306	0.00375092	-0.00281571	38	56	0.00546653	0.00536602	0.00514582	0.00450245	0.00403327	0.00554449	0.00735643	0.00562	0.0037601	0.0179496
38	57		2238.12	15	9.01-9.05	0.22142	0.278886	0.353544	0.384035	0.457034		0.216078	0.266565	0.352641	0.380121	0.456451	38	57	0.00534248	0.012321	0.000903143	0.00391352	0.000583619	38	57	0.00201752	0.0022341	0.00242838	0.00195429	0.00218638	0.00313486	0.00558343	0.003864	0.00553133	0.00683257
39	57		2091.05	14	8.57-8.61	0.240297	0.301433	0.377875	0.407045	0.480305		0.232515	0.289112	0.380974	0.406622	0.485622	39	57	0.00778184	0.0123209	-0.00309898	0.000423776	-0.00531653	39	57	0.00159092	0.00237276	0.00245816	0.00199847	0.00156041	0.00444704	0.00673398	0.00205796	0.00225031	0.00444867
58	69		1304.67	10	9.25-9.28	0.326859	0.452191	0.563585	0.54942	0.561804		0.299039	0.409003	0.522744	0.502607	0.509744	58	69	0.0278197	0.0431886	0.0408407	0.0468129	0.0520596	58	69	0.00314471	0.00399214	0.00222557	0.00322057	0.00362771	0.00484443	0.00873714	0.00102857	0.00170129	0.00100829
58	72		1694.9	13	10.02-10.07	0.0459698	0.0981342	0.135936	0.192952	0.248496		0.0476377	0.0847936	0.149222	0.20577	0.279786	58	72	-0.00166791	0.0133405	-0.0132855	-0.0128187	-0.0312908	58	72	0.0018733	0.00810418	0.00128791	0.000667582	0.00100077	0.0052422	0.00406363	0.0123331	0.0014711	0.00220791
69	75		835.492	6	8.31-8.36	0.0625271	0.0673526	0.098301	0.0939386	0.155377		0.05513	0.0507929	0.0867412	0.0847293	0.149596	69	75	0.00739714	0.0165598	0.0115598	0.00920929	0.00578071	69	75	0.0111148	0.00873738	0.00832738	0.00678071	0.00829381	0.00725976	0.0116652	0.00764095	0.00661762	0.00684548
76	101		2896.52	21	8.23-8.28	0.19651	0.247565	0.322369	0.402562	0.478392		0.188418	0.234018	0.322565	0.396787	0.465335	76	101	0.00809204	0.0135476	-0.000195986	0.00577415	0.0130567	76	101	0.00638803	0.0120567	0.00768395	0.00875857	0.0115636	0.00732762	0.00781748	0.00890667	0.0105297	0.0113516
88	104		1841.96	15	8.53-8.57	0.0468203	0.0973545	0.131981	0.174564	0.236722		0.0420867	0.0827211	0.126872	0.165956	0.244688	88	104	0.00473362	0.0146333	0.00510857	0.00860762	-0.0079659	88	104	0.000697429	0.0110908	0.00114886	0.00226095	0.00228619	0.00202133	0.00214371	0.00263514	0.00121343	0.00106771
88	105		1955.04	16	10.02-10.07	0.0474564	0.0947351	0.146533	0.217051	0.280001		0.0458224	0.0852227	0.155187	0.218129	0.280441	88	105	0.00163402	0.00951241	-0.00865438	-0.00107795	-0.000440714	88	105	0.00141848	0.0110144	0.00162973	0.00185982	0.00205482	0.00171286	0.00236464	0.00394205	0.00194571	0.00379875
92	101		1073.59	9	4.28-4.30	0.311543	0.345358	0.404177	0.468204	0.483272		0.308835	0.339263	0.410903	0.474254	0.481092	92	101	0.0027073	0.00609524	-0.00672524	-0.00604984	0.00218016	92	101	0.00931016	0.00939032	0.0128475	0.00586698	0.00881111	0.00985349	0.0093827	0.0123405	0.00964952	0.0142032
93	101		960.511	8	3.78-3.80	0.312431	0.340344	0.40192	0.473342	0.486773		0.309034	0.335233	0.404149	0.477953	0.474082	93	101	0.0033975	0.00511107	-0.00222929	-0.00461054	0.0126905	93	101	0.00646357	0.00736125	0.0137579	0.0116173	0.0172516	0.00217804	0.00855679	0.0112446	0.012698	0.00683946
93	101	Phosphoryl STY (7)	1040.48	8	5.04-5.12	0.010903	0.0329523	0.0819163	0.102191	0.150613		0.0129139	0.0304925	0.0889241	0.108562	0.153604	93	101	-0.00201089	0.00245982	-0.00700786	-0.00637071	-0.00299071	93	101	0.00133464	0.00289857	0.00302446	0.00178179	3.75e-05	0.00125232	0.00122911	0.00221518	0.00533554	6.5e-05
102	110		1029.64	8	7.74-7.80	0.0294007	0.0332855	0.0616329	0.13411	0.285243		0.0277889	0.027638	0.0609991	0.141623	0.264671	102	110	0.00161179	0.0056475	0.00063375	-0.00751304	0.020572	102	110	0.00305	0.00723089	0.00304607	0.00463679	0.00826179	0.00469018	0.00217696	0.00326196	0.0027975	0.00192964
102	112		1287.73	10	7.48-7.53	0.0294077	0.0319724	0.05734	0.108236	0.233717		0.030615	0.0329366	0.0623483	0.119998	0.219395	102	112	-0.00120729	-0.000964143	-0.00500829	-0.0117623	0.014322	102	112	0.00322371	0.00617557	0.00390971	0.00578186	0.00868071	0.00456357	0.00290643	0.003947	0.005996	0.0189197
104	110		843.541	6	7.74-7.80	0.0291074	0.0262038	0.068916	0.137141	0.284162		0.0252586	0.0259924	0.070051	0.179049	0.28325	104	110	0.00384881	0.000211429	-0.001135	-0.0419074	0.000912619	104	110	0.00197881	0.00816238	0.00583024	0.00251476	0.00208333	0.00121667	0.0029781	0.0028519	0.00368167	0.000492143
111	122		1373.66	11	5.02-5.07	0.0283286	0.0337179	0.06625	0.145612	0.272256		0.0462388	0.0444077	0.0766701	0.155474	0.252719	111	122	-0.0179103	-0.0106897	-0.0104201	-0.0098626	0.0195369	111	122	0.00632455	0.00832442	0.00596442	0.00539701	0.00520532	0.0105373	0.00886481	0.00975325	0.00545623	0.0113509
113	122		1115.57	9	4.34-4.37	0.0283221	0.0195848	0.0527192	0.131532	0.263185		0.0235924	0.0295814	0.0475459	0.136527	0.247484	113	122	0.00472968	-0.00999667	0.00517333	-0.0049954	0.0157005	113	122	0.00264683	0.00166444	0.0106111	0.00258143	0.0012727	0.00234841	0.000606032	0.00195683	0.00241746	0.00238175
114	122		1002.49	8	4.13-4.15	0.0161916	0.0284323	0.0638021	0.149122	0.257879		0.0182971	0.0246627	0.0681409	0.176045	0.275634	114	122	-0.00210554	0.00376964	-0.00433875	-0.0269225	-0.0177546	114	122	0.00128554	0.00801232	0.0031575	0.00526411	0.00852286	0.000946429	0.00209804	0.00582286	0.00362464	0.00396661
134	145		1380.73	8	4.59-4.63	0.242788	0.249668	0.324594	0.31521	0.317147		0.238087	0.253809	0.300559	0.284732	0.281309	134	145	0.00470089	-0.00414161	0.0240352	0.0304777	0.0358375	134	145	0.00425393	0.00952089	0.00860786	0.00794393	0.00535518	0.00360911	0.00717339	0.00457893	0.00632804	0.00738679
134	147		1646.83	10	4.31-4.33	0.180572	0.199851	0.224735	0.214126	0.198929		0.18203	0.202069	0.21712	0.206	0.198437	134	147	-0.00145886	-0.00221714	0.00761471	0.00812557	0.000492	134	147	0.011379	0.0136401	0.014105	0.0154817	0.0174504	0.00922486	0.0136586	0.0141099	0.013668	0.0165481
134	149		1906.91	12	5.04-5.10	0.164057	0.216189	0.249765	0.243462	0.240831		0.17043	0.220521	0.233132	0.219595	0.220674	134	149	-0.0063731	-0.00433202	0.0166326	0.0238674	0.0201573	134	149	0.00171107	0.00497393	0.0108531	0.00489333	0.0019094	0.00238369	0.00623976	0.00297357	0.0037656	0.000594524
134	150		2020	13	6.25-6.33	0.136991	0.211185	0.266509	0.261534	0.265933		0.140932	0.207136	0.236992	0.235145	0.235841	134	150	-0.00394099	0.0040489	0.0295162	0.0263888	0.0300918	134	150	0.000498571	0.00456967	0.00969275	0.00281055	5.54945e-05	0.00364198	0.00539187	0.00840912	0.000155385	0.00429648
135	149		1793.83	11	4.82-4.87	0.186695	0.239642	0.2722	0.26508	0.280873		0.196379	0.244808	0.253757	0.238882	0.250162	135	149	-0.00968364	-0.00516571	0.0184426	0.0261979	0.0307106	135	149	0.00342091	0.00369662	0.00577455	0.00318831	0.00571714	0.00409558	0.00375948	0.00697675	0.00646649	0.00491455
150	161		1555.83	11	4.67-4.71	0.140147	0.626314	0.645974	0.619189	0.607302		0.148475	0.615474	0.648942	0.606801	0.612629	150	161	-0.00832831	0.0108406	-0.00296857	0.0123878	-0.00532675	150	161	0.00750857	0.0118964	0.00975338	0.00749727	0.00934351	0.00846416	0.0150838	0.013914	0.0174835	0.0177487
151	161		1442.75	10	4.44-4.47	0.122724	0.56372	0.560107	0.538401	0.512405		0.131788	0.555321	0.558252	0.520987	0.524115	151	161	-0.00906357	0.008399	0.00185486	0.0174139	-0.0117097	151	161	0.00543957	0.0141713	0.00748214	0.00707471	0.008642	0.00143043	0.0173963	0.0103977	0.0106724	0.0151947
151	163		1684.87	12	5.58-5.64	0.121063	0.598571	0.641407	0.620369	0.605384		0.124051	0.590323	0.68232	0.639338	0.64007	151	163	-0.0029881	0.00824821	-0.0409124	-0.0189693	-0.0346852	151	163	0.00533024	0.00829524	0.0103168	0.00580488	0.00115321	0.00441762	0.0151155	0.005605	0.0039631	0.00251976
162	176		1899.03	14	5.52-5.58	0.0793318	0.580246	0.53841	0.499731	0.494209		0.0917216	0.565977	0.552012	0.514123	0.504	162	176	-0.0123898	0.0142684	-0.0136021	-0.0143927	-0.00979102	162	176	0.00465245	0.0136538	0.0224567	0.0159409	0.0176193	0.00533153	0.0229482	0.00701194	0.00916786	0.0106984
162	178		2165.13	16	5.41-5.47	0.108128	0.590868	0.507243	0.479891	0.461688		0.114114	0.589196	0.52183	0.461382	0.451008	162	178	-0.00598616	0.00167196	-0.0145872	0.0185098	0.010681	162	178	0.00420768	0.00998196	0.00387455	0.00673821	0.00861679	0.00509643	0.0144761	0.00141393	0.00325714	0.00321509
164	176		1656.9	12	5.09-5.16	0.0826687	0.45753	0.440909	0.430979	0.431726		0.0900181	0.436924	0.437678	0.423097	0.430726	164	176	-0.0073494	0.0206063	0.00323095	0.00788214	0.001	164	176	0.0025131	0.00778143	0.00444643	0.00833083	0.0112062	0.00239726	0.0213612	0.00489893	0.0138365	0.000690952
164	178		1923	14	4.64-4.69	0.103629	0.511248	0.503121	0.4906	0.473163		0.105719	0.496426	0.502805	0.476866	0.485652	164	178	-0.00208969	0.0148223	0.000316735	0.0137339	-0.0124889	164	178	0.00732429	0.0109162	0.0248581	0.0227899	0.0257326	0.00560816	0.0144265	0.0205837	0.024651	0.0138993
178	187		1328.76	9	3.82-3.84	0.0744154	0.332812	0.31036	0.266788	0.2547		0.0944257	0.323078	0.307532	0.296942	0.266036	178	187	-0.0200103	0.00973333	0.00282746	-0.0301537	-0.0113359	178	187	0.0064573	0.00959016	0.00277937	0.0110941	0.00117413	0.00753952	0.0292887	0.0149492	0.00179762	0.00543238
202	224		2420.19	21	4.32-4.35	0.297138	0.298698	0.333373	0.311055	0.317654		0.286021	0.293173	0.329275	0.301138	0.328933	202	224	0.0111167	0.00552524	0.0040983	0.00991728	-0.0112789	202	224	0.00767116	0.0123824	0.0139103	0.0129627	0.00406946	0.00525442	0.00447762	0.00272939	0.00665871	0.0268178
202	226		2646.36	23	5.93-5.99	0.320311	0.318791	0.344473	0.329788	0.34244		0.309146	0.311626	0.333949	0.317755	0.327517	202	226	0.0111649	0.00716497	0.0105239	0.0120326	0.0149223	202	226	0.00284199	0.00866186	0.00382261	0.00214255	0.00593932	0.00334174	0.00970099	0.000984783	0.00306453	0.00667068
207	224		1906.91	16	3.02-3.05	0.252771	0.250415	0.250583	0.248304	0.266013		0.244782	0.253121	0.27455	0.262896	0.263039	207	224	0.0079892	-0.00270634	-0.0239669	-0.0145915	0.00297464	207	224	0.00719795	0.0133563	0.0136679	0.00643188	0.00369286	0.00498116	0.00332821	0.00444009	0.00765259	0.000407768
207	226		2133.08	18	4.66-4.71	0.266539	0.287262	0.29506	0.281035	0.287518		0.261854	0.280029	0.278432	0.259075	0.264095	207	226	0.00468444	0.00723278	0.0166287	0.0219596	0.0234234	207	226	0.00672429	0.00685548	0.0168671	0.0194867	0.0217441	0.00457595	0.00679905	0.0130063	0.0152676	0.0152034
214	235		2217.15	19	8.40-8.45	0.0515271	0.0833142	0.186613	0.243062	0.281466		0.052142	0.073118	0.186084	0.235391	0.265701	214	235	-0.000614962	0.0101962	0.000529173	0.0076709	0.0157643	214	235	0.00803774	0.0160223	0.0173274	0.00635865	0.0246553	0.00826023	0.0313667	0.00883368	0.0113808	0.014647
224	233		1013.51	8	3.52-3.54	0.146494	0.224774	0.304126	0.33259	0.319219		0.140993	0.217425	0.330551	0.349331	0.331049	224	233	0.00550125	0.00734857	-0.0264254	-0.0167413	-0.01183	224	233	0.00407	0.0111327	0.0261154	0.0204639	0.009335	0.00274714	0.00888357	0.0133545	0.00788179	0.00194929
227	252		2849.41	24	3.92-3.97	0.284031	0.286143	0.279519	0.262694	0.202433		0.270859	0.286841	0.275724	0.256815	0.240245	227	252	0.0131715	-0.000698274	0.00379429	0.00587851	-0.0378121	227	252	0.0100833	0.0124833	0.0178785	0.00252054	0.00309619	0.00230423	0.00943232	0.00432798	0.000625417	0.0146723
227	256		3301.59	28	4.69-4.79	0.308444	0.31587	0.298977	0.270675	0.252928		0.313461	0.316604	0.304406	0.270091	0.267022	227	256	-0.00501617	-0.000734337	-0.00542934	0.000584286	-0.0140944	227	256	0.0120616	0.0152906	0.0161304	0.0137547	0.0162713	0.00770811	0.00698592	0.00523046	0.00855056	0.0141052
227	256	Phosphoryl STY (4)	3381.55	28	4.81-4.90	0.298399	0.306216	0.288303	0.258518	0.229376		0.292221	0.299672	0.290441	0.259067	0.256155	227	256	0.00617837	0.00654413	-0.00213842	-0.000549184	-0.0267783	227	256	0.00962536	0.0119195	0.0204743	0.0215458	0.019871	0.00559434	0.00728107	0.0133356	0.0138909	0.0143829
234	256		2604.3	22	4.01-4.08	0.281411	0.287767	0.253285	0.250474	0.232973		0.278151	0.288392	0.271896	0.245626	0.248998	234	256	0.00325922	-0.000624221	-0.0186103	0.00484799	-0.0160252	234	256	0.0206951	0.0234369	0.0224697	0.0218234	0.0247198	0.0148629	0.0130258	0.0184169	0.0203697	0.0197002
257	265		895.31	7	4.58-4.61	0.486467	0.495686	0.516146	0.481918	0.481368		0.474954	0.490101	0.518209	0.473493	0.481666	257	265	0.0115131	0.00558531	-0.00206347	0.00842469	-0.000297551	257	265	0.00716878	0.018402	0.00234816	0.00158265	0.0114471	0.00595388	0.00899388	0.00333327	0.00531388	0.0012502
279	289		1174.57	10	3.97-3.99	0.0735933	0.0937733	0.132642	0.178843	0.222085		0.0718181	0.0885876	0.129013	0.169858	0.211054	279	289	0.00177514	0.00518571	0.00362943	0.00898471	0.0110311	279	289	0.00317971	0.00476429	0.00393271	0.002737	0.0117769	0.00202814	0.00587143	0.00338829	0.002725	0.010295
290	297		949.535	7	8.28-8.33	0.0227349	0.0488843	0.157915	0.264977	0.328185		0.0215698	0.0460747	0.162897	0.233929	0.285624	290	297	0.0011651	0.00280959	-0.00498245	0.0310484	0.0425602	290	297	0.00127633	0.00832633	0.00367796	0.00144918	0.000975102	0.00128898	0.00346327	0.0065702	0.00247776	0.00171265
290	300		1247.7	10	9.74-9.78	0.0357073	0.0597669	0.125466	0.198728	0.240391		0.0298546	0.0423353	0.11087	0.160689	0.210731	290	300	0.00585271	0.0174316	0.014596	0.0380397	0.02966	290	300	0.00366714	0.0114517	0.00368386	0.00335914	0.0119561	0.00185429	0.00324429	0.00513743	0.00384014	0.00848514
301	307		682.304	6	6.93-6.99	0.0413006	0.122433	0.383929	0.506958	0.524739		0.0258598	0.0662551	0.170846	0.207197	0.189023	301	307	0.0154408	0.0561778	0.213082	0.29976	0.335716	301	3.07	0.000849739	0.00665149	0.00829405	0.00378621	0.00792956	0.000655551	0.00681889	0.00342016	0.000379894	0.0101205
302	309		765.414	7	10.17-10.22	0.0321735	0.072168	0.240966	0.312291	0.319734		0.0521035	0.0857861	0.184131	0.247893	0.226561	302	309	-0.01993	-0.0136182	0.0568349	0.0643988	0.0931729	302	309	0.00273408	0.00802204	0.0114408	0.00586143	0.0130963	0.00636224	0.0056202	0.00461939	0.00301306	0.0128343
316	344		3464.8	27	7.53-7.61	0.191673	0.299485	0.407551	0.500342	0.544283		0.180957	0.289238	0.415755	0.513209	0.54721	316	344	0.0107161	0.0102466	-0.0082046	-0.0128669	-0.00292677	316	344	0.00194423	0.00979349	0.00319339	0.0130114	0.000321164	0.00620063	0.00758302	0.0189469	0.00472148	0.0038082
326	347		2598.31	21	6.73-6.75	0.0990799	0.197616	0.327599	0.457514	0.523624		0.0913	0.177792	0.345674	0.456993	0.491309	326	347	0.00777986	0.0198235	-0.0180748	0.000521156	0.032315	326	347	0.00469245	0.00886993	0.00792054	0.0212653	0.000625578	0.00111088	0.00531122	0.00582088	0.0142632	0.0136768
329	347		2282.17	18	5.82-5.87	0.10657	0.169877	0.26778	0.414301	0.492706		0.103382	0.164929	0.274097	0.409443	0.455031	329	347	0.00318754	0.00494833	-0.00631722	0.00485738	0.037675	329	347	0.00396992	0.00777563	0.00636968	0.0046481	0.00611389	0.00466952	0.00355524	0.00507119	0.00245167	0.0197063
330	344		1775.97	14	4.04-4.07	0.0611578	0.098624	0.189846	0.343502	0.385834		0.057967	0.0931486	0.202378	0.338211	0.370945	330	344	0.00319071	0.00547541	-0.0125318	0.00529041	0.0148886	330	344	0.00100357	0.0114223	0.00863714	0.00580847	0.00891296	0.00205653	0.00491102	0.00269745	0.00439704	4.91837e-05
330	347		2153.13	17	5.55-5.61	0.10885	0.168995	0.294566	0.443081	0.52487		0.100762	0.163469	0.313015	0.455285	0.508391	330	347	0.00808773	0.00552588	-0.0184491	-0.0122046	0.0164785	330	347	0.00105857	0.0102157	0.00481857	0.00192437	0.0104513	0.00467294	0.00299109	0.00621277	0.00815882	0.00583857
351	361		1311.75	9	5.89-5.95	0.0260152	0.0414044	0.0759381	0.0994165	0.190882		0.0261357	0.0369222	0.07367	0.102477	0.191279	351	361	-0.000120476	0.00448222	0.0022681	-0.00306	-0.000396825	351	361	0.00346794	0.00817302	0.00469698	0.00736714	0.0113638	0.00457016	0.00531683	0.00683905	0.00686778	0.00677556
352	361		1212.68	8	5.89-5.95	0.0203488	0.0354807	0.0529359	0.0656534	0.118055		0.0264839	0.0469427	0.0641575	0.0879379	0.127796	352	361	-0.00613518	-0.011462	-0.0112216	-0.0222845	-0.00974089	352	361	0.00182554	0.00573857	0.00338268	0.00142089	0.0132877	0.00885661	0.00325196	0.00283554	0.000536964	0.00440482
365	376		1374.67	11	7.11-7.15	0.0839069	0.103369	0.143466	0.193204	0.263947		0.0855452	0.103801	0.148025	0.195438	0.255567	365	376	-0.00163831	-0.000431948	-0.0045587	-0.00223338	0.00837987	365	376	0.00443779	0.00348351	0.0026539	0.00429299	0.00759883	0.00504961	0.00583247	0.00522571	0.0021439	0.0084726
367	374		933.452	7	6.05-6.10	0.0473141	0.053649	0.0890822	0.1346	0.202472		0.0414635	0.0447059	0.0924094	0.1386	0.174933	367	374	0.00585061	0.00894306	-0.00332714	-0.004	0.0275388	367	374	0.00443245	0.00377429	0.00235735	0.000877959	0.0333551	0.00102347	0.00200776	0.000630204	0.00193449	0.000669592
376	391		1673.92	15	8.51-8.55	0.0622821	0.107325	0.174401	0.210583	0.311665		0.0568997	0.0902414	0.173533	0.217546	0.332991	376	391	0.00538238	0.0170838	0.000867714	-0.00696286	-0.0213259	376	391	0.00195752	0.00791381	0.00457057	0.00524476	0.00728638	0.00228914	0.00253781	0.00195924	0.00842676	0.00179476
377	387		1166.68	10	9.31-9.35	0.107386	0.200023	0.286354	0.313943	0.409817		0.0990244	0.184688	0.279682	0.318756	0.412059	377	387	0.008362	0.0153351	0.00667214	-0.00481286	-0.002242	377	387	0.00125714	0.00317629	0.00363186	0.00244629	0.001973	0.00237757	0.00736257	0.00329657	0.00864114	0.00458657
388	401		1450.76	11	5.06-5.10	0.122332	0.161824	0.223925	0.25317	0.265253		0.115176	0.149382	0.228376	0.255651	0.260409	388	401	0.00715597	0.0124427	-0.00445169	-0.00248052	0.00484325	388	401	0.000992597	0.00380506	0.00449844	0.00119922	0.00211714	0.00250818	0.0022513	0.0023774	0.00300338	0.00240974
388	402	Phosphoryl STY (1)	1643.81	12	6.65-6.70	0.129204	0.183114	0.270275	0.345426	0.394317		0.121997	0.172	0.272165	0.336038	0.363654	388	402	0.00720655	0.0111139	-0.00189	0.00938762	0.0306626	388	402	0.00559476	0.00767774	0.0114698	0.00666393	0.0104257	0.0094981	0.007325	0.0189375	0.0160993	0.0216594
388	408		2339.25	18	5.75-5.81	0.0757732	0.132718	0.221862	0.281729	0.313155		0.0770921	0.120785	0.239266	0.281861	0.340993	388	408	-0.00131897	0.0119331	-0.017404	-0.000131984	-0.0278375	388	408	0.0105295	0.0117302	0.012553	0.0141875	0.0193275	0.0109266	0.0127936	0.0088019	0.00879341	0.0091027
388	409		2452.33	19	6.99-7.05	0.0857978	0.144986	0.244392	0.311713	0.37752		0.0850303	0.136893	0.258665	0.311493	0.375833	388	409	0.000767519	0.00809316	-0.0142731	0.000219474	0.00168744	388	409	0.00220632	0.00423729	0.00403053	0.0042606	0.00851383	0.00187451	0.00428421	0.00540241	0.00449023	0.00871714
390	401		1308.68	9	4.79-4.82	0.146007	0.161378	0.202949	0.230968	0.309516		0.142675	0.159314	0.194667	0.228197	0.272829	390	401	0.0033327	0.00206381	0.00828111	0.00277143	0.0366863	390	401	0.00371524	0.000647778	0.00602206	0.00447429	0.00321667	0.00664079	0.0164848	0.0130268	0.000424286	0.00883048
395	401		747.415	4	5.89-5.95	0.0243393	0.0675111	0.0804	0.106556	0.178811		0.0186746	0.0421896	0.0892443	0.106587	0.186666	395	401	0.00566464	0.0253214	-0.00884429	-3.10714e-05	-0.00785429	395	401	0.0120543	0.0087225	0.00507	0.009565	0.00338429	0.00219107	0.0150493	0.00565036	5.10714e-05	0.0167257
414	429		1755.9	15	8.24-8.28	0.0888028	0.148763	0.174397	0.253066	0.324728		0.0977533	0.13511	0.180002	0.270994	0.329179	414	429	-0.00895057	0.0136527	-0.00560505	-0.017928	-0.00445114	414	429	0.0168704	0.00764076	0.00785705	0.012327	0.0133571	0.00781343	0.00741943	0.0173111	0.00462086	0.0327614
414	430		1869.95	16	7.95-7.98	0.0890598	0.145189	0.167931	0.246337	0.334782		0.0977691	0.130929	0.166545	0.255006	0.326362	414	430	-0.00870929	0.0142604	0.0013858	-0.00866955	0.00841938	414	430	0.0264981	0.011057	0.00554759	0.00665125	0.0200944	0.00225813	0.0198029	0.00824938	0.0106154	0.0054858
414	432		2082.1	18	9.56-9.60	0.0971748	0.142561	0.165095	0.237473	0.329379		0.0981164	0.136354	0.171032	0.255438	0.334353	414	432	-0.000941587	0.00620651	-0.00593683	-0.0179655	-0.00497325	414	432	0.00248873	0.00990016	0.00316413	0.0031319	0.0064004	0.00278222	0.00321389	0.00403381	0.00464421	0.00379024
415	430		1754.92	15	6.59-6.63	0.0956028	0.144542	0.167498	0.254506	0.338811		0.11212	0.14864	0.177415	0.273311	0.354824	415	430	-0.016517	-0.00409752	-0.00991638	-0.0188049	-0.0160131	415	430	0.00472857	0.0110772	0.0123008	0.0126343	0.00992267	0.0168736	0.0170475	0.0158318	0.0129388	0.0116341
415	432		1967.07	17	8.48-8.52	0.0917767	0.138672	0.158409	0.236218	0.320891		0.0957471	0.132908	0.167941	0.256168	0.349207	415	432	-0.00397042	0.0057642	-0.00953168	-0.0199503	-0.0283159	415	432	0.00117235	0.0095942	0.000864958	0.00448042	5.80672e-05	0.00432655	0.000635714	0.00573403	0.00878513	0.00130513
417	432		1690.92	15	7.74-7.79	0.0993708	0.140921	0.178243	0.262132	0.341371		0.0994681	0.140871	0.166656	0.255328	0.373001	417	432	-9.73333e-05	5.04762e-05	0.0115868	0.006804	-0.0316297	417	432	0.000200476	0.0157008	0.0106102	0.00701038	0.00331771	0.00208486	0.00111257	0.00210038	0.00227524	0.00591895
437	450		1580.9	13	16.64-16.73	0.263177	0.38293	0.492535	0.599585	0.681167		0.23096	0.367034	0.506658	0.559636	0.663679	437	450	0.0322166	0.0158958	-0.0141221	0.0399496	0.0174878	437	450	0.00382846	0.0111596	0.00257648	0.00524143	0.00184692	0.0179315	0.0107665	0.0144774	0.00873176	0.012429
447	453		802.478	6	5.83-5.87	0.0329343	0.0555974	0.107875	0.149039	0.124585		0.0417321	0.0505367	0.109276	0.141643	0.11238	447	453	-0.00879786	0.00506071	-0.0014019	0.00739595	0.0122055	447	453	0.00453381	0.0101883	0.00143405	0.00256333	0.00627548	0.00526024	0.00445643	0.00356786	0.00435786	0.00422333
453	459		853.412	6	7.85-7.92	0.0708379	0.235928	0.453033	0.473201	0.478488		0.0632376	0.207075	0.42389	0.420475	0.4143	453	459	0.00760024	0.0288536	0.0291421	0.0527262	0.0641886	453	459	0.00116667	0.000885476	0.00331214	0.00503667	0.00349024	0.00566667	0.00983905	0.00373	0.00206143	0.00840333
460	466		935.506	6	6.00-6.07	0.54541	0.573355	0.581356	0.564057	0.542892		0.547931	0.565434	0.58067	0.549432	0.54884	460	466	-0.00252071	0.00792071	0.000686905	0.0146248	-0.00594786	460	466	0.00127452	0.00988262	0.00816762	0.00667786	0.000278571	0.00542	0.00138357	0.00223619	0.00236714	0.000935714
460	474		1823.94	13	10.02-10.07	0.05266	0.105976	0.154745	0.224403	0.287879		0.0490191	0.0883771	0.155411	0.216428	0.294375	460	474	0.00364088	0.017599	-0.000666044	0.00797484	-0.00649615	460	474	0.000255385	0.00868253	0.00494462	0.00351099	0.00335714	0.00215286	0.00142901	0.00649571	0.00198582	0.00989264
471	487		1944.14	15	9.94-10.00	0.0531183	0.0624652	0.0799628	0.0930473	0.129435		0.0462244	0.058268	0.0641992	0.0784324	0.116295	471	487	0.0068939	0.00419724	0.0157635	0.014615	0.0131402	471	487	0.00213362	0.000824381	0.000685524	0.00207257	0.000306	0.00492086	0.00357248	0.00219762	0.000204	0.0023039
482	488		870.556	6	12.13-12.16	0.0135814	0.0133919	0.0153798	0.0106507	0.0229093		0.0120624	0.0121833	0.00854976	0.0136145	0.022889	482	488	0.00151905	0.00120857	0.00683	-0.00296381	2.02381e-05	482	488	0.00339214	0.00815881	0.00529643	0.00606119	0.00180833	0.00431738	0.00759167	0.0031981	0.00256286	0.0028781
489	499		1150.5	10	7.03-7.07	0.217599	0.288116	0.364449	0.392074	0.431303		0.214005	0.279454	0.36967	0.392536	0.42189	489	499	0.00359386	0.008662	-0.005221	-0.000461429	0.00941257	489	499	0.00221657	0.00445529	0.00605529	0.005625	0.00373814	0.00495129	0.0191576	0.010505	0.0132494	0.008196
489	508		2136.02	17	10.53-10.57	0.215037	0.351476	0.433455	0.445972	0.504276		0.209294	0.330392	0.410883	0.409417	0.468765	489	508	0.00574395	0.0210843	0.0225714	0.0365553	0.0355103	489	508	0.00267067	0.00370269	0.00375445	0.000721261	0.00369109	0.00554336	0.00663597	0.00198185	0.00273555	0.0198134
489	512		2566.2	20	11.40-11.43	0.228692	0.319748	0.416305	0.440789	0.502531		0.217376	0.305137	0.399615	0.417307	0.483924	489	512	0.0113154	0.0146106	0.0166896	0.0234822	0.0186073	489	512	0.00662571	0.017885	0.00821643	0.00322543	0.00805736	0.00829871	0.0164195	0.008703	0.00773836	0.00187571
492	512		2253	17	11.04-11.07	0.236382	0.350536	0.417607	0.431101	0.48014		0.236801	0.33805	0.426505	0.449915	0.489456	492	512	-0.00041958	0.0124853	-0.00889748	-0.0188141	-0.00931613	492	512	0.00424286	0.00851714	0.00698538	0.00178765	0.00428151	0.00667622	0.00591252	0.0108378	0.00212521	7.03361e-05
500	512		1434.72	9	11.02-11.05	0.277908	0.390385	0.456268	0.488353	0.572424		0.271024	0.374961	0.445203	0.484445	0.545374	500	512	0.00688365	0.0154237	0.0110644	0.00390762	0.0270497	500	512	0.00205381	0.00507905	0.00431492	0.00210238	0.00347413	0.0111575	0.010304	0.00485571	0.000964603	0.00211825
501	508		841.467	5	9.04-9.08	0.325558	0.548518	0.58946	0.578585	0.700292		0.323064	0.518777	0.558758	0.560041	0.675592	501	508	0.00249429	0.0297409	0.0307014	0.0185449	0.0247003	501	508	0.00605429	0.00689371	0.00156457	0.00488571	0.00112514	0.015106	0.008192	0.00157171	0.00147943	0.00620314
523	533		1401.68	9	8.00-8.05	0.104498	0.188025	0.281241	0.402056	0.496446		0.102946	0.176006	0.290672	0.425493	0.499584	523	533	0.00155222	0.0120187	-0.00943048	-0.0234371	-0.00313873	523	533	0.00289571	0.00914175	0.00053381	0.00328349	0.00560651	0.00101619	0.00314206	0.00833381	0.0039327	0.00180365
534	554		2434.24	16	7.61-7.67	0.394628	0.451783	0.453195	0.439991	0.454796		0.377397	0.435087	0.44209	0.428143	0.44493	534	554	0.0172306	0.0166964	0.0111045	0.0118478	0.00986563	534	554	0.00272786	0.00574714	0.00210634	0.00560759	0.00676491	0.00840446	0.00805063	0.00526759	0.00705393	0.0127542
534	559		2950.43	21	7.62-7.67	0.382061	0.420652	0.43714	0.425503	0.441095		0.36405	0.404499	0.420114	0.405757	0.419082	534	559	0.0180112	0.0161529	0.0170263	0.0197456	0.0220132	534	559	0.00352633	0.00638116	0.00320707	0.00166524	0.0014402	0.00639599	0.00336061	0.00348293	0.00368728	0.00241993
560	574		1616.86	12	7.97-8.01	0.591442	0.693602	0.703017	0.660674	0.694565		0.566509	0.689811	0.691047	0.653931	0.678159	560	574	0.0249332	0.00379095	0.0119695	0.00674333	0.0164056	560	574	0.00406798	0.0210757	0.00157821	0.0119476	0.00968333	0.00676262	0.0140854	0.00418774	0.0115035	0.00640286
560	575		1763.93	13	9.50-9.54	0.631221	0.718594	0.749798	0.710802	0.718901		0.607175	0.689724	0.729243	0.681675	0.684953	560	575	0.0240455	0.0288698	0.0205555	0.0291263	0.0339489	560	575	0.00325066	0.0104475	0.00540989	0.00271593	0.00366516	0.0102864	0.00676967	0.00222209	0.00243099	0.0117654
576	582		895.427	6	4.39-4.41	0.597696	0.619772	0.639944	0.621568	0.600877		0.59209	0.620224	0.623248	0.633383	0.595074	576	582	0.00560619	-0.000451667	0.0166955	-0.0118148	0.0058031	576	582	0.00585548	0.00866952	0.0271867	0.0210548	0.0115148	0.00905595	0.0134986	0.012509	0.00650929	0.0166957
576	586		1448.69	10	6.56-6.62	0.325254	0.456079	0.555447	0.540763	0.557745		0.308883	0.426431	0.527372	0.505544	0.520979	576	586	0.0163701	0.0296479	0.0280754	0.0352183	0.0367659	576	586	0.00294929	0.00593086	0.00749486	0.00460471	0.00251271	0.008514	0.00349457	0.00144543	0.000607857	0.00105743
577	586		1301.62	9	6.56-6.63	0.330773	0.456561	0.529622	0.501182	0.513387		0.320088	0.427881	0.512976	0.485178	0.513411	577	586	0.0106846	0.0286795	0.0166459	0.0160041	-2.38095e-05	577	586	0.00241667	0.00701556	0.0075519	0.00745444	0.00781206	0.00434952	0.00894841	0.00515794	0.00837175	0.00335619
596	615		2021.07	19	8.82-8.85	0.265955	0.378534	0.540945	0.580862	0.568051		0.252036	0.360104	0.546618	0.574893	0.586789	596	615	0.0139193	0.01843	-0.00567293	0.00596962	-0.018738	596	615	0.00330218	0.0117347	0.00474211	0.0100033	0.00283594	0.00280346	0.0127856	0.00818511	0.00263218	0.0105259
602	615		1447.74	13	7.05-7.09	0.216725	0.354377	0.528488	0.612321	0.615572		0.188528	0.332563	0.572392	0.632301	0.640298	602	615	0.0281976	0.0218146	-0.0439038	-0.0199795	-0.0247263	602	615	0.00276637	0.0079933	0.0161187	0.00331253	0.0171741	0.00328264	0.0123379	0.00312615	0.00207374	0.00255308
605	616		1383.68	11	7.24-7.29	0.184879	0.302991	0.43589	0.486193	0.496678		0.17601	0.284107	0.427652	0.473203	0.475641	605	616	0.00886974	0.0188835	0.00823779	0.0129897	0.0210365	605	616	0.000390519	0.00269312	0.00499416	0.000115974	0.0160004	0.0019774	0.00744234	0.00337558	0.00126325	0.00895494
616	629		1612.93	11	5.78-5.83	0.210195	0.281003	0.349727	0.37018	0.490994		0.206215	0.270317	0.334686	0.356562	0.454313	616	629	0.00397961	0.0106865	0.0150414	0.0136181	0.0366804	616	629	0.00816455	0.00483104	0.00246494	0.00311416	0.00124273	0.00392558	0.00289299	0.00345506	0.00026026	0.0023887
617	636		2336.38	17	6.57-6.73	0.0398176	0.0716726	0.105384	0.152204	0.206501		0.0489427	0.0695718	0.112648	0.168073	0.210639	617	636	-0.00912504	0.00210084	-0.0072642	-0.0158695	-0.00413882	617	636	0.000895294	0.00297185	0.00433244	0.0121176	0.00778597	0.00213193	0.00128454	0.00521882	0.00135109	0.00478286
617	639		2649.58	20	6.91-6.99	0.140979	0.235408	0.353201	0.381545	0.485982		0.14518	0.238342	0.361985	0.410342	0.526221	617	639	-0.00420107	-0.002934	-0.00878421	-0.0287967	-0.0402384	617	639	0.005204	0.00943157	0.00329907	0.00527207	0.00127657	0.0053975	0.0105061	0.0046165	0.00338136	0.00277721
630	639		1218.73	9	6.48-6.57	0.0563305	0.0985916	0.170509	0.242281	0.408806		0.0591298	0.0954813	0.187934	0.307236	0.468312	630	639	-0.00279937	0.00311032	-0.0174246	-0.0649546	-0.059506	630	639	0.000984127	0.0131894	0.00137079	0.000368254	0.00284556	0.00167714	0.00202143	0.00219048	0.000379524	0.00638889
637	648		1431.81	11	11.30-11.32	0.217509	0.32151	0.445026	0.51273	0.58977		0.206781	0.319468	0.450131	0.52516	0.568026	637	648	0.0107283	0.00204143	-0.00510532	-0.0124299	0.021744	637	648	0.00442779	0.00194662	0.00463325	0.00491675	0.00448247	0.00397065	0.00699065	0.0115286	0.00808052	0.00165532
640	651		1536.84	11	5.51-5.59	0.0205317	0.0305432	0.0438627	0.0539078	0.137749		0.0187934	0.0223639	0.0389795	0.0488896	0.130331	640	651	0.00173831	0.00817935	0.00488325	0.00501818	0.00741766	640	651	0.00547039	0.0109196	0.00695987	0.00887156	0.0169627	0.00481312	0.00575312	0.00461597	0.00533896	0.0129627
640	654		1884.98	14	6.14-6.23	0.0430505	0.0617421	0.108078	0.12816	0.211866		0.0439331	0.0587112	0.113686	0.138777	0.226448	640	654	-0.000882551	0.00303092	-0.00560867	-0.0106165	-0.0145818	640	654	0.00225755	0.00907153	0.00221204	0.00530939	0.00921969	0.00437316	0.00374827	0.00382031	0.00947592	0.0296917
640	655		2071.06	15	7.91-8.00	0.029064	0.0476046	0.0982949	0.117249	0.193721		0.0247545	0.0395892	0.0893853	0.108228	0.191259	640	655	0.00430952	0.00801533	0.00890952	0.00902171	0.00246152	640	655	0.0102892	0.0157683	0.013421	0.0124035	0.0176258	0.0137176	0.0112106	0.0131982	0.0155954	0.0254338
671	686		1653.83	13	4.98-5.04	0.1601	0.259672	0.382567	0.437035	0.451837		0.163423	0.244214	0.369748	0.412155	0.43131	671	686	-0.0033222	0.0154584	0.0128185	0.0248802	0.0205277	671	686	0.0019889	0.0027367	0.00274319	0.00475022	0.00147154	0.00240769	0.00481154	0.000627473	0.00010022	0.00593363
698	705		749.456	4	8.53-8.57	0.386678	0.637213	0.687157	0.645913	0.650734		0.410364	0.635649	0.68575	0.636689	0.647367	698	705	-0.0236864	0.00156357	0.00140679	0.00922393	0.00336643	698	705	0.00827857	0.00996107	0.0032125	0.00279107	0.000214286	0.0186582	0.0098875	0.0015325	0.000493571	0.00413964
716	725		1091.56	8	10.45-10.50	0.377811	0.471835	0.513886	0.489042	0.505767		0.369377	0.453069	0.489421	0.458758	0.478499	716	725	0.00843393	0.0187664	0.024465	0.0302841	0.0272688	716	725	0.00205125	0.00764464	0.00715911	0.00332679	0.00417804	0.011365	0.00971768	0.001335	0.00173107	0.00441625
739	745		760.326	6	7.17-7.23	0.243043	0.30397	0.325175	0.312309	0.316014		0.274427	0.312022	0.338645	0.304335	0.317796	739	745	-0.0313836	-0.0080519	-0.0134698	0.00797333	-0.00178238	739	745	0.00245238	0.0109731	0.0027031	0.0063981	0.00565952	0.00622667	0.00712595	0.00683214	0.000270952	0.00136548
762	777		1869.67	15	4.33-4.35	0.383686	0.382133	0.386016	0.362788	0.369071		0.374334	0.37288	0.364587	0.337422	0.348881	762	777	0.009352	0.00925295	0.0214282	0.0253669	0.0201898	762	777	0.0117283	0.0141053	0.00167724	0.002808	0.00167771	0.00313886	0.00929505	0.0018079	0.0018919	0.00421276
765	777		1511.56	12	4.16-4.18	0.416116	0.409085	0.410303	0.38201	0.381637		0.410066	0.399333	0.398957	0.375399	0.384157	765	777	0.00605	0.0097519	0.0113465	0.00661131	-0.00252036	765	777	0.0110674	0.0180908	0.00809869	0.00163476	0.000268452	0.00569202	0.0133387	0.00318536	0.00612762	0.0134281
765	793		3253.28	27	5.02-5.06	0.376667	0.365509	0.372317	0.358375	0.368929		0.331562	0.333112	0.349239	0.329523	0.333613	765	793	0.0451051	0.0323966	0.0230776	0.0288516	0.0353158	765	793	0.00832127	0.0139662	0.00587952	0.00564884	0.0026191	0.00557619	0.00730492	0.00601392	0.0016282	0.00770476
778	793		1760.74	14	4.72-4.76	0.343707	0.341407	0.356349	0.341082	0.347421		0.325382	0.324807	0.345014	0.313053	0.312835	778	793	0.0183251	0.0166	0.0113354	0.0280294	0.0345858	778	793	0.00510265	0.00978112	0.00813847	0.00532724	0.00317378	0.00437704	0.00786347	0.00914714	0.00365204	0.00879867
788	800	Phosphoryl STY (1)	1572.73	11	4.74-4.78	0.603588	0.613759	0.586911	0.566081	0.570634		0.599522	0.621102	0.591558	0.565629	0.56804	788	800	0.00406584	-0.0073426	-0.00464623	0.000452208	0.00259312	788	800	0.00210013	0.0168471	0.0111284	0.00861545	0.00280974	0.00162519	0.0098613	0.00346662	0.00467182	0.00690831
803	812		1243.56	9	5.07-5.12	0.0918486	0.135604	0.160145	0.175866	0.225018		0.0841425	0.125078	0.158756	0.181479	0.230046	803	812	0.00770603	0.0105259	0.00138937	-0.00561302	-0.0050281	803	812	0.00250175	0.00214698	0.00748905	0.00550429	0.016007	0.00186571	0.0148422	0.00984492	0.000348571	0.00695079
809	828		2490.36	19	16.56-16.59	0.120545	0.154678	0.235072	0.409936	0.518114		0.107998	0.138255	0.265477	0.437957	0.525232	809	828	0.0125466	0.0164223	-0.0304053	-0.0280209	-0.00711729	809	828	0.000605338	0.010725	0.00297977	0.0068897	0.0149543	0.00293684	0.00470789	0.0125358	0.00506767	0.0188733
837	853		2021.07	15	5.35-5.44	0.0342371	0.0829871	0.102503	0.119839	0.177058		0.0362573	0.0784398	0.111614	0.120927	0.167018	837	853	-0.00202019	0.00454733	-0.00911124	-0.00108781	0.0100392	837	853	0.00219619	0.00653648	0.00800533	0.00795229	0.0160756	0.00684981	0.003688	0.00808076	0.00861876	0.0141071
838	853		1950.04	14	5.09-5.17	0.0349867	0.0879429	0.113836	0.134547	0.201829		0.0354817	0.0817572	0.114443	0.134887	0.199643	838	853	-0.000495	0.00618561	-0.000607347	-0.000340102	0.00218582	838	853	0.00205827	0.00682735	0.00539622	0.00715582	0.0124267	0.00220561	0.00387663	0.00455847	0.00451929	0.00972418
842	853		1407.79	10	4.53-4.58	0.0302133	0.091855	0.133033	0.142768	0.206299		0.0321213	0.0891259	0.120819	0.136375	0.217279	842	853	-0.001908	0.00272914	0.0122143	0.00639286	-0.01098	842	853	0.003304	0.00637114	0.00440014	0.00404186	0.0234147	0.00262143	0.00770643	0.00693086	0.00675014	0.00547729
857	866		1100.49	9	5.15-5.19	0.0716111	0.0857917	0.0997614	0.104351	0.166097		0.0671744	0.0776684	0.0951424	0.106971	0.182557	857	866	0.00443667	0.00812333	0.00461905	-0.00261984	-0.0164603	857	866	0.00606619	0.0173419	0.00536111	0.00517302	0.00773222	0.00833333	0.00595286	0.0140625	0.00786286	0.00874429
861	876		1740.91	15	9.79-9.84	0.23178	0.303087	0.356201	0.365799	0.396962		0.232919	0.295287	0.356479	0.356924	0.387953	861	876	-0.00113867	0.0077999	-0.000277238	0.00887486	0.00900867	861	876	0.00764029	0.0101115	0.0109108	0.0124908	0.0105409	0.00602924	0.00467248	0.00567	0.00662029	0.00902924
866	875		1059.51	9	6.41-6.47	0.0291995	0.067204	0.108724	0.15719	0.225373		0.0270622	0.0643097	0.103008	0.142675	0.172412	866	875	0.0021373	0.00289429	0.00571619	0.0145154	0.052961	866	875	0.000947778	0.00222984	0.00293333	0.0015281	0.00188508	0.000674286	0.00134698	0.00163016	0.00195111	0.00207476
874	884		1196.54	10	3.97-3.99	0.073262	0.0904369	0.11218	0.148226	0.169852		0.0735916	0.0847127	0.117816	0.156168	0.186784	874	884	-0.000329571	0.00572414	-0.00563671	-0.00794171	-0.016932	874	884	0.00251157	0.000509571	0.00391414	0.00450486	0.00200643	0.00443557	0.00690757	0.001661	0.00303186	0.000529143
877	889		1379.59	12	5.44-5.49	0.367681	0.371477	0.388575	0.368616	0.371763		0.35711	0.364519	0.369751	0.346747	0.352549	877	889	0.0105707	0.00695726	0.0188248	0.0218692	0.0192142	877	889	0.00488583	0.0111361	0.00366857	0.00212286	0.000427381	0.00511143	0.00665786	0.00169726	0.00304333	0.007505
890	903		1398.7	12	6.50-6.55	0.451344	0.470912	0.500173	0.495806	0.504328		0.445297	0.46194	0.485237	0.480419	0.494682	890	903	0.00604679	0.00897214	0.0149361	0.0153863	0.00964607	890	903	0.00638512	0.0093819	0.00719869	0.00640571	0.00622821	0.00632512	0.00678976	0.00602321	0.00637726	0.00901452
907	926		2213.11	18	7.19-7.24	0.24246	0.306903	0.394907	0.450109	0.480489		0.239229	0.298899	0.408561	0.434598	0.474469	907	926	0.00323135	0.00800437	-0.0136535	0.015511	0.00602024	907	926	0.00294929	0.00821175	0.0113825	0.00277754	0.00719619	0.00377206	0.00870984	0.0033619	0.00310881	0.0142071
908	924		1821.93	15	6.14-6.23	0.0414393	0.0714769	0.0620202	0.0888845	0.107997		0.0384538	0.0546841	0.0521944	0.0761612	0.123712	908	924	0.00298552	0.0167928	0.00982581	0.0127232	-0.015715	908	924	0.0025659	0.00943819	0.00611238	0.0153696	0.00413771	0.00149771	0.00295133	0.00279848	0.00481219	0.00682848
927	933		796.46	6	12.85-12.86	0.00563214	-0.00825786	-0.0112898	-0.00537833	0.0143605		-0.00165476	-0.00879524	0.0134195	0.0188474	0.0218407	927	933	0.0072869	0.000537381	-0.0247093	-0.0242257	-0.00748024	927	933	0.0286667	0.0129645	0.00414452	0.00509667	0.0128924	0.0104862	0.00858119	0.00274024	0.0174398	0.00451238
944	951		934.536	7	10.05-10.10	0.0248873	0.0457308	0.08596	0.131572	0.29915		0.0145916	0.0400751	0.0743261	0.13467	0.303191	944	951	0.0102957	0.00565571	0.0116339	-0.00309796	-0.00404122	944	951	0.00574	0.00582898	0.00671	0.0124302	0.00184776	0.00257327	0.00386143	0.00310184	0.000882449	0.0127094
952	981		3484.71	26	9.44-9.49	0.0970548	0.136741	0.187546	0.228804	0.275902		0.0936208	0.128562	0.188904	0.230909	0.281026	952	981	0.00343401	0.0081789	-0.00135802	-0.00210522	-0.00512396	952	981	0.00568011	0.0195845	0.0124309	0.0149414	0.02477	0.00844495	0.00719088	0.00733363	0.0113023	0.0190712
966	980		1746.84	14	8.02-8.10	0.0982954	0.131207	0.161509	0.190942	0.237358		0.0986824	0.133311	0.16485	0.177397	0.201306	966	980	-0.000387041	-0.00210398	-0.00334082	0.0135454	0.0360523	966	980	0.00179306	0.00131255	0.000693061	0.0104832	0.00270245	0.00259296	0.00391755	0.0028499	3.33673e-05	0.00645684
966	982		1973.01	16	10.95-10.99	0.0547706	0.0976119	0.126994	0.145823	0.185152		0.0521089	0.0764054	0.102948	0.116633	0.180117	966	982	0.0026617	0.0212064	0.0240456	0.0291909	0.00503446	966	982	0.000966607	0.00591446	0.00325455	0.00199304	0.0050033	0.00306402	0.00385884	0.00377134	0.00165036	0.00536598
966	994		3290.66	26	9.16-9.21	0.0721263	0.102895	0.151131	0.203467	0.256225		0.0756929	0.103527	0.154033	0.204527	0.241505	966	994	-0.00356659	-0.000631923	-0.0029017	-0.00105929	0.0147203	966	994	0.00290099	0.00674912	0.00488181	0.00546978	0.000253846	0.00234692	0.0024606	0.0024156	0.00287478	0.0106627
966	995		3403.74	27	9.49-9.55	0.0682961	0.100198	0.159929	0.21109	0.270863		0.068046	0.0907122	0.163517	0.216749	0.264475	966	995	0.000250106	0.00948571	-0.00358868	-0.00565836	0.00638794	966	995	0.00208011	0.00771026	0.00363323	0.00707931	0.00826365	0.00356365	0.00643577	0.00828339	0.00706921	0.0107708
971	981		1296.74	10	9.05-9.11	0.034953	0.0702609	0.110054	0.143996	0.231453		0.0381554	0.0623404	0.110609	0.133828	0.209351	971	981	-0.00320243	0.00792043	-0.000554429	0.0101679	0.0221024	971	981	0.000654429	0.00750614	0.00320857	0.00534971	0.00455771	0.003408	0.00171243	0.00241729	0.000498143	0.0171386
982	993		1320.7	9	3.98-3.99	0.0463879	0.0793333	0.192922	0.303799	0.363712		0.0494717	0.0775046	0.198935	0.298505	0.354967	982	993	-0.00308381	0.00182873	-0.00601317	0.00529444	0.00874492	982	993	0.0076573	0.0129425	0.00988571	0.0105673	0.018371	0.00883063	0.00947508	0.00965413	0.0078654	0.013424
982	994		1449.74	10	4.13-4.15	0.049237	0.0873396	0.185095	0.306238	0.362735		0.053391	0.0805513	0.20093	0.311821	0.364775	982	994	-0.004154	0.00678829	-0.0158347	-0.00558271	-0.00203986	982	994	0.00161229	0.0146581	0.00439543	0.00955557	0.017524	0.00312743	0.00379071	0.0108524	0.00318314	0.00631829
982	995		1562.83	11	5.36-5.41	0.045696	0.0779095	0.189937	0.318894	0.401352		0.0445631	0.0694891	0.195208	0.312607	0.378314	982	995	0.00113286	0.00842039	-0.00527052	0.00628779	0.0230386	982	995	0.00508104	0.0124926	0.0061887	0.00548182	0.00904818	0.00490792	0.00464597	0.00839429	0.00599247	0.0155034
995	1008		1623.87	10	8.64-8.69	0.38909	0.423002	0.44584	0.506768	0.571208		0.279645	0.313207	0.35934	0.380911	0.389842	995	1008	0.109445	0.109794	0.0864999	0.125856	0.181366	995	1008	0.00442071	0.00981486	0.00854	0.003474	0.000213857	0.00478243	0.0104871	0.00941971	0.00403057	0.00240257
997	1007		1268.66	7	7.59-7.64	0.320947	0.374413	0.436017	0.499625	0.576691		0.187758	0.218855	0.301307	0.295456	0.333778	997	1007	0.133189	0.155558	0.13471	0.204169	0.242914	997	1007	0.0211502	0.0137739	0.00339265	0.0185914	0.012819	0.0053498	0.00159694	0.00583245	0.0586851	0.0181047
1012	1026		1670.86	14	4.98-5.04	0.14214	0.256809	0.352011	0.398227	0.408171		0.15223	0.247014	0.344276	0.377293	0.387552	1012	1026	-0.01009	0.009795	0.0077351	0.0209338	0.0206195	1012	1026	0.00225163	0.000994796	0.00301112	0.00144367	0.00174949	0.00145296	0.00859969	0.00181541	0.00387378	0.00235408
1012	1031		2353.15	19	6.57-6.66	0.131476	0.221378	0.356997	0.464491	0.529702		0.130386	0.205663	0.35083	0.442653	0.495173	1012	1031	0.0010906	0.0157156	0.00616624	0.0218385	0.0345286	1012	1031	0.00366015	0.00662496	0.00800504	0.00685789	0.00858947	0.00398586	0.00606602	0.00629083	0.00532744	0.0179307
1032	1045		1608.84	12	9.26-9.30	0.286509	0.343007	0.447874	0.525828	0.594442		0.288383	0.337592	0.459818	0.520461	0.5806	1032	1045	-0.00187381	0.00541571	-0.0119439	0.00536702	0.0138427	1032	1045	0.00197405	0.0057256	0.00238619	0.00222107	0.000889167	0.00601286	0.00866417	0.00444786	0.00127155	0.0160852
1035	1046		1397.71	10	7.66-7.70	0.281852	0.30842	0.388351	0.436019	0.493529		0.283386	0.312137	0.365028	0.400818	0.442346	1035	1046	-0.00153443	-0.00371729	0.0233231	0.0352006	0.0511826	1035	1046	0.00394757	0.00360086	0.0103191	0.00639886	0.00674386	0.006137	0.00453171	0.000916143	0.001971	0.005303
1045	1052		989.446	7	9.81-9.85	0.0553153	0.10818	0.278122	0.432153	0.529575		0.0461688	0.0940059	0.30186	0.435875	0.493034	1045	1052	0.00914653	0.0141739	-0.0237386	-0.00372184	0.0365414	1045	1052	0.00393429	0.0109043	0.0125355	0.0248153	0.0364541	0.00266143	0.00537224	0.00710776	0.00255939	0.00758796
1045	1056		1435.67	11	9.70-9.75	0.177713	0.285865	0.42015	0.497076	0.548183		0.187931	0.28327	0.444268	0.497308	0.544691	1045	1056	-0.0102173	0.00259532	-0.0241175	-0.000232338	0.0034913	1045	1056	0.00421247	0.00645091	0.0107051	0.0131703	0.00808182	0.00565636	0.0121709	0.00795935	0.017109	0.0134717
1057	1065		1062.57	8	4.31-4.33	0.0635432	0.156948	0.292963	0.324693	0.414615		0.0676271	0.153271	0.289027	0.317498	0.414384	1057	1065	-0.00408393	0.00367714	0.00393571	0.00719518	0.000231071	1057	1065	0.00910375	0.0127954	0.0137307	0.0170746	0.00980304	0.00698482	0.0131775	0.0140305	0.00700589	0.028082
1057	1070		1631.8	13	4.90-4.94	0.0439575	0.0909959	0.164752	0.193536	0.286582		0.0408789	0.0804873	0.158876	0.178588	0.279858	1057	1070	0.00307857	0.0105087	0.0058756	0.0149486	0.00672352	1057	1070	0.00517429	0.0110993	0.00653846	0.00777484	0.0102977	0.00526802	0.00559044	0.00602022	0.00567429	0.00439242
1070	1082		1538.93	12	5.97-6.08	0.0292846	0.0369032	0.0448624	0.0345946	0.0630949		0.0287392	0.0325506	0.0382118	0.0416499	0.0690112	1070	1082	0.000545476	0.00435262	0.0066506	-0.00705524	-0.00591631	1070	1082	0.00717726	0.00891643	0.00425488	0.0102596	0.00811321	0.00489393	0.00464619	0.00445107	0.00548488	0.0046794
1071	1082		1437.88	11	5.43-5.55	0.0311386	0.0357648	0.0448036	0.0463416	0.0751027		0.0297952	0.0321956	0.0407087	0.0453127	0.0702368	1071	1082	0.00134338	0.00356922	0.00409494	0.00102883	0.00486597	1071	1082	0.00196429	0.00818974	0.00295714	0.00264662	0.00314026	0.0031774	0.00288844	0.00205571	0.00286195	0.00560545
1071	1083		1550.96	12	6.96-7.08	0.0348638	0.0401782	0.0512856	0.0529519	0.0750312		0.0301826	0.0339927	0.0464442	0.0523792	0.0777301	1071	1083	0.00468119	0.00618548	0.00484143	0.000572738	-0.00269893	1071	1083	0.00415095	0.00981274	0.00680202	0.00895964	0.025735	0.00340631	0.00317548	0.00464833	0.00820262	0.0149131
1071	1085		1755.02	14	7.18-7.28	0.0437119	0.0614515	0.0933224	0.101206	0.158842		0.041564	0.0577554	0.0962824	0.117724	0.160224	1071	1085	0.00214796	0.00369612	-0.00296	-0.0165179	-0.00138276	1071	1085	0.00977459	0.0124031	0.0103396	0.0165131	0.0137018	0.00995439	0.00953388	0.00993653	0.0237734	0.0130389
1089	1103		1823.95	13	6.05-6.11	0.0662237	0.145858	0.335141	0.384864	0.423998		0.0624962	0.156544	0.352423	0.379096	0.425771	1089	1103	0.00372758	-0.0106853	-0.0172816	0.00576802	-0.00177231	1089	1103	0.000668352	0.0021722	0.00902824	0.0178144	0.00370121	0.00887341	0.00639275	0.0240471	0.00629055	0.0138563
1090	1103		1710.87	12	5.63-5.69	0.0745781	0.176121	0.275788	0.322882	0.361933		0.0759074	0.165725	0.279913	0.320136	0.349597	1090	1103	-0.00132929	0.0103957	-0.0041244	0.00274607	0.0123351	1090	1103	0.0087419	0.00691429	0.0090225	0.00988286	0.0109502	0.00898464	0.0106387	0.0107881	0.0161848	0.0196638
1104	1110		824.307	6	6.57-6.63	-0.000105238	0.00304214	0.0272374	0.0334179	0.0652176		0.00142786	-0.000793571	0.028034	0.0249098	0.043674	1104	1110	-0.0015331	0.00383571	-0.000796667	0.0085081	0.0215436	1104	1110	0.0112848	0.0134714	0.00977786	0.0105243	0.0127138	0.01192	0.0118881	0.0112107	0.00978119	0.0108433
1107	1115		984.5	7	5.15-5.21	0.248562	0.385445	0.452708	0.454191	0.456366		0.248237	0.367706	0.453566	0.441617	0.433213	1107	1115	0.00032551	0.0177392	-0.000857959	0.0125735	0.0231533	1107	1115	0.00573143	0.00495429	0.0076198	0.00445735	0.00107061	0.00648735	0.00165408	0.00740612	0.00402653	0.0160824
1112	1125		1737.95	11	11.92-11.95	0.0351595	0.0542018	0.119492	0.164086	0.252864		0.03051	0.052819	0.127591	0.178514	0.276993	1112	1125	0.00464948	0.00138286	-0.00809909	-0.0144279	-0.0241287	1112	1125	0.00134636	0.00912805	0.0034626	0.00600091	0.00860532	0.00340688	0.0047126	0.0105549	0.00412234	0.0112094
1114	1125		1507.84	9	11.24-11.28	0.0414622	0.072651	0.136097	0.199768	0.33583		0.0437876	0.0609997	0.132483	0.194635	0.321318	1114	1125	-0.0023254	0.0116513	0.00361397	0.00513238	0.0145117	1114	1125	0.00207937	0.0133057	0.0042919	0.00383397	0.00152571	0.00362556	0.00313714	0.00191381	0.000466667	0.000880794
1119	1125		922.526	5	8.66-8.73	0.0337414	0.0509731	0.0573551	0.0665394	0.088702		0.0244723	0.0307383	0.0499049	0.0454223	0.0768366	1119	1125	0.00926914	0.0202349	0.00745029	0.0211171	0.0118654	1119	1125	0.00478029	0.01506	0.00981114	0.0154043	0.0136703	0.00371143	0.00626343	0.00499371	0.00345771	0.000335714
1126	1132		799.479	6	6.70-6.77	0.0252221	0.0813279	0.2402	0.272147	0.300295		0.017414	0.0729736	0.24026	0.251328	0.278429	1126	1132	0.0078081	0.00835429	-5.95238e-05	0.0208193	0.021866	1126	1132	0.00101095	0.0127183	0.00250833	0.00249024	0.0125836	0.0019319	0.00945524	0.00207929	0.00363857	0.00138714
1126	1134		1026.61	8	9.09-9.14	0.0411961	0.0913239	0.246129	0.299709	0.333531		0.037662	0.0789859	0.255569	0.281192	0.315486	1126	1134	0.00353411	0.012338	-0.00944018	0.0185164	0.0180446	1126	1134	0.00661054	0.0135575	0.00567464	0.0046925	0.00363161	0.00755446	0.00717589	0.00642161	0.00357732	0.00558161
1141	1155		1981.14	12	4.81-4.97	0.0618283	0.0934212	0.138649	0.146754	0.158317		0.0618625	0.0907717	0.148146	0.147422	0.163243	1141	1155	-3.41667e-05	0.00264952	-0.00949619	-0.000668929	-0.0049256	1141	1155	0.00159048	0.00319214	0.0121432	0.00965393	0.0106882	0.0013744	0.00687321	0.00582548	0.00362286	0.00368607
1141	1157		2207.3	14	6.52-6.73	0.0435558	0.0679461	0.118449	0.144213	0.19212		0.0445907	0.0702363	0.125231	0.161777	0.205213	1141	1157	-0.0010349	-0.0022902	-0.00678224	-0.0175639	-0.0130935	1141	1157	0.00164806	0.00276367	0.00523071	0.00356684	0.00229143	0.00385857	0.00152857	0.00797918	0.0183902	0.00878724
1174	1195		2654.37	20	9.85-9.87	0.108641	0.151681	0.265598	0.372771	0.503847		0.102704	0.149954	0.287349	0.390045	0.50166	1174	1195	0.00593636	0.00172643	-0.0217513	-0.0172743	0.0021865	1174	1195	0.00317664	0.0124483	0.00113857	0.0107494	0.00573321	0.00308971	0.00684843	0.000764714	0.00595521	0.000957286
1184	1191		930.529	6	10.74-10.78	0.0253938	0.0538383	0.0547117	0.0526831	0.0379933		0.0329152	0.0557617	0.039145	0.0380338	0.0379121	1184	1191	-0.00752143	-0.00192333	0.0155667	0.0146493	8.11905e-05	1184	1191	0.00491452	0.00941524	0.00475167	0.0169343	0.0111443	0.0031331	0.0176793	0.0024581	0.00523786	0.000207619
1189	1195		827.437	5	4.36-4.38	0.0935871	0.153019	0.237903	0.324579	0.406713		0.0928863	0.142361	0.256154	0.331518	0.427731	1189	1195	0.000700857	0.010658	-0.0182511	-0.00693857	-0.021018	1189	1195	0.003002	0.00411829	0.00553171	0.00134686	0.0148323	0.00346257	0.001812	0.00403714	0.000530571	0.0104754
1211	1223		1438.74	11	7.63-7.68	0.0658478	0.136527	0.193014	0.220368	0.289843		0.067919	0.124869	0.203474	0.228557	0.301085	1211	1223	-0.00207117	0.0116583	-0.0104601	-0.00818974	-0.0112419	1211	1223	0.00377351	0.00270818	0.00371662	0.00360896	0.000214416	0.00384481	0.00575766	0.0120426	0.00378247	0.00719026
1211	1224		1601.8	12	8.15-8.20	0.0672563	0.133483	0.191686	0.214891	0.284117		0.0636729	0.128254	0.194114	0.213398	0.285055	1211	1224	0.00358345	0.00522929	-0.00242786	0.00149226	-0.000937976	1211	1224	0.00689893	0.00637071	0.00703226	0.00665821	0.00940571	0.00837964	0.00710286	0.00826226	0.00778512	0.0079844
1212	1224		1488.72	11	7.57-7.63	0.0877412	0.138356	0.179206	0.212242	0.230946		0.0857113	0.135786	0.195943	0.213392	0.265285	1212	1224	0.00202987	0.00257065	-0.016737	-0.00114922	-0.0343387	1212	1224	0.00518156	0.0178745	0.00550844	0.0188314	0.00214351	0.00957844	0.0155008	0.00593675	0.00872442	0.00636727
1248	1254		707.357	6	7.04-7.09	0.263031	0.344065	0.491994	0.492373	0.498684		0.23561	0.314686	0.410418	0.385564	0.367965	1248	1254	0.0274219	0.029379	0.081576	0.106809	0.130719	1248	1254	0.00379119	0.013874	0.00987762	0.00536881	0.005065	0.00821929	0.00857405	0.00295667	0.00223476	0.00899667
1261	1267		802.431	6	5.12-5.16	0.042414	0.111756	0.289657	0.378899	0.413037		0.0359912	0.0974969	0.296696	0.363173	0.409018	1261	1267	0.00642286	0.0142593	-0.00703976	0.015726	0.00401976	1261	1267	0.0120938	0.0135464	0.0110426	0.0191205	0.0252429	0.0121136	0.013139	0.01696	0.0134221	0.0270326
1261	1277		1914.98	15	10.90-10.93	0.0603531	0.168644	0.279801	0.396196	0.476479		0.0672858	0.162026	0.31963	0.443118	0.547793	1261	1277	-0.00693267	0.00661762	-0.0398282	-0.046922	-0.0713132	1261	1277	0.000849238	0.00391648	0.00734248	0.0038721	0.0106856	0.00100238	0.0077219	0.00641762	0.00430267	0.012021
1268	1277		1131.57	8	10.63-10.66	0.0615157	0.157037	0.257805	0.434454	0.60592		0.0771786	0.155006	0.29089	0.459312	0.611242	1268	1277	-0.0156629	0.00203089	-0.0330848	-0.0248579	-0.0053225	1268	1277	0.00248661	0.00501625	0.00736089	0.00323911	0.00690607	0.0021925	0.00323929	0.00417214	0.00131339	0.00314804
1272	1278	Phosphoryl STY (2)	837.412	5	8.94-8.99	0.309614	0.426862	0.543589	0.572194	0.600581		0.292524	0.414295	0.496718	0.54147	0.534594	1272	1278	0.01709	0.0125674	0.0468703	0.0307237	0.0659871	1272	1278	0.00139143	0.00551286	0.00501657	0.00414514	0.022728	0.00680943	0.00467457	0.00961343	0.00365857	0.0128577
1277	1286		1099.68	9	4.45-4.47	0.415517	0.507544	0.507716	0.47381	0.400131		0.392714	0.513398	0.535847	0.487097	0.43453	1277	1286	0.022803	-0.00585444	-0.0281306	-0.0132871	-0.0343997	1277	1286	0.00505571	0.0122017	0.00404937	0.00639175	0.0224746	0.00743492	0.0238271	0.00419127	0.00447905	0.04056
1278	1286		986.599	8	4.01-4.03	0.460935	0.538972	0.531732	0.497298	0.454602		0.453586	0.538043	0.545396	0.503811	0.481129	1278	1286	0.00734875	0.000928214	-0.0136643	-0.00651339	-0.0265279	1278	1286	0.00207875	0.015325	0.00204321	0.00607911	0.0112943	0.00758268	0.0110743	0.00731893	0.000213214	0.0228139
1278	1287		1099.68	9	6.26-6.33	0.388587	0.470278	0.489445	0.50391	0.451131		0.3747	0.463178	0.536081	0.523208	0.497903	1278	1287	0.0138876	0.00709984	-0.0466352	-0.0192973	-0.0467717	1278	1287	0.00424905	0.0151337	1.16385e-05	0.0121513	0.0166106	0.00941603	0.0106114	0.0113605	0.00220032	0.0177697
1295	1309		1652.07	14	11.79-11.82	0.0993702	0.169256	0.259023	0.429391	0.475773		0.105127	0.166643	0.327502	0.482199	0.557645	1295	1309	-0.00575724	0.00261316	-0.0684785	-0.0528078	-0.0818722	1295	1309	0.00328663	0.00139653	0.00320245	0.0180806	0.0136885	0.00365449	0.00489204	0.00690806	0.00152969	0.00316296
1298	1311		1508.03	13	9.86-9.92	0.111061	0.180575	0.299275	0.503347	0.550282		0.11348	0.173989	0.388027	0.590316	0.65618	1298	1311	-0.0024189	0.00658549	-0.088752	-0.0869688	-0.105899	1298	1311	0.0028722	0.00634352	0.00669011	0.01143	0.029858	0.00251209	0.00270143	0.0134025	0.000419341	0.00410473
1298	1312		1621.11	14	10.41-10.48	0.0965302	0.159594	0.256634	0.414536	0.435093		0.100196	0.160307	0.354509	0.510949	0.538996	1298	1312	-0.00366551	-0.000712959	-0.0978749	-0.0964135	-0.103903	1298	1312	0.00552296	0.0148963	0.00781888	0.0341057	0.0220671	0.00468245	0.00744969	0.0111083	0.0209333	0.0163347
1300	1309		1082.77	9	9.70-9.77	0.139932	0.235588	0.349133	0.514009	0.61249		0.145811	0.233086	0.460459	0.598382	0.695729	1300	1309	-0.00587968	0.00250222	-0.111326	-0.0843737	-0.083239	1300	1309	0.00157238	0.00280968	0.00561873	0.0231732	0.00105365	0.00590397	0.00935857	0.0134151	0.00375238	0.0155589
1318	1330		1573.85	12	7.63-7.70	0.0319294	0.0943119	0.186459	0.29191	0.312904		0.0299665	0.0859988	0.200776	0.291573	0.305703	1318	1330	0.00196286	0.0083131	-0.0143173	0.000336786	0.00720143	1318	1330	0.00496357	0.00456952	0.00407024	0.00353036	0.00519702	0.00438833	0.00584119	0.00348464	0.00333036	0.00926298
1318	1331		1720.92	13	10.04-10.10	0.0218707	0.0728366	0.165104	0.254975	0.26664		0.026052	0.0793273	0.193078	0.264293	0.284742	1318	1331	-0.00418132	-0.00649066	-0.0279737	-0.0093178	-0.0181011	1318	1331	0.000915385	0.000257143	0.00420352	0.00393209	0.0084778	0.00158264	0.0056556	0.00516242	0.00243077	0.0253844
1335	1346		1478.93	10	6.04-6.16	0.136362	0.233347	0.256737	0.299618	0.353067		0.128816	0.21529	0.266604	0.318587	0.374277	1335	1346	0.00754557	0.0180573	-0.00986671	-0.0189693	-0.0212103	1335	1346	0.001715	0.002149	0.00703571	0.000594	0.00603714	0.00368571	0.00639086	0.00154557	0.00130129	0.000444
1338	1347		1152.68	8	5.78-5.83	0.14829	0.201989	0.265733	0.274704	0.425296		0.136851	0.19284	0.2414	0.275295	0.393616	1338	1347	0.0114391	0.00914857	0.0243329	-0.000591071	0.0316807	1338	1347	0.00383607	0.00613357	0.00378161	0.00171446	0.00951089	0.00456589	0.00671179	0.00087125	0.00909482	0.0150727
1347	1355		935.495	8	8.58-8.65	0.0385204	0.0621089	0.0783352	0.141724	0.182231		0.0329952	0.0378905	0.0807693	0.145326	0.174138	1347	1355	0.00552518	0.0242184	-0.00243411	-0.00360179	0.00809286	1347	1355	0.00662464	0.0154011	0.00520018	0.00510946	0.00766786	0.00502571	0.00420286	0.00637554	0.0045325	0.00898571
1356	1373		1819.02	13	9.31-9.35	0.291352	0.446664	0.466129	0.450687	0.47868		0.294598	0.423855	0.464881	0.44247	0.44912	1356	1373	-0.00324593	0.0228087	0.00124725	0.00821703	0.0295602	1356	1373	0.00211264	0.00541495	0.00568714	0.00279505	0.00583989	0.00853165	0.015523	0.015164	0.0236475	0.0362229
1356	1375		2005.12	15	9.48-9.52	0.248922	0.385907	0.423919	0.388503	0.39035		0.25246	0.364215	0.396285	0.367634	0.412392	1356	1375	-0.00353829	0.0216924	0.0276347	0.0208698	-0.0220419	1356	1375	0.004368	0.0139296	0.00130648	0.002274	0.00849124	0.00539457	0.0136501	0.0064479	0.00275352	0.0013219
1360	1375		1519.86	12	8.21-8.25	0.22636	0.303738	0.310349	0.320047	0.341893		0.217156	0.283286	0.297609	0.317945	0.317808	1360	1375	0.00920333	0.0204514	0.01274	0.00210131	0.0240852	1360	1375	0.00234214	0.0047119	0.00166798	0.0143723	0.0139027	0.00320679	0.0101429	0.00225869	0.00309619	0.000161071
1381	1387		687.404	6	6.70-6.76	0.0265052	0.0560588	0.155265	0.262912	0.306199		0.0196755	0.0341155	0.169849	0.232352	0.255232	1381	1387	0.00682976	0.0219433	-0.014584	0.0305593	0.0509671	1381	1387	0.00485952	0.0043969	0.0031831	0.000970238	0.0150929	0.00372143	0.00278048	0.00837429	0.00745262	0.004795
1410	1419		1143.68	9	7.04-7.09	0.00763635	0.0139233	0.0449725	0.135159	0.343067		0.0110763	0.0142549	0.0681184	0.206244	0.372943	1410	1419	-0.00344	-0.000331587	-0.0231459	-0.0710851	-0.0298762	1410	1419	0.00469905	0.00655619	0.00427	0.0064281	0.00781429	0.00881905	0.00952778	0.00645794	0.0201968	0.0144008
1413	1419		829.514	6	7.71-7.76	0.00207548	0.00642476	0.0345567	0.0883398	0.198579		0.007335	0.0112198	0.0391331	0.0985393	0.16229	1413	1419	-0.00525952	-0.004795	-0.00457643	-0.0101995	0.0362888	1413	1419	0.00568833	0.0115783	0.00236333	0.00438	0.017016	0.00602881	0.00672238	0.008105	0.00459048	0.0118295
1451	1479		3355.83	28	5.73-5.81	0.16119	0.210819	0.294466	0.324976	0.355627		0.155732	0.206927	0.299012	0.327662	0.364976	1451	1479	0.00545811	0.00389148	-0.00454602	-0.00268577	-0.00934867	1451	1479	0.0105613	0.00736097	0.0227297	0.0132063	0.0191409	0.00725755	0.0108678	0.0104729	0.0180098	0.0238146
1454	1466		1399.75	12	3.71-3.72	0.0532213	0.063029	0.0830826	0.0956937	0.112764		0.057572	0.0763751	0.0901189	0.10525	0.151654	1454	1466	-0.00435071	-0.0133461	-0.00703631	-0.00955607	-0.03889	1454	1466	0.0119936	0.00444429	0.00528702	0.0018831	0.0176289	0.00812798	0.00695548	0.0023744	0.000242024	0.0321993
1454	1478		2943.6	24	4.88-4.95	0.168348	0.219444	0.295073	0.339722	0.377377		0.172317	0.221018	0.296514	0.332549	0.358416	1454	1478	-0.00396929	-0.00157405	-0.00144036	0.00717298	0.0189605	1454	1478	0.00359327	0.00676292	0.0172639	0.00310435	0	0.00120506	0.00443976	0.00762179	0.0104495	0.000336667
1454	1479		3072.64	25	4.99-5.09	0.197039	0.254613	0.358244	0.402356	0.458675		0.194828	0.249427	0.348451	0.383436	0.437019	1454	1479	0.00221143	0.00518583	0.00979297	0.0189195	0.0216561	1454	1479	0.00272863	0.00213617	0.00284411	0.00698383	0.00358766	0.00331726	0.0060808	0.00223731	0.00260926	0.00234474
1454	1482		3415.82	28	6.51-6.61	0.189429	0.246195	0.324714	0.376803	0.400453		0.193599	0.249902	0.324385	0.372657	0.41186	1454	1482	-0.00417005	-0.0037075	0.000329235	0.00414663	-0.0114069	1454	1482	0.00469878	0.00728036	0.0157917	0.0201263	0.0115473	0.00584643	0.0088576	0.00393342	0.00497276	0.0096423
1467	1482		2035.08	15	6.66-6.73	0.255606	0.332577	0.443222	0.522222	0.577444		0.247601	0.307174	0.431345	0.479384	0.537237	1467	1482	0.00800457	0.0254033	0.0118772	0.0428381	0.0402072	1467	1482	0.00268905	0.0107481	0.00613267	0.0102544	0.00818181	0.00749486	0.00237457	0.0105013	0.001534	0.00502638
1483	1492		1208.71	9	5.64-5.68	0.149169	0.249765	0.411808	0.477157	0.563823		0.145843	0.24752	0.403232	0.437692	0.487733	1483	1492	0.0033254	0.00224508	0.00857571	0.0394643	0.0760905	1483	1492	0.00252286	0.0061254	0.00331778	0.000719048	0.00188206	0.00253603	0.00446619	0.0118056	0.00373397	0.0234897
1494	1508		1703.83	14	4.75-4.79	0.469806	0.473353	0.464872	0.4402	0.448911		0.457463	0.465919	0.461774	0.430511	0.432971	1494	1508	0.0123427	0.00743337	0.00309867	0.00968949	0.0159399	1494	1508	0.00237622	0.015659	0.00805122	0.00565745	0.0037001	0.00394255	0.00622847	0.00160459	0.00549959	0.00250755
1494	1519	Phosphoryl STY (25)	2929.38	25	3.96-4.01	0.264693	0.278641	0.246239	0.234911	0.189141		0.266919	0.273827	0.247554	0.220526	0.233933	1494	1519	-0.00222617	0.00481451	-0.00131509	0.0143848	-0.0447911	1494	1519	0.0120213	0.0136955	0.00446731	0.00544366	0	0.00508994	0.0089004	0.00577743	0.000685657	0.0150046
1496	1523		2950.42	27	7.93-7.97	0.289719	0.325658	0.333274	0.316802	0.336285		0.281847	0.310086	0.317362	0.303171	0.30718	1496	1523	0.0078719	0.0155719	0.0159119	0.0136312	0.0291052	1496	1523	0.00657005	0.00906392	0.00580106	0.00931333	0.0083672	0.00646132	0.00393513	0.00633169	0.00573534	0.00615942
1509	1523		1492.78	14	8.05-8.11	0.585489	0.594028	0.633121	0.600372	0.618278		0.55638	0.569268	0.595149	0.554575	0.569723	1509	1523	0.029109	0.0247601	0.0379721	0.0457968	0.0485553	1509	1523	0.00268929	0.0108887	0.00313939	0.00286224	5.31633e-05	0.00505184	0.00499622	0.00170816	0.004085	0.00800153
1524	1538		1580.9	13	11.30-11.32	0.226283	0.362432	0.485718	0.572683	0.660397		0.221579	0.348208	0.494805	0.572245	0.651044	1524	1538	0.00470407	0.0142238	-0.00908725	0.000437912	0.00935319	1524	1538	0.00353912	0.00168385	0.00282143	0.00215857	0.00928923	0.00538648	0.00698703	0.00249516	5.25275e-05	0.00882758
1539	1545		715.399	5	4.86-4.89	0.42854	0.47492	0.585742	0.577783	0.579332		0.45981	0.500398	0.596704	0.57273	0.576595	1539	1545	-0.03127	-0.0254786	-0.010962	0.00505257	0.00273657	1539	1545	0.003314	0.00545343	0.00701371	0.00147286	0.00430343	0.00591371	0.015058	0.0138531	0.00109	0.010872
1539	1554		1892.99	14	4.44-4.46	0.160398	0.208389	0.287343	0.430408	0.510511		0.150338	0.193449	0.317259	0.44593	0.489214	1539	1554	0.0100605	0.0149405	-0.0299157	-0.0155226	0.0212979	1539	1554	0.00186684	0.00833337	0.0051499	0.00423653	0.00710969	0.000741939	0.00267755	0.00689663	0.00140469	0.00671612
1539	1555		1992.06	15	5.30-5.35	0.137921	0.186219	0.257355	0.384502	0.456291		0.13527	0.175843	0.287126	0.408624	0.470822	1539	1555	0.00265076	0.0103769	-0.0297705	-0.0241214	-0.0145309	1539	1555	0.0044379	0.00725638	0.00901429	0.0106493	0.0116353	0.00268238	0.00320019	0.00815105	0.00588514	0.0106811
1539	1556		2120.12	16	4.82-4.86	0.132456	0.178166	0.252544	0.367695	0.460916		0.123927	0.160648	0.259974	0.38147	0.462104	1539	1556	0.00852911	0.0175177	-0.00742938	-0.0137747	-0.00118804	1539	1556	0.00392884	0.00871696	0.00543625	0.00381723	0.0031017	0.00130902	0.00469045	0.00957536	0.00508705	0.00477429
1539	1559		2490.35	19	5.97-6.03	0.110666	0.153452	0.245928	0.412777	0.527923		0.103253	0.135818	0.259459	0.416851	0.523808	1539	1559	0.00741368	0.0176348	-0.0135306	-0.00407368	0.00411549	1539	1559	0.00397165	0.0104432	0.00814143	0.0130017	0.0178402	0.00345639	0.00453594	0.0103956	0.0122377	0.0119761
1546	1555		1295.68	9	4.43-4.46	0.0484503	0.0762633	0.154181	0.382994	0.523515		0.0456241	0.0653795	0.169026	0.414903	0.504519	1546	1555	0.00282619	0.0108838	-0.0148444	-0.0319094	0.0189956	1546	1555	0.00297048	0.00965492	0.00335286	0.015227	0.0100224	0.000266984	0.00681159	0.00556937	0.010429	0.0304927
1546	1556		1423.74	10	4.17-4.19	0.0449191	0.0739207	0.167013	0.394011	0.542597		0.0433561	0.0581827	0.184075	0.426846	0.542965	1546	1556	0.001563	0.015738	-0.0170617	-0.0328353	-0.000368857	1546	1556	0.000578	0.0206534	0.004804	0.00298014	0.000531571	0.00557343	0.00595914	0.00332986	0.010093	0.00362857
1546	1559		1793.97	13	5.28-5.35	0.0507071	0.0797587	0.160856	0.37211	0.504145		0.0490155	0.0643367	0.187023	0.354613	0.522986	1546	1559	0.00169165	0.015422	-0.0261666	0.0174975	-0.018841	1546	1559	0.000564835	0.0161231	0.000981868	0.00332	0.00230231	0.00344088	0.00077989	0.00881505	0.00154692	0.00445253
1560	1572		1442.72	12	5.16-5.20	0.122142	0.188086	0.321809	0.381225	0.381553		0.114104	0.175123	0.324289	0.360215	0.362222	1560	1572	0.00803726	0.0129637	-0.00248024	0.0210095	0.0193313	1560	1572	0.00258	0.00221881	0.0157165	0.00559083	0.00821286	0.00392452	0.00587321	0.00430345	0.00521095	0.00366119
1568	1577		1117.61	9	10.17-10.23	0.00859079	0.0136867	0.0183559	0.0222737	0.0424997		0.00711349	0.000990159	0.0239184	0.0287238	0.0305144	1568	1577	0.0014773	0.0126965	-0.00556254	-0.00645016	0.0119852	1568	1577	0.00580206	0.00467556	0.00239857	0.00274222	0.00491079	0.00111667	0.000460159	0.00102175	0.00268476	0.0174205
1577	1588		1373.77	10	10.65-10.70	0.0205684	0.048056	0.140158	0.210409	0.284558		0.0206136	0.0419759	0.155928	0.20617	0.290209	1577	1588	-4.51429e-05	0.00608014	-0.01577	0.004239	-0.00565171	1577	1588	0.00350943	0.00424586	0.00522171	0.00418671	0.0111564	0.00336414	0.00273757	0.00423429	0.00456471	0.00971857
1607	1618		1514.95	10	6.67-6.74	0.212281	0.232155	0.240347	0.469612	0.512387		0.20613	0.222189	0.278334	0.43915	0.504196	1607	1618	0.00615071	0.00996543	-0.037987	0.0304629	0.00819186	1607	1618	0.00244329	0.00715871	0.0402983	0.006128	0.0383614	0.00134	0.00474386	0.00990929	0.0268819	0.00760157
1609	1616		1047.61	6	4.39-4.42	0.475106	0.497865	0.511418	0.515715	0.463857		0.480691	0.480858	0.543219	0.510977	0.483081	1609	1616	-0.005585	0.0170069	-0.0318017	0.00473762	-0.019224	1609	1616	0.0112267	0.00787619	0.027135	0.00537048	0.0106164	0.0120095	0.0227121	0.0135093	0.00406333	0.000256667
1609	1619		1401.87	9	6.24-6.33	0.268652	0.28425	0.338638	0.471876	0.508599		0.263659	0.278199	0.367108	0.487708	0.53793	1609	1619	0.00499349	0.00605159	-0.0284702	-0.0158316	-0.0293306	1609	1619	0.00136127	0.00602889	0.00963746	0.00292032	0.00396619	0.00224698	0.00435778	0.00331238	0.00233333	0.00359778
1620	1636		1979.09	16	8.27-8.31	0.0255739	0.0374921	0.0835645	0.14431	0.212186		0.0245129	0.0360822	0.0839543	0.142958	0.227864	1620	1636	0.00106107	0.00140991	-0.000389821	0.00135214	-0.0156777	1620	1636	0.00136911	0.00308679	0.00566277	0.00467929	0.0114445	0.00427946	0.00257018	0.00623786	0.00724339	0.00495232
1624	1636		1532.94	12	7.22-7.27	0.0218564	0.0443687	0.10696	0.184643	0.291796		0.0233277	0.0403694	0.106363	0.180682	0.288364	1624	1636	-0.00147131	0.00399929	0.000597262	0.00396095	0.0034325	1624	1636	0.00407452	0.00655107	0.00563762	0.00590952	0.0117517	0.00326774	0.00438321	0.00773095	0.0124221	0.00687524
1627	1636		1142.75	9	5.71-5.76	0.0276994	0.0453595	0.10043	0.183332	0.267964		0.0265348	0.0429089	0.102466	0.180907	0.278307	1627	1636	0.0011646	0.00245063	-0.00203508	0.00242571	-0.010343	1627	1636	0.0120146	0.0118983	0.0137576	0.0129327	0.0200811	0.0116854	0.0114417	0.0121738	0.0132641	0.0321641

## Sheet: Raw Data
Protein	Start	End	Sequence	Modification	Fragment	MaxUptake	MHP	State	Exposure	Center	Center SD	Uptake	Uptake SD	RT	RT SD
GSTP0	-227	-214	GYWKIKGLVQPTRL			12	1658.97	Stalk alone	0	1659.98	2.27374e-13	0	0	8.72196	0
GSTP0	-227	-214	GYWKIKGLVQPTRL			12	1658.97	Stalk alone	0.005	1660.33	0.003575	0.356514	0.003575	8.70928	0.008267
GSTP0	-227	-214	GYWKIKGLVQPTRL			12	1658.97	Stalk alone	0.05	1660.78	0.00847	0.805331	0.00847	8.71097	0.004145
GSTP0	-227	-214	GYWKIKGLVQPTRL			12	1658.97	Stalk alone	0.5	1660.99	0.027867	1.01669	0.027867	8.73575	0.001215
GSTP0	-227	-214	GYWKIKGLVQPTRL			12	1658.97	Stalk alone	5	1661.26	0.013082	1.28789	0.013082	8.73707	0.000664
GSTP0	-227	-214	GYWKIKGLVQPTRL			12	1658.97	Stalk alone	50	1662.79	0.019974	2.80851	0.019974	8.73976	0.00712
GSTP0	-227	-214	GYWKIKGLVQPTRL			12	1658.97	GCN2 Bound	0	1659.98	2.27374e-13	0	0	8.72196	0
GSTP0	-227	-214	GYWKIKGLVQPTRL			12	1658.97	GCN2 Bound	0.005	1660.52	0.178876	0.540323	0.178876	8.67577	0.019114
GSTP0	-227	-214	GYWKIKGLVQPTRL			12	1658.97	GCN2 Bound	0.05	1660.76	0.066618	0.786114	0.066618	8.67813	0.017994
GSTP0	-227	-214	GYWKIKGLVQPTRL			12	1658.97	GCN2 Bound	0.5	1660.94	0.011093	0.9612	0.011093	8.68652	0.008106
GSTP0	-227	-214	GYWKIKGLVQPTRL			12	1658.97	GCN2 Bound	5	1661.22	0.015837	1.24751	0.015837	8.68044	0.00221
GSTP0	-227	-214	GYWKIKGLVQPTRL			12	1658.97	GCN2 Bound	50	1662.48	0.045603	2.50638	0.045603	8.69055	0.002636
GSTP0	-200	-183	YERDEGDKWRNKKFELGL			17	2283.15	Stalk alone	0	2284.57	0	0	0	7.82173	0
GSTP0	-200	-183	YERDEGDKWRNKKFELGL			17	2283.15	Stalk alone	0.005	2285.52	0.018765	0.950117	0.018765	7.8129	0.008776
GSTP0	-200	-183	YERDEGDKWRNKKFELGL			17	2283.15	Stalk alone	0.05	2286.92	0.059775	2.34675	0.059775	7.81541	0.004485
GSTP0	-200	-183	YERDEGDKWRNKKFELGL			17	2283.15	Stalk alone	0.5	2288.27	0.334501	3.70245	0.334501	7.84094	0.000591
GSTP0	-200	-183	YERDEGDKWRNKKFELGL			17	2283.15	Stalk alone	5	2288.93	0.097699	4.35502	0.097699	7.84637	0.002756
GSTP0	-200	-183	YERDEGDKWRNKKFELGL			17	2283.15	Stalk alone	50	2288.71	0.270309	4.14408	0.270309	7.84932	0.005303
GSTP0	-200	-183	YERDEGDKWRNKKFELGL			17	2283.15	GCN2 Bound	0	2284.57	0	0	0	7.82173	0
GSTP0	-200	-183	YERDEGDKWRNKKFELGL			17	2283.15	GCN2 Bound	0.005	2285.48	0.018591	0.91181	0.018591	7.7293	0.016192
GSTP0	-200	-183	YERDEGDKWRNKKFELGL			17	2283.15	GCN2 Bound	0.05	2286.61	0.073789	2.03857	0.073789	7.7397	0.023968
GSTP0	-200	-183	YERDEGDKWRNKKFELGL			17	2283.15	GCN2 Bound	0.5	2288.03	0.109388	3.45636	0.109388	7.76179	0.007891
GSTP0	-200	-183	YERDEGDKWRNKKFELGL			17	2283.15	GCN2 Bound	5	2288.6	0.107111	4.03424	0.107111	7.76573	0.000652
GSTP0	-200	-183	YERDEGDKWRNKKFELGL			17	2283.15	GCN2 Bound	50	2289.03	0.129585	4.45473	0.129585	7.78976	0.002604
GSTP0	-200	-182	YERDEGDKWRNKKFELGLE			18	2412.19	Stalk alone	0	2413.68	0	0	0	7.50574	0
GSTP0	-200	-182	YERDEGDKWRNKKFELGLE			18	2412.19	Stalk alone	0.005	2414.77	0.015487	1.09242	0.015487	7.49595	0.006193
GSTP0	-200	-182	YERDEGDKWRNKKFELGLE			18	2412.19	Stalk alone	0.05	2416.31	0.139332	2.6325	0.139332	7.49655	0.001673
GSTP0	-200	-182	YERDEGDKWRNKKFELGLE			18	2412.19	Stalk alone	0.5	2417.4	0.193901	3.7263	0.193901	7.52417	0.000623
GSTP0	-200	-182	YERDEGDKWRNKKFELGLE			18	2412.19	Stalk alone	5	2417.85	0.021585	4.17053	0.021585	7.52788	0.001099
GSTP0	-200	-182	YERDEGDKWRNKKFELGLE			18	2412.19	Stalk alone	50	2417.69	0.121297	4.01618	0.121297	7.5367	0.005893
GSTP0	-200	-182	YERDEGDKWRNKKFELGLE			18	2412.19	GCN2 Bound	0	2413.68	0	0	0	7.50574	0
GSTP0	-200	-182	YERDEGDKWRNKKFELGLE			18	2412.19	GCN2 Bound	0.005	2414.77	0.024073	1.09823	0.024073	7.43222	0.017053
GSTP0	-200	-182	YERDEGDKWRNKKFELGLE			18	2412.19	GCN2 Bound	0.05	2416.04	0.121094	2.36827	0.121094	7.44029	0.020797
GSTP0	-200	-182	YERDEGDKWRNKKFELGLE			18	2412.19	GCN2 Bound	0.5	2417.83	0.1516	4.15412	0.1516	7.45842	0.008144
GSTP0	-200	-182	YERDEGDKWRNKKFELGLE			18	2412.19	GCN2 Bound	5	2417.97	0.174617	4.29736	0.174617	7.45976	0.00239
GSTP0	-200	-182	YERDEGDKWRNKKFELGLE			18	2412.19	GCN2 Bound	50	2418.05	0.103753	4.37086	0.103753	7.48177	0.005568
GSTP0	-200	-181	YERDEGDKWRNKKFELGLEF			19	2559.26	Stalk alone	0	2560.84	0.02333	0	0	8.99953	9.41304e-05
GSTP0	-200	-181	YERDEGDKWRNKKFELGLEF			19	2559.26	Stalk alone	0.005	2561.94	0.048457	1.09939	0.053781	8.97769	0.00846
GSTP0	-200	-181	YERDEGDKWRNKKFELGLEF			19	2559.26	Stalk alone	0.05	2563.49	0.185559	2.64858	0.18702	8.98156	0.003697
GSTP0	-200	-181	YERDEGDKWRNKKFELGLEF			19	2559.26	Stalk alone	0.5	2564.88	0.27883	4.04227	0.279804	9.00808	0.001199
GSTP0	-200	-181	YERDEGDKWRNKKFELGLEF			19	2559.26	Stalk alone	5	2565.57	0.182077	4.7246	0.183566	9.01073	0.001401
GSTP0	-200	-181	YERDEGDKWRNKKFELGLEF			19	2559.26	Stalk alone	50	2565.5	0.279141	4.65865	0.280114	9.01569	0.009012
GSTP0	-200	-181	YERDEGDKWRNKKFELGLEF			19	2559.26	GCN2 Bound	0	2560.84	0.02333	0	0	8.99953	9.41304e-05
GSTP0	-200	-181	YERDEGDKWRNKKFELGLEF			19	2559.26	GCN2 Bound	0.005	2561.9	0.220219	1.05737	0.221452	8.92964	0.019497
GSTP0	-200	-181	YERDEGDKWRNKKFELGLEF			19	2559.26	GCN2 Bound	0.05	2563.44	0.163891	2.60135	0.165543	8.9389	0.019995
GSTP0	-200	-181	YERDEGDKWRNKKFELGLEF			19	2559.26	GCN2 Bound	0.5	2565.22	0.302668	4.37457	0.303565	8.94464	0.007858
GSTP0	-200	-181	YERDEGDKWRNKKFELGLEF			19	2559.26	GCN2 Bound	5	2565.56	0.077719	4.72156	0.081145	8.94151	0.001501
GSTP0	-200	-181	YERDEGDKWRNKKFELGLEF			19	2559.26	GCN2 Bound	50	2565.55	0.063068	4.70456	0.067245	8.95781	0.003588
GSTP0	-189	-174	KKFELGLEFPNLPYYI	Phosphoryl STY (1)		13	2051.03	Stalk alone	0	2052.38	0	0	0	6.91573	0
GSTP0	-189	-174	KKFELGLEFPNLPYYI	Phosphoryl STY (1)		13	2051.03	Stalk alone	0.005	2053.24	0.014584	0.868871	0.014584	6.91262	0.006221
GSTP0	-189	-174	KKFELGLEFPNLPYYI	Phosphoryl STY (1)		13	2051.03	Stalk alone	0.05	2053.52	0.043272	1.14403	0.043272	6.91584	0.002056
GSTP0	-189	-174	KKFELGLEFPNLPYYI	Phosphoryl STY (1)		13	2051.03	Stalk alone	0.5	2054.04	0.031264	1.66411	0.031264	6.93872	0.001412
GSTP0	-189	-174	KKFELGLEFPNLPYYI	Phosphoryl STY (1)		13	2051.03	Stalk alone	5	2054.46	0.043473	2.08586	0.043473	6.94162	0.000491
GCN2	39	57	682.304	QDLRPDACGPVKEPPEINL		14	2091.05	Apo	0.005	2094.6	0.015591	2.35491	0.015591	8.5814	0.008123			307							3.07
GSTP0	-189	-174	KKFELGLEFPNLPYYI	Phosphoryl STY (1)		13	2051.03	GCN2 Bound	0	2052.38	0	0	0	6.91573	0
GSTP0	-189	-174	KKFELGLEFPNLPYYI	Phosphoryl STY (1)		13	2051.03	GCN2 Bound	0.005	2053.44	0.014684	1.06069	0.014684	6.83422	0.016753
GSTP0	-189	-174	KKFELGLEFPNLPYYI	Phosphoryl STY (1)		13	2051.03	GCN2 Bound	0.05	2053.29	0.188159	0.916347	0.188159	6.85919	0.022434
GSTP0	-189	-174	KKFELGLEFPNLPYYI	Phosphoryl STY (1)		13	2051.03	GCN2 Bound	0.5	2053.91	0.030771	1.53718	0.030771	6.8767	0.005938
GSTP0	-189	-174	KKFELGLEFPNLPYYI	Phosphoryl STY (1)		13	2051.03	GCN2 Bound	5	2054.24	0.025449	1.86083	0.025449	6.87725	0.002076
GSTP0	-189	-174	KKFELGLEFPNLPYYI	Phosphoryl STY (1)		13	2051.03	GCN2 Bound	50	2055.02	0.065333	2.64374	0.065333	6.8952	0.002727
GSTP0	-183	-171	LEFPNLPYYIDGD			10	1555.73	Stalk alone	0	1556.6	0.003386	0	0	11.9527	1.98321e-06
GSTP0	-183	-171	LEFPNLPYYIDGD			10	1555.73	Stalk alone	0.005	1557.27	0.042253	0.67494	0.042389	11.9266	0.010657
GSTP0	-183	-171	LEFPNLPYYIDGD			10	1555.73	Stalk alone	0.05	1557.65	0.03914	1.04847	0.039287	11.9288	0.003221
GSTP0	-183	-171	LEFPNLPYYIDGD			10	1555.73	Stalk alone	0.5	1558.41	0.058333	1.8129	0.058431	11.9469	0.00211
GSTP0	-183	-171	LEFPNLPYYIDGD			10	1555.73	Stalk alone	5	1558.76	0.032593	2.16234	0.032769	11.947	0.001248
GSTP0	-183	-171	LEFPNLPYYIDGD			10	1555.73	Stalk alone	50	1558.88	0.03824	2.27821	0.03839	11.9499	0.002606
GSTP0	-183	-171	LEFPNLPYYIDGD			10	1555.73	GCN2 Bound	0	1556.6	0.003386	0	0	11.9527	1.98321e-06
GSTP0	-183	-171	LEFPNLPYYIDGD			10	1555.73	GCN2 Bound	0.005	1557.22	0.042473	0.620969	0.042608	11.9378	0.020001
GSTP0	-183	-171	LEFPNLPYYIDGD			10	1555.73	GCN2 Bound	0.05	1557.58	0.05299	0.976387	0.053098	11.9356	0.012958
GSTP0	-183	-171	LEFPNLPYYIDGD			10	1555.73	GCN2 Bound	0.5	1558.35	0.062387	1.75292	0.062478	11.9193	0.009773
GSTP0	-183	-171	LEFPNLPYYIDGD			10	1555.73	GCN2 Bound	5	1558.65	0.06943	2.04684	0.069512	11.9044	0.000705
GSTP0	-183	-171	LEFPNLPYYIDGD			10	1555.73	GCN2 Bound	50	1558.68	0.043803	2.07784	0.043933	11.9053	0.00525
GSTP0	-170	-164	VKLTQSM			6	806.444	Stalk alone	0	806.82	0.029693	0	0	6.21536	0.000211
GSTP0	-170	-164	VKLTQSM			6	806.444	Stalk alone	0.005	807.18	0.035449	0.359921	0.046242	6.22226	0.003358
GSTP0	-170	-164	VKLTQSM			6	806.444	Stalk alone	0.05	807.964	0.045178	1.1441	0.054062	6.22472	0.001638
GSTP0	-170	-164	VKLTQSM			6	806.444	Stalk alone	0.5	808.043	0.054764	1.22277	0.062296	6.24327	0.000449
GSTP0	-170	-164	VKLTQSM			6	806.444	Stalk alone	5	808.099	0.064302	1.27856	0.070827	6.24843	0.001548
GSTP0	-170	-164	VKLTQSM			6	806.444	Stalk alone	50	808.589	0.020932	1.76886	0.03633	6.24783	0.005777
GSTP0	-170	-164	VKLTQSM			6	806.444	GCN2 Bound	0	806.82	0.029693	0	0	6.21536	0.000211
GSTP0	-170	-164	VKLTQSM			6	806.444	GCN2 Bound	0.005	807.188	0.019824	0.36807	0.035703	6.14264	0.01447
GSTP0	-170	-164	VKLTQSM			6	806.444	GCN2 Bound	0.05	808.021	0.074191	1.20057	0.079912	6.1491	0.025142
GSTP0	-170	-164	VKLTQSM			6	806.444	GCN2 Bound	0.5	808.063	0.071796	1.24309	0.077694	6.17993	0.004224
GSTP0	-170	-164	VKLTQSM			6	806.444	GCN2 Bound	5	808.158	0.048801	1.33788	0.057125	6.18883	0.002285
GSTP0	-170	-164	VKLTQSM			6	806.444	GCN2 Bound	50	808.616	0.037872	1.7958	0.048124	6.2081	0.002992
GSTP0	-163	-142	AIIRYIADKHNMLGGCPKERAE			20	2485.28	Stalk alone	0	2486.9	0	0	0	6.92166	0
GSTP0	-163	-142	AIIRYIADKHNMLGGCPKERAE			20	2485.28	Stalk alone	0.005	2488.12	0.008616	1.21819	0.008616	6.91338	0.006474
GSTP0	-163	-142	AIIRYIADKHNMLGGCPKERAE			20	2485.28	Stalk alone	0.05	2488.44	0.035508	1.53834	0.035508	6.91816	0.001225
GSTP0	-163	-142	AIIRYIADKHNMLGGCPKERAE			20	2485.28	Stalk alone	0.5	2488.95	0.036249	2.04436	0.036249	6.94713	0.001552
GSTP0	-163	-142	AIIRYIADKHNMLGGCPKERAE			20	2485.28	Stalk alone	5	2489.3	0.0246	2.39922	0.0246	6.95045	0.000745
GSTP0	-163	-142	AIIRYIADKHNMLGGCPKERAE			20	2485.28	Stalk alone	50	2489.97	0.00056	3.066	0.00056	6.96157	0.01043
GSTP0	-163	-142	AIIRYIADKHNMLGGCPKERAE			20	2485.28	GCN2 Bound	0	2486.9	0	0	0	6.92166	0
GSTP0	-163	-142	AIIRYIADKHNMLGGCPKERAE			20	2485.28	GCN2 Bound	0.005	2487.75	0.035999	0.847206	0.035999	6.83029	0.016965
GSTP0	-163	-142	AIIRYIADKHNMLGGCPKERAE			20	2485.28	GCN2 Bound	0.05	2488.04	0.150678	1.13792	0.150678	6.83801	0.023384
GSTP0	-163	-142	AIIRYIADKHNMLGGCPKERAE			20	2485.28	GCN2 Bound	0.5	2489.03	0.071327	2.13077	0.071327	6.85598	0.006451
GSTP0	-163	-142	AIIRYIADKHNMLGGCPKERAE			20	2485.28	GCN2 Bound	5	2489.23	0.089475	2.3314	0.089475	6.86007	0.003225
GSTP0	-163	-142	AIIRYIADKHNMLGGCPKERAE			20	2485.28	GCN2 Bound	50	2489.72	0.103861	2.81517	0.103861	6.88752	0.004343
GSTP0	-162	-143	IIRYIADKHNMLGGCPKERA			18	2285.2	Stalk alone	0	2286.68	0.021224	0	0	6.36042	0.000925
GSTP0	-162	-143	IIRYIADKHNMLGGCPKERA			18	2285.2	Stalk alone	0.005	2287.85	0.029401	1.17287	0.036261	6.36396	0.004452
GSTP0	-162	-143	IIRYIADKHNMLGGCPKERA			18	2285.2	Stalk alone	0.05	2288.16	0.05797	1.48079	0.061733	6.37044	0.001804
GSTP0	-162	-143	IIRYIADKHNMLGGCPKERA			18	2285.2	Stalk alone	0.5	2288.7	0.094198	2.02813	0.09656	6.39271	0.002148
GSTP0	-162	-143	IIRYIADKHNMLGGCPKERA			18	2285.2	Stalk alone	5	2289.11	0.10211	2.43278	0.104293	6.39721	0.001495
GSTP0	-162	-143	IIRYIADKHNMLGGCPKERA			18	2285.2	Stalk alone	50	2289.58	0.181334	2.90822	0.182572	6.4008	0.008308
GSTP0	-162	-143	IIRYIADKHNMLGGCPKERA			18	2285.2	GCN2 Bound	0	2286.68	0.021224	0	0	6.36042	0.000925
GSTP0	-162	-143	IIRYIADKHNMLGGCPKERA			18	2285.2	GCN2 Bound	0.005	2287.6	0.102961	0.92726	0.105126	6.30115	0.015105
GSTP0	-162	-143	IIRYIADKHNMLGGCPKERA			18	2285.2	GCN2 Bound	0.05	2287.89	0.134748	1.21469	0.136409	6.30604	0.020289
GSTP0	-162	-143	IIRYIADKHNMLGGCPKERA			18	2285.2	GCN2 Bound	0.5	2288.7	0.301997	2.02287	0.302741	6.32539	0.005509
GSTP0	-162	-143	IIRYIADKHNMLGGCPKERA			18	2285.2	GCN2 Bound	5	2289.07	0.271148	2.39118	0.271977	6.33204	0.003151
GSTP0	-162	-143	IIRYIADKHNMLGGCPKERA			18	2285.2	GCN2 Bound	50	2289.63	0.070855	2.95088	0.073965	6.35453	0.0039
GSTP0	-162	-142	IIRYIADKHNMLGGCPKERAE			19	2414.24	Stalk alone	0	2415.72	0	0	0	6.35611	0
GSTP0	-162	-142	IIRYIADKHNMLGGCPKERAE			19	2414.24	Stalk alone	0.005	2417.19	0.24302	1.47476	0.24302	6.35797	0.003989
GSTP0	-162	-142	IIRYIADKHNMLGGCPKERAE			19	2414.24	Stalk alone	0.05	2417.25	0.028223	1.52774	0.028223	6.36537	0.001142
GSTP0	-162	-142	IIRYIADKHNMLGGCPKERAE			19	2414.24	Stalk alone	0.5	2417.65	0.029397	1.93562	0.029397	6.38457	0.001342
GSTP0	-162	-142	IIRYIADKHNMLGGCPKERAE			19	2414.24	Stalk alone	5	2418.02	0.032914	2.30035	0.032914	6.39141	0.001849
GSTP0	-162	-142	IIRYIADKHNMLGGCPKERAE			19	2414.24	Stalk alone	50	2418.66	0.040366	2.94432	0.040366	6.39394	0.00854
GSTP0	-162	-142	IIRYIADKHNMLGGCPKERAE			19	2414.24	GCN2 Bound	0	2415.72	0	0	0	6.35611	0
GSTP0	-162	-142	IIRYIADKHNMLGGCPKERAE			19	2414.24	GCN2 Bound	0.005	2416.89	0.024834	1.17167	0.024834	6.29649	0.015839
GSTP0	-162	-142	IIRYIADKHNMLGGCPKERAE			19	2414.24	GCN2 Bound	0.05	2417.1	0.050027	1.38525	0.050027	6.30264	0.020892
GSTP0	-162	-142	IIRYIADKHNMLGGCPKERAE			19	2414.24	GCN2 Bound	0.5	2417.67	0.027161	1.95102	0.027161	6.32275	0.003736
GSTP0	-162	-142	IIRYIADKHNMLGGCPKERAE			19	2414.24	GCN2 Bound	5	2418	0.033101	2.28099	0.033101	6.32908	0.002335
GSTP0	-162	-142	IIRYIADKHNMLGGCPKERAE			19	2414.24	GCN2 Bound	50	2418.34	0.140177	2.62325	0.140177	6.34841	0.00315
GSTP0	-161	-143	IRYIADKHNMLGGCPKERA			17	2172.12	Stalk alone	0	2172.54	0.002854	0	0	6.60953	0.001119
GSTP0	-161	-143	IRYIADKHNMLGGCPKERA			17	2172.12	Stalk alone	0.005	2173.11	0.031615	0.567805	0.031743	6.60844	0.004827
GSTP0	-161	-143	IRYIADKHNMLGGCPKERA			17	2172.12	Stalk alone	0.05	2174.14	0.122278	1.59714	0.122311	6.61272	0.001847
GSTP0	-161	-143	IRYIADKHNMLGGCPKERA			17	2172.12	Stalk alone	0.5	2175.52	0.155572	2.9774	0.155598	6.64172	0.001772
GSTP0	-161	-143	IRYIADKHNMLGGCPKERA			17	2172.12	Stalk alone	5	2176.05	0.096645	3.51119	0.096687	6.64806	0.000771
GSTP0	-161	-143	IRYIADKHNMLGGCPKERA			17	2172.12	Stalk alone	50	2176.13	0.024207	3.58812	0.024375	6.65309	0.007558
GSTP0	-161	-143	IRYIADKHNMLGGCPKERA			17	2172.12	GCN2 Bound	0	2172.54	0.002854	0	0	6.60953	0.001119
GSTP0	-161	-143	IRYIADKHNMLGGCPKERA			17	2172.12	GCN2 Bound	0.005	2173.12	0.029086	0.580978	0.029226	6.5451	0.015429
GSTP0	-161	-143	IRYIADKHNMLGGCPKERA			17	2172.12	GCN2 Bound	0.05	2173.8	0.368912	1.25581	0.368923	6.55606	0.023553
GSTP0	-161	-143	IRYIADKHNMLGGCPKERA			17	2172.12	GCN2 Bound	0.5	2175.35	0.564238	2.80376	0.564245	6.57819	0.006607
GSTP0	-161	-143	IRYIADKHNMLGGCPKERA			17	2172.12	GCN2 Bound	5	2175.9	0.115778	3.35716	0.115813	6.5828	0.001631
GSTP0	-161	-143	IRYIADKHNMLGGCPKERA			17	2172.12	GCN2 Bound	50	2175.97	0.15824	3.42292	0.158265	6.60418	0.004166
GSTP0	-158	-143	IADKHNMLGGCPKERA			14	1739.87	Stalk alone	0	1741.01	0.05304	0	0	5.17654	0.001014
GSTP0	-158	-143	IADKHNMLGGCPKERA			14	1739.87	Stalk alone	0.005	1742.15	0.068888	1.13869	0.086941	5.1926	0.003078
GSTP0	-158	-143	IADKHNMLGGCPKERA			14	1739.87	Stalk alone	0.05	1742.44	0.067764	1.42759	0.086053	5.19998	0.001376
GSTP0	-158	-143	IADKHNMLGGCPKERA			14	1739.87	Stalk alone	0.5	1742.95	0.109197	1.94395	0.121397	5.21692	0.001525
GSTP0	-158	-143	IADKHNMLGGCPKERA			14	1739.87	Stalk alone	5	1743.34	0.109485	2.33021	0.121656	5.22296	0.002005
GSTP0	-158	-143	IADKHNMLGGCPKERA			14	1739.87	Stalk alone	50	1743.77	0.203825	2.76262	0.210613	5.22458	0.006446
GSTP0	-158	-143	IADKHNMLGGCPKERA			14	1739.87	GCN2 Bound	0	1741.01	0.05304	0	0	5.17654	0.001014
GSTP0	-158	-143	IADKHNMLGGCPKERA			14	1739.87	GCN2 Bound	0.005	1742.05	0.043832	1.03973	0.068808	5.16072	0.012357
GSTP0	-158	-143	IADKHNMLGGCPKERA			14	1739.87	GCN2 Bound	0.05	1742.26	0.054029	1.25431	0.075712	5.16564	0.01577
GSTP0	-158	-143	IADKHNMLGGCPKERA			14	1739.87	GCN2 Bound	0.5	1743.09	0.165765	2.08021	0.174044	5.17944	0.004012
GSTP0	-158	-143	IADKHNMLGGCPKERA			14	1739.87	GCN2 Bound	5	1743.5	0.154643	2.48906	0.163486	5.18315	0.002366
GSTP0	-158	-143	IADKHNMLGGCPKERA			14	1739.87	GCN2 Bound	50	1743.96	0.172419	2.95092	0.180393	5.19556	0.003282
GSTP0	-158	-140	IADKHNMLGGCPKERAEIS			17	2069.03	Stalk alone	0	2070.35	0	0	0	5.88021	0
GSTP0	-158	-140	IADKHNMLGGCPKERAEIS			17	2069.03	Stalk alone	0.005	2071.45	0.018143	1.09827	0.018143	5.88215	0.004482
GSTP0	-158	-140	IADKHNMLGGCPKERAEIS			17	2069.03	Stalk alone	0.05	2071.77	0.008185	1.41754	0.008185	5.88951	0.00214
GSTP0	-158	-140	IADKHNMLGGCPKERAEIS			17	2069.03	Stalk alone	0.5	2072.28	0.011639	1.92852	0.011639	5.90982	0.000596
GSTP0	-158	-140	IADKHNMLGGCPKERAEIS			17	2069.03	Stalk alone	5	2072.67	0.020962	2.31999	0.020962	5.91394	0.000703
GSTP0	-158	-140	IADKHNMLGGCPKERAEIS			17	2069.03	Stalk alone	50	2073.25	0.014257	2.89358	0.014257	5.91685	0.004748
GSTP0	-158	-140	IADKHNMLGGCPKERAEIS			17	2069.03	GCN2 Bound	0	2070.35	0	0	0	5.88021	0
GSTP0	-158	-140	IADKHNMLGGCPKERAEIS			17	2069.03	GCN2 Bound	0.005	2071.49	0.011902	1.14226	0.011902	5.82622	0.015342
GSTP0	-158	-140	IADKHNMLGGCPKERAEIS			17	2069.03	GCN2 Bound	0.05	2071.7	0.053491	1.34384	0.053491	5.83197	0.017795
GSTP0	-158	-140	IADKHNMLGGCPKERAEIS			17	2069.03	GCN2 Bound	0.5	2072.24	0.046652	1.8881	0.046652	5.85092	0.005154
GSTP0	-158	-140	IADKHNMLGGCPKERAEIS			17	2069.03	GCN2 Bound	5	2072.72	0.034	2.36751	0.034	5.85348	0.001842
GSTP0	-158	-140	IADKHNMLGGCPKERAEIS			17	2069.03	GCN2 Bound	50	2073.11	0.025209	2.75388	0.025209	5.87253	0.00293
GSTP0	-132	-126	DIRYGVS			6	809.415	Stalk alone	0	809.748	0.029629	0	0	6.32358	0.000892
GSTP0	-132	-126	DIRYGVS			6	809.415	Stalk alone	0.005	809.934	0.010593	0.185639	0.031465	6.32268	0.003615
GSTP0	-132	-126	DIRYGVS			6	809.415	Stalk alone	0.05	810.007	0.009579	0.25928	0.031139	6.32891	0.001794
GSTP0	-132	-126	DIRYGVS			6	809.415	Stalk alone	0.5	810.179	0.028898	0.430975	0.041388	6.34698	0.001436
GSTP0	-132	-126	DIRYGVS			6	809.415	Stalk alone	5	810.558	0.018554	0.809785	0.034959	6.35149	0.002062
GSTP0	-132	-126	DIRYGVS			6	809.415	Stalk alone	50	811.056	0.012956	1.30751	0.032338	6.34999	0.005412
GSTP0	-132	-126	DIRYGVS			6	809.415	GCN2 Bound	0	809.748	0.029629	0	0	6.32358	0.000892
GSTP0	-132	-126	DIRYGVS			6	809.415	GCN2 Bound	0.005	809.94	0.012899	0.191482	0.032315	6.26764	0.01295
GSTP0	-132	-126	DIRYGVS			6	809.415	GCN2 Bound	0.05	809.993	0.0294	0.245188	0.04174	6.27487	0.021755
GSTP0	-132	-126	DIRYGVS			6	809.415	GCN2 Bound	0.5	810.216	0.028906	0.46791	0.041393	6.29928	0.004467
GSTP0	-132	-126	DIRYGVS			6	809.415	GCN2 Bound	5	810.649	0.027379	0.900687	0.040342	6.30326	0.002379
GSTP0	-132	-126	DIRYGVS			6	809.415	GCN2 Bound	50	811.138	0.031105	1.39011	0.042958	6.31639	0.003064
GSTP0	-132	-119	DIRYGVSRIAYSKD			13	1642.85	Stalk alone	0	1643.8	0.016284	0	0	6.97504	0.000802
GSTP0	-132	-119	DIRYGVSRIAYSKD			13	1642.85	Stalk alone	0.005	1644.95	0.060179	1.14539	0.062344	6.96483	0.005528
GSTP0	-132	-119	DIRYGVSRIAYSKD			13	1642.85	Stalk alone	0.05	1645.51	0.080016	1.70224	0.081656	6.96696	0.001543
GSTP0	-132	-119	DIRYGVSRIAYSKD			13	1642.85	Stalk alone	0.5	1645.95	0.145969	2.14441	0.146875	6.98796	0.001979
GSTP0	-132	-119	DIRYGVSRIAYSKD			13	1642.85	Stalk alone	5	1646.45	0.140806	2.64506	0.141744	6.98741	0.000414
GSTP0	-132	-119	DIRYGVSRIAYSKD			13	1642.85	Stalk alone	50	1647.58	0.253985	3.77379	0.254506	6.9854	0.006041
GSTP0	-132	-119	DIRYGVSRIAYSKD			13	1642.85	GCN2 Bound	0	1643.8	0.016284	0	0	6.97504	0.000802
GSTP0	-132	-119	DIRYGVSRIAYSKD			13	1642.85	GCN2 Bound	0.005	1644.93	0.062039	1.12432	0.064141	6.91388	0.016129
GSTP0	-132	-119	DIRYGVSRIAYSKD			13	1642.85	GCN2 Bound	0.05	1645.44	0.085003	1.63459	0.086549	6.91829	0.018939
GSTP0	-132	-119	DIRYGVSRIAYSKD			13	1642.85	GCN2 Bound	0.5	1646.13	0.225802	2.32734	0.226389	6.92992	0.006091
GSTP0	-132	-119	DIRYGVSRIAYSKD			13	1642.85	GCN2 Bound	5	1646.62	0.145202	2.821	0.146113	6.92755	0.001848
GSTP0	-132	-119	DIRYGVSRIAYSKD			13	1642.85	GCN2 Bound	50	1647.76	0.140831	3.96066	0.141769	6.93943	0.002576
GSTP0	-125	-119	RIAYSKD			6	852.457	Stalk alone	0	852.804	0	0	0	4.22481	0
GSTP0	-125	-119	RIAYSKD			6	852.457	Stalk alone	0.005	853.786	0.015938	0.982642	0.015938	4.24004	0.00132
GSTP0	-125	-119	RIAYSKD			6	852.457	Stalk alone	0.05	854.147	0.087429	1.34309	0.087429	4.24453	0.000181
GSTP0	-125	-119	RIAYSKD			6	852.457	Stalk alone	0.5	854.646	0.040313	1.84249	0.040313	4.24989	0.003678
GSTP0	-125	-119	RIAYSKD			6	852.457	Stalk alone	5	854.632	0.009497	1.82823	0.009497	4.25768	0.001798
GSTP0	-125	-119	RIAYSKD			6	852.457	Stalk alone	50	854.837	0.022011	2.03283	0.022011	4.25571	0.003296
GSTP0	-125	-119	RIAYSKD			6	852.457	GCN2 Bound	0	852.804	0	0	0	4.22481	0
GSTP0	-125	-119	RIAYSKD			6	852.457	GCN2 Bound	0.005	853.69	0.041308	0.886303	0.041308	4.23862	0.010569
GSTP0	-125	-119	RIAYSKD			6	852.457	GCN2 Bound	0.05	854.142	0.050547	1.33857	0.050547	4.23929	0.008159
GSTP0	-125	-119	RIAYSKD			6	852.457	GCN2 Bound	0.5	854.596	0.01465	1.7921	0.01465	4.23973	0.006454
GSTP0	-125	-119	RIAYSKD			6	852.457	GCN2 Bound	5	854.565	0.018408	1.76162	0.018408	4.24275	0.001973
GSTP0	-125	-119	RIAYSKD			6	852.457	GCN2 Bound	50	854.811	0.01741	2.00702	0.01741	4.2458	0.001746
GSTP0	-124	-118	IAYSKDF			6	843.425	Stalk alone	0	843.974	0	0	0	9.25029	0
GSTP0	-124	-118	IAYSKDF			6	843.425	Stalk alone	0.005	844.202	0.039843	0.228314	0.039843	9.24002	0.006994
GSTP0	-124	-118	IAYSKDF			6	843.425	Stalk alone	0.05	844.279	0.021396	0.305232	0.021396	9.24503	0.002998
GSTP0	-124	-118	IAYSKDF			6	843.425	Stalk alone	0.5	844.365	0.006662	0.390497	0.006662	9.26959	0.002036
GSTP0	-124	-118	IAYSKDF			6	843.425	Stalk alone	5	844.383	0.023147	0.408504	0.023147	9.27414	0.000613
GSTP0	-124	-118	IAYSKDF			6	843.425	Stalk alone	50	844.45	0.026664	0.475616	0.026664	9.27984	0.006929
GSTP0	-124	-118	IAYSKDF			6	843.425	GCN2 Bound	0	843.974	0	0	0	9.25029	0
GSTP0	-124	-118	IAYSKDF			6	843.425	GCN2 Bound	0.005	844.329	0.045313	0.354397	0.045313	9.19712	0.017118
GSTP0	-124	-118	IAYSKDF			6	843.425	GCN2 Bound	0.05	844.289	0.060774	0.314345	0.060774	9.20524	0.020191
GSTP0	-124	-118	IAYSKDF			6	843.425	GCN2 Bound	0.5	844.426	0.004261	0.452046	0.004261	9.21789	0.007518
GSTP0	-124	-118	IAYSKDF			6	843.425	GCN2 Bound	5	844.365	0.013408	0.390719	0.013408	9.2157	0.001341
GSTP0	-124	-118	IAYSKDF			6	843.425	GCN2 Bound	50	844.406	0.046611	0.431728	0.046611	9.2329	0.003982
GSTP0	-110	-103	LSKLPEML			6	930.533	Stalk alone	0	931.118	0.034713	0	0	9.22594	0.001222
GSTP0	-110	-103	LSKLPEML			6	930.533	Stalk alone	0.005	931.204	0.029699	0.085409	0.045684	9.21808	0.007463
GSTP0	-110	-103	LSKLPEML			6	930.533	Stalk alone	0.05	931.237	0.01504	0.11828	0.037832	9.22366	0.003767
GSTP0	-110	-103	LSKLPEML			6	930.533	Stalk alone	0.5	931.46	0.037217	0.342038	0.050893	9.24508	0.002004
GSTP0	-110	-103	LSKLPEML			6	930.533	Stalk alone	5	931.916	0.046513	0.797619	0.058038	9.24827	0.000572
GSTP0	-110	-103	LSKLPEML			6	930.533	Stalk alone	50	932.16	0.040435	1.04152	0.053291	9.25383	0.005648
GSTP0	-110	-103	LSKLPEML			6	930.533	GCN2 Bound	0	931.118	0.034713	0	0	9.22594	0.001222
GSTP0	-110	-103	LSKLPEML			6	930.533	GCN2 Bound	0.005	931.183	0.007261	0.06409	0.035465	9.17973	0.017503
GSTP0	-110	-103	LSKLPEML			6	930.533	GCN2 Bound	0.05	931.211	0.02779	0.092398	0.044467	9.18679	0.020013
GSTP0	-110	-103	LSKLPEML			6	930.533	GCN2 Bound	0.5	931.4	0.035062	0.28141	0.049339	9.19511	0.007637
GSTP0	-110	-103	LSKLPEML			6	930.533	GCN2 Bound	5	931.83	0.017015	0.711163	0.038659	9.19235	0.000737
GSTP0	-110	-103	LSKLPEML			6	930.533	GCN2 Bound	50	932.022	0.011215	0.903071	0.03648	9.20756	0.002478
GSTP0	-100	-78	FEDRLCHKTYLNGDHVTHPDFML			21	2788.3	Stalk alone	0	2790.11	0.021361	0	0	8.58757	0.000183
GSTP0	-100	-78	FEDRLCHKTYLNGDHVTHPDFML			21	2788.3	Stalk alone	0.005	2790.61	0.010435	0.503588	0.023774	8.56785	0.007261
GSTP0	-100	-78	FEDRLCHKTYLNGDHVTHPDFML			21	2788.3	Stalk alone	0.05	2790.96	0.019861	0.853715	0.029167	8.57032	0.004231
GSTP0	-100	-78	FEDRLCHKTYLNGDHVTHPDFML			21	2788.3	Stalk alone	0.5	2791.35	0.037919	1.2405	0.043522	8.59718	0.001948
GSTP0	-100	-78	FEDRLCHKTYLNGDHVTHPDFML			21	2788.3	Stalk alone	5	2791.45	0.029228	1.34016	0.036202	8.60052	0.000951
GSTP0	-100	-78	FEDRLCHKTYLNGDHVTHPDFML			21	2788.3	Stalk alone	50	2791.57	0.056741	1.4638	0.060628	8.60805	0.006662
GSTP0	-100	-78	FEDRLCHKTYLNGDHVTHPDFML			21	2788.3	GCN2 Bound	0	2790.11	0.021361	0	0	8.58757	0.000183
GSTP0	-100	-78	FEDRLCHKTYLNGDHVTHPDFML			21	2788.3	GCN2 Bound	0.005	2790.51	0.052753	0.404195	0.056914	8.51004	0.016596
GSTP0	-100	-78	FEDRLCHKTYLNGDHVTHPDFML			21	2788.3	GCN2 Bound	0.05	2790.79	0.091013	0.687088	0.093486	8.51985	0.023909
GSTP0	-100	-78	FEDRLCHKTYLNGDHVTHPDFML			21	2788.3	GCN2 Bound	0.5	2791.08	0.039608	0.97338	0.045001	8.53325	0.008671
GSTP0	-100	-78	FEDRLCHKTYLNGDHVTHPDFML			21	2788.3	GCN2 Bound	5	2791.17	0.031773	1.06091	0.038286	8.53216	0.002125
GSTP0	-100	-78	FEDRLCHKTYLNGDHVTHPDFML			21	2788.3	GCN2 Bound	50	2791.3	0.032795	1.19881	0.039138	8.55082	0.003494
GSTP0	-98	-80	DRLCHKTYLNGDHVTHPDF			17	2268.06	Stalk alone	0	2269.44	0	0	0	7.23757	0
GSTP0	-98	-80	DRLCHKTYLNGDHVTHPDF			17	2268.06	Stalk alone	0.005	2269.83	0.017374	0.390882	0.017374	7.23159	0.005502
GSTP0	-98	-80	DRLCHKTYLNGDHVTHPDF			17	2268.06	Stalk alone	0.05	2270.22	0.056026	0.777006	0.056026	7.2337	0.002572
GSTP0	-98	-80	DRLCHKTYLNGDHVTHPDF			17	2268.06	Stalk alone	0.5	2270.25	0.049732	0.806084	0.049732	7.2658	0.00202
GSTP0	-98	-80	DRLCHKTYLNGDHVTHPDF			17	2268.06	Stalk alone	5	2270.37	0.034127	0.924309	0.034127	7.27011	0.001152
GSTP0	-98	-80	DRLCHKTYLNGDHVTHPDF			17	2268.06	Stalk alone	50	2270.32	0.025618	0.878915	0.025618	7.27421	0.010475
GSTP0	-98	-80	DRLCHKTYLNGDHVTHPDF			17	2268.06	GCN2 Bound	0	2269.44	0	0	0	7.23757	0
GSTP0	-98	-80	DRLCHKTYLNGDHVTHPDF			17	2268.06	GCN2 Bound	0.005	2269.9	0.084756	0.454413	0.084756	7.18165	0.022072
GSTP0	-98	-80	DRLCHKTYLNGDHVTHPDF			17	2268.06	GCN2 Bound	0.05	2270.13	0.122859	0.689729	0.122859	7.18673	0.016868
GSTP0	-98	-80	DRLCHKTYLNGDHVTHPDF			17	2268.06	GCN2 Bound	0.5	2270.4	0.056967	0.963502	0.056967	7.19855	0.00567
GSTP0	-98	-80	DRLCHKTYLNGDHVTHPDF			17	2268.06	GCN2 Bound	5	2270.45	0.045231	1.00407	0.045231	7.19948	0.00297
GSTP0	-98	-80	DRLCHKTYLNGDHVTHPDF			17	2268.06	GCN2 Bound	50	2270.53	0.03479	1.08811	0.03479	7.21808	0.00058
GSTP0	-62	-54	DAFPKLVCF			7	1039.53	Stalk alone	0	1040.2	0	0	0	11.487	0
GSTP0	-62	-54	DAFPKLVCF			7	1039.53	Stalk alone	0.005	1040.47	0.012732	0.271969	0.012732	11.4627	0.01108
GSTP0	-62	-54	DAFPKLVCF			7	1039.53	Stalk alone	0.05	1040.48	0.029839	0.282798	0.029839	11.4664	0.004846
GSTP0	-62	-54	DAFPKLVCF			7	1039.53	Stalk alone	0.5	1040.7	0.013887	0.504481	0.013887	11.4869	0.002096
GSTP0	-62	-54	DAFPKLVCF			7	1039.53	Stalk alone	5	1040.99	0.016114	0.793489	0.016114	11.485	0.002098
GSTP0	-62	-54	DAFPKLVCF			7	1039.53	Stalk alone	50	1041.09	0.004783	0.892457	0.004783	11.4897	0.003288
GSTP0	-62	-54	DAFPKLVCF			7	1039.53	GCN2 Bound	0	1040.2	0	0	0	11.487	0
GSTP0	-62	-54	DAFPKLVCF			7	1039.53	GCN2 Bound	0.005	1040.41	0.015557	0.213495	0.015557	11.4665	0.024723
GSTP0	-62	-54	DAFPKLVCF			7	1039.53	GCN2 Bound	0.05	1040.44	0.016115	0.243508	0.016115	11.4659	0.013083
GSTP0	-62	-54	DAFPKLVCF			7	1039.53	GCN2 Bound	0.5	1040.73	0.044674	0.532922	0.044674	11.4516	0.009737
GSTP0	-62	-54	DAFPKLVCF			7	1039.53	GCN2 Bound	5	1041.02	0.021686	0.817128	0.021686	11.4407	0.000532
GSTP0	-62	-54	DAFPKLVCF			7	1039.53	GCN2 Bound	50	1041.04	0.024968	0.839049	0.024968	11.4423	0.002509
GSTP0	-54	-41	FKKRIEAIPQIDKY			12	1749.01	Stalk alone	0	1750.04	0.003255	0	0	6.79157	0.000746
GSTP0	-54	-41	FKKRIEAIPQIDKY			12	1749.01	Stalk alone	0.005	1750.36	0.020994	0.315247	0.021245	6.79268	0.005437
GSTP0	-54	-41	FKKRIEAIPQIDKY			12	1749.01	Stalk alone	0.05	1750.53	0.033267	0.48913	0.033426	6.79581	0.002273
GSTP0	-54	-41	FKKRIEAIPQIDKY			12	1749.01	Stalk alone	0.5	1750.83	0.0969	0.783991	0.096955	6.82425	0.002129
GSTP0	-54	-41	FKKRIEAIPQIDKY			12	1749.01	Stalk alone	5	1750.81	0.069405	0.764659	0.069481	6.8282	0.00091
GSTP0	-54	-41	FKKRIEAIPQIDKY			12	1749.01	Stalk alone	50	1750.89	0.076945	0.847156	0.077014	6.83365	0.008134
GSTP0	-54	-41	FKKRIEAIPQIDKY			12	1749.01	GCN2 Bound	0	1750.04	0.003255	0	0	6.79157	0.000746
GSTP0	-54	-41	FKKRIEAIPQIDKY			12	1749.01	GCN2 Bound	0.005	1750.49	0.030332	0.448621	0.030506	6.72057	0.016569
GSTP0	-54	-41	FKKRIEAIPQIDKY			12	1749.01	GCN2 Bound	0.05	1750.52	0.045545	0.478755	0.045661	6.72865	0.021005
GSTP0	-54	-41	FKKRIEAIPQIDKY			12	1749.01	GCN2 Bound	0.5	1750.8	0.045983	0.752889	0.046098	6.74873	0.00658
GSTP0	-54	-41	FKKRIEAIPQIDKY			12	1749.01	GCN2 Bound	5	1750.84	0.134475	0.801101	0.134515	6.75317	0.002226
GSTP0	-54	-41	FKKRIEAIPQIDKY			12	1749.01	GCN2 Bound	50	1750.86	0.06204	0.814167	0.062125	6.77419	0.003745
GSTP0	-53	-43	KKRIEAIPQID			9	1310.78	Stalk alone	0	1311.39	0	0	0	6.29984	0
GSTP0	-53	-43	KKRIEAIPQID			9	1310.78	Stalk alone	0.005	1311.78	0.029485	0.396125	0.029485	6.30788	0.003476
GSTP0	-53	-43	KKRIEAIPQID			9	1310.78	Stalk alone	0.05	1311.79	0.011457	0.402655	0.011457	6.30746	0.002706
GSTP0	-53	-43	KKRIEAIPQID			9	1310.78	Stalk alone	0.5	1311.78	0.01373	0.393913	0.01373	6.3128	0.001975
GSTP0	-53	-43	KKRIEAIPQID			9	1310.78	Stalk alone	5	1311.84	0.007804	0.45142	0.007804	6.31167	0.001071
GSTP0	-53	-43	KKRIEAIPQID			9	1310.78	Stalk alone	50	1311.98	0.054	0.592808	0.054	6.31082	0.006731
GSTP0	-53	-43	KKRIEAIPQID			9	1310.78	GCN2 Bound	0	1311.39	0	0	0	6.29984	0
GSTP0	-53	-43	KKRIEAIPQID			9	1310.78	GCN2 Bound	0.005	1311.59	0.002155	0.206693	0.002155	6.21945	0.016139
GSTP0	-53	-43	KKRIEAIPQID			9	1310.78	GCN2 Bound	0.05	1311.75	0.045417	0.363297	0.045417	6.23173	0.025419
GSTP0	-53	-43	KKRIEAIPQID			9	1310.78	GCN2 Bound	0.5	1311.8	0.027465	0.411503	0.027465	6.25351	0.004986
GSTP0	-53	-43	KKRIEAIPQID			9	1310.78	GCN2 Bound	5	1311.8	0.019585	0.419044	0.019585	6.25795	0.001297
GSTP0	-53	-43	KKRIEAIPQID			9	1310.78	GCN2 Bound	50	1311.95	0.047718	0.56933	0.047718	6.27242	0.00229
GSTP0	-53	-41	KKRIEAIPQIDKY			11	1601.94	Stalk alone	0	1602.88	0.030324	0	0	6.42814	0.000401
GSTP0	-53	-41	KKRIEAIPQIDKY			11	1601.94	Stalk alone	0.005	1603.18	0.069525	0.300142	0.07585	6.43203	0.00491
GSTP0	-53	-41	KKRIEAIPQIDKY			11	1601.94	Stalk alone	0.05	1603.36	0.076173	0.47926	0.081987	6.43836	0.003176
GSTP0	-53	-41	KKRIEAIPQIDKY			11	1601.94	Stalk alone	0.5	1603.64	0.044017	0.759305	0.053451	6.46418	0.001599
GSTP0	-53	-41	KKRIEAIPQIDKY			11	1601.94	Stalk alone	5	1603.67	0.024007	0.788067	0.038676	6.46911	0.001091
GSTP0	-53	-41	KKRIEAIPQIDKY			11	1601.94	Stalk alone	50	1603.69	0.070974	0.810524	0.077181	6.47344	0.007493
GSTP0	-53	-41	KKRIEAIPQIDKY			11	1601.94	GCN2 Bound	0	1602.88	0.030324	0	0	6.42814	0.000401
GSTP0	-53	-41	KKRIEAIPQIDKY			11	1601.94	GCN2 Bound	0.005	1603.32	0.099479	0.446878	0.103998	6.37246	0.014621
GSTP0	-53	-41	KKRIEAIPQIDKY			11	1601.94	GCN2 Bound	0.05	1603.38	0.036672	0.506102	0.047585	6.38123	0.025497
GSTP0	-53	-41	KKRIEAIPQIDKY			11	1601.94	GCN2 Bound	0.5	1603.62	0.014053	0.741311	0.033422	6.39255	0.009079
GSTP0	-53	-41	KKRIEAIPQIDKY			11	1601.94	GCN2 Bound	5	1603.59	0.028535	0.712364	0.041639	6.3968	0.005935
GSTP0	-53	-41	KKRIEAIPQIDKY			11	1601.94	GCN2 Bound	50	1603.61	0.034782	0.732283	0.046145	6.42223	0.0049
GSTP0	-42	-35	KYLKSSKY			7	1016.58	Stalk alone	0	1017.15	0.024928	0	0	4.36918	0.00112
GSTP0	-42	-35	KYLKSSKY			7	1016.58	Stalk alone	0.005	1017.35	0.052316	0.20118	0.057951	4.38259	0.002283
GSTP0	-42	-35	KYLKSSKY			7	1016.58	Stalk alone	0.05	1017.54	0.025124	0.388409	0.035392	4.38661	0.001067
GSTP0	-42	-35	KYLKSSKY			7	1016.58	Stalk alone	0.5	1017.66	0.02742	0.510626	0.037057	4.39664	0.004615
GSTP0	-42	-35	KYLKSSKY			7	1016.58	Stalk alone	5	1017.69	0.020449	0.540327	0.032242	4.40489	0.001877
GSTP0	-42	-35	KYLKSSKY			7	1016.58	Stalk alone	50	1018.03	0.053791	0.877197	0.059286	4.40184	0.003416
GSTP0	-42	-35	KYLKSSKY			7	1016.58	GCN2 Bound	0	1017.15	0.024928	0	0	4.36918	0.00112
GSTP0	-42	-35	KYLKSSKY			7	1016.58	GCN2 Bound	0.005	1017.43	0.090548	0.276325	0.093916	4.38218	0.010631
GSTP0	-42	-35	KYLKSSKY			7	1016.58	GCN2 Bound	0.05	1017.64	0.141393	0.489805	0.143574	4.39066	0.011613
GSTP0	-42	-35	KYLKSSKY			7	1016.58	GCN2 Bound	0.5	1017.77	0.063062	0.618508	0.06781	4.38725	0.00705
GSTP0	-42	-35	KYLKSSKY			7	1016.58	GCN2 Bound	5	1017.77	0.087146	0.623767	0.090641	4.38829	0.004468
GSTP0	-42	-35	KYLKSSKY			7	1016.58	GCN2 Bound	50	1018.02	0.086093	0.868359	0.08963	4.39012	0.001804
GSTP0	-42	-27	KYLKSSKYIAWPLQGW			14	1968.07	Stalk alone	0	1969.18	0	0	0	10.6195	0
GSTP0	-42	-27	KYLKSSKYIAWPLQGW			14	1968.07	Stalk alone	0.005	1970.24	0.143529	1.06094	0.143529	10.581	0.009262
GSTP0	-42	-27	KYLKSSKYIAWPLQGW			14	1968.07	Stalk alone	0.05	1970.89	0.241338	1.71429	0.241338	10.577	0.005379
GSTP0	-42	-27	KYLKSSKYIAWPLQGW			14	1968.07	Stalk alone	0.5	1971.22	0.08572	2.04048	0.08572	10.6017	0.003805
GSTP0	-42	-27	KYLKSSKYIAWPLQGW			14	1968.07	Stalk alone	5	1971.51	0.069618	2.33321	0.069618	10.598	0.00251
GSTP0	-42	-27	KYLKSSKYIAWPLQGW			14	1968.07	Stalk alone	50	1971.75	0.07982	2.56926	0.07982	10.6018	0.003436
GSTP0	-42	-27	KYLKSSKYIAWPLQGW			14	1968.07	GCN2 Bound	0	1969.18	0	0	0	10.6195	0
GSTP0	-42	-27	KYLKSSKYIAWPLQGW			14	1968.07	GCN2 Bound	0.005	1970.26	0.046377	1.08173	0.046377	10.576	0.021645
GSTP0	-42	-27	KYLKSSKYIAWPLQGW			14	1968.07	GCN2 Bound	0.05	1970.83	0.044226	1.65481	0.044226	10.5784	0.016543
GSTP0	-42	-27	KYLKSSKYIAWPLQGW			14	1968.07	GCN2 Bound	0.5	1971.31	0.046482	2.13348	0.046482	10.5656	0.012919
GSTP0	-42	-27	KYLKSSKYIAWPLQGW			14	1968.07	GCN2 Bound	5	1971.36	0.121873	2.17795	0.121873	10.5527	0.001923
GSTP0	-42	-27	KYLKSSKYIAWPLQGW			14	1968.07	GCN2 Bound	50	1971.68	0.322913	2.5061	0.322913	10.556	0.000705
GSTP0	-34	-26	IAWPLQGWQ			7	1098.57	Stalk alone	0	1099.37	0	0	0	12.0578	0
GSTP0	-34	-26	IAWPLQGWQ			7	1098.57	Stalk alone	0.005	1099.98	0.08686	0.607473	0.08686	12.0294	0.010771
GSTP0	-34	-26	IAWPLQGWQ			7	1098.57	Stalk alone	0.05	1100.45	0.060061	1.08145	0.060061	12.0319	0.002482
GSTP0	-34	-26	IAWPLQGWQ			7	1098.57	Stalk alone	0.5	1100.93	0.029581	1.55849	0.029581	12.052	0.000811
GSTP0	-34	-26	IAWPLQGWQ			7	1098.57	Stalk alone	5	1101.3	0.042463	1.93484	0.042463	12.0488	0.001146
GSTP0	-34	-26	IAWPLQGWQ			7	1098.57	Stalk alone	50	1102.24	0.093264	2.86952	0.093264	12.0463	0.003006
GSTP0	-34	-26	IAWPLQGWQ			7	1098.57	GCN2 Bound	0	1099.37	0	0	0	12.0578	0
GSTP0	-34	-26	IAWPLQGWQ			7	1098.57	GCN2 Bound	0.005	1100.11	0.035954	0.737139	0.035954	12.0412	0.021792
GSTP0	-34	-26	IAWPLQGWQ			7	1098.57	GCN2 Bound	0.05	1100.4	0.117423	1.03347	0.117423	12.0373	0.012951
GSTP0	-34	-26	IAWPLQGWQ			7	1098.57	GCN2 Bound	0.5	1100.99	0.079673	1.61838	0.079673	12.0286	0.002828
GSTP0	-34	-26	IAWPLQGWQ			7	1098.57	GCN2 Bound	5	1101.4	0.104627	2.02603	0.104627	11.9736	0.065695
GSTP0	-34	-26	IAWPLQGWQ			7	1098.57	GCN2 Bound	50	1102.06	0	2.68744	0	12.0057	0
GSTP0	-34	-7	IAWPLQGWQATFGGGDHPPKSDSSGSEN			24	2926.34	Stalk alone	0	2928.04	0	0	0	11.0888	0
GSTP0	-34	-7	IAWPLQGWQATFGGGDHPPKSDSSGSEN			24	2926.34	Stalk alone	0.005	2931.02	0.03288	2.98161	0.03288	11.0633	0.008598
GSTP0	-34	-7	IAWPLQGWQATFGGGDHPPKSDSSGSEN			24	2926.34	Stalk alone	0.05	2931.98	0.041253	3.94548	0.041253	11.061	0.004584
GSTP0	-34	-7	IAWPLQGWQATFGGGDHPPKSDSSGSEN			24	2926.34	Stalk alone	0.5	2933.53	0.143913	5.49403	0.143913	11.0799	0.001588
GSTP0	-34	-7	IAWPLQGWQATFGGGDHPPKSDSSGSEN			24	2926.34	Stalk alone	5	2934.7	0.039366	6.66286	0.039366	11.0738	0.002721
GSTP0	-34	-7	IAWPLQGWQATFGGGDHPPKSDSSGSEN			24	2926.34	Stalk alone	50	2935.77	0.007575	7.72976	0.007575	11.075	0.00404
GSTP0	-34	-7	IAWPLQGWQATFGGGDHPPKSDSSGSEN			24	2926.34	GCN2 Bound	0	2928.04	0	0	0	11.0888	0
GSTP0	-34	-7	IAWPLQGWQATFGGGDHPPKSDSSGSEN			24	2926.34	GCN2 Bound	0.005	2930.6	0.017978	2.56297	0.017978	11.0697	0.020672
GSTP0	-34	-7	IAWPLQGWQATFGGGDHPPKSDSSGSEN			24	2926.34	GCN2 Bound	0.05	2931.41	0.060665	3.36573	0.060665	11.0659	0.012429
GSTP0	-34	-7	IAWPLQGWQATFGGGDHPPKSDSSGSEN			24	2926.34	GCN2 Bound	0.5	2933.18	0.147525	5.13769	0.147525	11.0482	0.009422
GSTP0	-34	-7	IAWPLQGWQATFGGGDHPPKSDSSGSEN			24	2926.34	GCN2 Bound	5	2934.39	0.05564	6.34696	0.05564	11.0294	0.001369
GSTP0	-34	-7	IAWPLQGWQATFGGGDHPPKSDSSGSEN			24	2926.34	GCN2 Bound	50	2935.27	0.031163	7.23078	0.031163	11.0319	0.004806
GSTP0	-34	-6	IAWPLQGWQATFGGGDHPPKSDSSGSENL	Phosphoryl STY (1)		25	3119.39	Stalk alone	0	3121.09	4.54747e-13	0	0	11.7151	0
GSTP0	-34	-6	IAWPLQGWQATFGGGDHPPKSDSSGSENL	Phosphoryl STY (1)		25	3119.39	Stalk alone	0.005	3124.19	0.184802	3.09102	0.184802	11.6859	0.012013
GSTP0	-34	-6	IAWPLQGWQATFGGGDHPPKSDSSGSENL	Phosphoryl STY (1)		25	3119.39	Stalk alone	0.05	3125.41	0.073469	4.31266	0.073469	11.6864	0.006339
GSTP0	-34	-6	IAWPLQGWQATFGGGDHPPKSDSSGSENL	Phosphoryl STY (1)		25	3119.39	Stalk alone	0.5	3126.53	0.402171	5.439	0.402171	11.7053	0.002057
GSTP0	-34	-6	IAWPLQGWQATFGGGDHPPKSDSSGSENL	Phosphoryl STY (1)		25	3119.39	Stalk alone	5	3127.93	0.119297	6.83884	0.119297	11.7028	0.001817
GSTP0	-34	-6	IAWPLQGWQATFGGGDHPPKSDSSGSENL	Phosphoryl STY (1)		25	3119.39	Stalk alone	50	3128.84	0.358155	7.74645	0.358155	11.7028	0.004553
GSTP0	-34	-6	IAWPLQGWQATFGGGDHPPKSDSSGSENL	Phosphoryl STY (1)		25	3119.39	GCN2 Bound	0	3121.09	4.54747e-13	0	0	11.7151	0
GSTP0	-34	-6	IAWPLQGWQATFGGGDHPPKSDSSGSENL	Phosphoryl STY (1)		25	3119.39	GCN2 Bound	0.005	3123.92	0.031349	2.82236	0.031349	11.6968	0.021164
GSTP0	-34	-6	IAWPLQGWQATFGGGDHPPKSDSSGSENL	Phosphoryl STY (1)		25	3119.39	GCN2 Bound	0.05	3124.91	0.363283	3.81196	0.363283	11.6952	0.012861
GSTP0	-34	-6	IAWPLQGWQATFGGGDHPPKSDSSGSENL	Phosphoryl STY (1)		25	3119.39	GCN2 Bound	0.5	3126.62	0.245525	5.52984	0.245525	11.6772	0.012226
GSTP0	-34	-6	IAWPLQGWQATFGGGDHPPKSDSSGSENL	Phosphoryl STY (1)		25	3119.39	GCN2 Bound	5	3127.77	0.264227	6.67232	0.264227	11.6603	0.001171
GSTP0	-34	-6	IAWPLQGWQATFGGGDHPPKSDSSGSENL	Phosphoryl STY (1)		25	3119.39	GCN2 Bound	50	3128.68	0.593538	7.58122	0.593538	11.6541	0.004697
GSTP0	-27	-6	WQATFGGGDHPPKSDSSGSENL			19	2274.01	Stalk alone	0	2275.25	0.002492	0	0	7.58744	0.001085
GSTP0	-27	-6	WQATFGGGDHPPKSDSSGSENL			19	2274.01	Stalk alone	0.005	2278.29	0.036684	3.04547	0.036769	7.57719	0.00602
GSTP0	-27	-6	WQATFGGGDHPPKSDSSGSENL			19	2274.01	Stalk alone	0.05	2278.72	0.045673	3.47705	0.045741	7.58028	0.001945
GSTP0	-27	-6	WQATFGGGDHPPKSDSSGSENL			19	2274.01	Stalk alone	0.5	2279.62	0.072986	4.36798	0.073029	7.60321	0.001336
GSTP0	-27	-6	WQATFGGGDHPPKSDSSGSENL			19	2274.01	Stalk alone	5	2280.15	0.016355	4.90039	0.016544	7.60596	0.000652
GSTP0	-27	-6	WQATFGGGDHPPKSDSSGSENL			19	2274.01	Stalk alone	50	2280.26	0.070106	5.01456	0.070151	7.61228	0.005173
GSTP0	-27	-6	WQATFGGGDHPPKSDSSGSENL			19	2274.01	GCN2 Bound	0	2275.25	0.002492	0	0	7.58744	0.001085
GSTP0	-27	-6	WQATFGGGDHPPKSDSSGSENL			19	2274.01	GCN2 Bound	0.005	2277.8	0.029266	2.55662	0.029372	7.51739	0.016483
GSTP0	-27	-6	WQATFGGGDHPPKSDSSGSENL			19	2274.01	GCN2 Bound	0.05	2278.29	0.082859	3.04291	0.082896	7.52904	0.0196
GSTP0	-27	-6	WQATFGGGDHPPKSDSSGSENL			19	2274.01	GCN2 Bound	0.5	2279.2	0.077602	3.95586	0.077642	7.54597	0.007389
GSTP0	-27	-6	WQATFGGGDHPPKSDSSGSENL			19	2274.01	GCN2 Bound	5	2279.77	0.031982	4.5193	0.032079	7.54609	0.002611
GSTP0	-27	-6	WQATFGGGDHPPKSDSSGSENL			19	2274.01	GCN2 Bound	50	2279.81	0.082347	4.56156	0.082384	7.5651	0.004316
GSTP0	-26	-6	QATFGGGDHPPKSDSSGSENL			18	2087.93	Stalk alone	0	2089.08	0	0	0	6.09985	0
GSTP0	-26	-6	QATFGGGDHPPKSDSSGSENL			18	2087.93	Stalk alone	0.005	2092.27	0.045704	3.18818	0.045704	6.09984	0.003737
GSTP0	-26	-6	QATFGGGDHPPKSDSSGSENL			18	2087.93	Stalk alone	0.05	2092.59	0.170026	3.50892	0.170026	6.10614	0.002154
GSTP0	-26	-6	QATFGGGDHPPKSDSSGSENL			18	2087.93	Stalk alone	0.5	2093.29	0.052451	4.21308	0.052451	6.12687	0.001049
GSTP0	-26	-6	QATFGGGDHPPKSDSSGSENL			18	2087.93	Stalk alone	5	2093.67	0.10296	4.59163	0.10296	6.13098	0.00137
GSTP0	-26	-6	QATFGGGDHPPKSDSSGSENL			18	2087.93	Stalk alone	50	2093.78	0.043277	4.70271	0.043277	6.13353	0.005834
GSTP0	-26	-6	QATFGGGDHPPKSDSSGSENL			18	2087.93	GCN2 Bound	0	2089.08	0	0	0	6.09985	0
GSTP0	-26	-6	QATFGGGDHPPKSDSSGSENL			18	2087.93	GCN2 Bound	0.005	2092.3	0.015477	3.22296	0.015477	6.05091	0.014823
GSTP0	-26	-6	QATFGGGDHPPKSDSSGSENL			18	2087.93	GCN2 Bound	0.05	2092.68	0.228964	3.59912	0.228964	6.05586	0.018826
GSTP0	-26	-6	QATFGGGDHPPKSDSSGSENL			18	2087.93	GCN2 Bound	0.5	2093.08	0.128953	4.00189	0.128953	6.07837	0.004872
GSTP0	-26	-6	QATFGGGDHPPKSDSSGSENL			18	2087.93	GCN2 Bound	5	2093.39	0.239844	4.3075	0.239844	6.08553	0.003043
GSTP0	-26	-6	QATFGGGDHPPKSDSSGSENL			18	2087.93	GCN2 Bound	50	2093.35	0.128193	4.27123	0.128193	6.10006	0.003966
GSTP0	-5	4	YFQGSHMPRE			8	1251.56	Stalk alone	0	1252.35	0	0	0	6.01493	0
GSTP0	-5	4	YFQGSHMPRE			8	1251.56	Stalk alone	0.005	1254.18	0.01875	1.8272	0.01875	6.01822	0.00449
GSTP0	-5	4	YFQGSHMPRE			8	1251.56	Stalk alone	0.05	1254.17	0.011108	1.81479	0.011108	6.02404	0.001579
GSTP0	-5	4	YFQGSHMPRE			8	1251.56	Stalk alone	0.5	1254.26	0.004674	1.90433	0.004674	6.04593	0.000349
GSTP0	-5	4	YFQGSHMPRE			8	1251.56	Stalk alone	5	1254.13	0.034543	1.78285	0.034543	6.05265	0.001104
GSTP0	-5	4	YFQGSHMPRE			8	1251.56	Stalk alone	50	1254.26	0.034179	1.90937	0.034179	6.05358	0.006144
GSTP0	-5	4	YFQGSHMPRE			8	1251.56	GCN2 Bound	0	1252.35	0	0	0	6.01493	0
GSTP0	-5	4	YFQGSHMPRE			8	1251.56	GCN2 Bound	0.005	1253.82	0.070955	1.46896	0.070955	5.96507	0.013226
GSTP0	-5	4	YFQGSHMPRE			8	1251.56	GCN2 Bound	0.05	1253.86	0.058507	1.50751	0.058507	5.96945	0.013529
GSTP0	-5	4	YFQGSHMPRE			8	1251.56	GCN2 Bound	0.5	1253.98	0.058428	1.6314	0.058428	5.98919	0.003916
GSTP0	-5	4	YFQGSHMPRE			8	1251.56	GCN2 Bound	5	1253.9	0.007814	1.54636	0.007814	5.99399	0.002936
GSTP0	-5	4	YFQGSHMPRE			8	1251.56	GCN2 Bound	50	1254.03	0.064424	1.67952	0.064424	6.01234	0.003166
GSTP0	-5	15	YFQGSHMPREDRATWKSNYFL			19	2633.24	Stalk alone	0	2634.91	0	0	0	8.82768	0
GSTP0	-5	15	YFQGSHMPREDRATWKSNYFL			19	2633.24	Stalk alone	0.005	2639.26	0.030111	4.35839	0.030111	8.81046	0.008024
GSTP0	-5	15	YFQGSHMPREDRATWKSNYFL			19	2633.24	Stalk alone	0.05	2640.08	0	5.17172	0	8.80889	0
GSTP0	-5	15	YFQGSHMPREDRATWKSNYFL			19	2633.24	Stalk alone	0.5	2640.79	0.15696	5.88481	0.15696	8.83786	0.002995
GSTP0	-5	15	YFQGSHMPREDRATWKSNYFL			19	2633.24	Stalk alone	5	2640.48	0.018549	5.57071	0.018549	8.84113	0.001384
GSTP0	-5	15	YFQGSHMPREDRATWKSNYFL			19	2633.24	Stalk alone	50	2640.6	0.044483	5.69335	0.044483	8.84687	0.00713
GSTP0	-5	15	YFQGSHMPREDRATWKSNYFL			19	2633.24	GCN2 Bound	0	2634.91	0	0	0	8.82768	0
GSTP0	-5	15	YFQGSHMPREDRATWKSNYFL			19	2633.24	GCN2 Bound	0.005	2638.52	0.056427	3.61229	0.056427	8.77338	0.018512
GSTP0	-5	15	YFQGSHMPREDRATWKSNYFL			19	2633.24	GCN2 Bound	0.05	2639.48	0.229006	4.57562	0.229006	8.77973	0.01888
GSTP0	-5	15	YFQGSHMPREDRATWKSNYFL			19	2633.24	GCN2 Bound	0.5	2639.99	0.05342	5.08531	0.05342	8.78416	0.008065
GSTP0	-5	15	YFQGSHMPREDRATWKSNYFL			19	2633.24	GCN2 Bound	5	2639.91	0.033033	5.00317	0.033033	8.78	0.001674
GSTP0	-5	15	YFQGSHMPREDRATWKSNYFL			19	2633.24	GCN2 Bound	50	2640.02	0.097924	5.11051	0.097924	8.79494	0.003283
GSTP0	14	21	FLKIIQLL			7	987.66	Stalk alone	0	988.268	1.13687e-13	0	0	12.0359	0
GSTP0	14	21	FLKIIQLL			7	987.66	Stalk alone	0.005	988.273	0.041156	0.005197	0.041156	12.011	0.008144
GSTP0	14	21	FLKIIQLL			7	987.66	Stalk alone	0.05	988.601	0.05057	0.333164	0.05057	12.0141	0.002472
GSTP0	14	21	FLKIIQLL			7	987.66	Stalk alone	0.5	989.217	0.031524	0.948826	0.031524	12.0277	0.001399
GSTP0	14	21	FLKIIQLL			7	987.66	Stalk alone	5	989.792	0.047409	1.52417	0.047409	12.0245	0.002061
GSTP0	14	21	FLKIIQLL			7	987.66	Stalk alone	50	991.292	0.003386	3.02355	0.003386	12.019	0.003001
GSTP0	14	21	FLKIIQLL			7	987.66	GCN2 Bound	0	988.268	1.13687e-13	0	0	12.0359	0
GSTP0	14	21	FLKIIQLL			7	987.66	GCN2 Bound	0.005	988.292	0.021265	0.024427	0.021265	12.0147	0.018094
GSTP0	14	21	FLKIIQLL			7	987.66	GCN2 Bound	0.05	988.515	0.060577	0.24688	0.060577	12.0126	0.013918
GSTP0	14	21	FLKIIQLL			7	987.66	GCN2 Bound	0.5	989.245	0.027335	0.97742	0.027335	11.9945	0.008963
GSTP0	14	21	FLKIIQLL			7	987.66	GCN2 Bound	5	989.778	0.029812	1.50969	0.029812	11.9755	0.001973
GSTP0	14	21	FLKIIQLL			7	987.66	GCN2 Bound	50	991.559	0.013416	3.29072	0.013416	11.968	0.004536
GSTP0	18	27	IQLLDDYPKC			8	1207.6	Stalk alone	0	1208.42	0	0	0	9.18669	0
GSTP0	18	27	IQLLDDYPKC			8	1207.6	Stalk alone	0.005	1208.58	0.022411	0.155263	0.022411	9.17141	0.007912
GSTP0	18	27	IQLLDDYPKC			8	1207.6	Stalk alone	0.05	1208.65	0.013904	0.231394	0.013904	9.17535	0.004016
GSTP0	18	27	IQLLDDYPKC			8	1207.6	Stalk alone	0.5	1208.75	0.011356	0.328709	0.011356	9.19535	0.000996
GSTP0	18	27	IQLLDDYPKC			8	1207.6	Stalk alone	5	1209.02	0.042421	0.601307	0.042421	9.19615	0.000319
GSTP0	18	27	IQLLDDYPKC			8	1207.6	Stalk alone	50	1210.25	0.037399	1.83336	0.037399	9.19865	0.006092
GSTP0	18	27	IQLLDDYPKC			8	1207.6	GCN2 Bound	0	1208.42	0	0	0	9.18669	0
GSTP0	18	27	IQLLDDYPKC			8	1207.6	GCN2 Bound	0.005	1208.5	0.06094	0.080346	0.06094	9.14788	0.01748
GSTP0	18	27	IQLLDDYPKC			8	1207.6	GCN2 Bound	0.05	1208.58	0.079495	0.155527	0.079495	9.15211	0.015683
GSTP0	18	27	IQLLDDYPKC			8	1207.6	GCN2 Bound	0.5	1208.68	0.018989	0.261546	0.018989	9.15374	0.007401
GSTP0	18	27	IQLLDDYPKC			8	1207.6	GCN2 Bound	5	1209.04	0.021293	0.623428	0.021293	9.14707	0.000461
GSTP0	18	27	IQLLDDYPKC			8	1207.6	GCN2 Bound	50	1210.33	0.033601	1.91302	0.033601	9.15537	0.002383
GSTP0	28	42	FIVGADNVGSKQMQQ			14	1621.8	Stalk alone	0	1622.72	0	0	0	7.24275	0
GSTP0	28	42	FIVGADNVGSKQMQQ			14	1621.8	Stalk alone	0.005	1624.52	0.024501	1.8004	0.024501	7.23511	0.005583
GSTP0	28	42	FIVGADNVGSKQMQQ			14	1621.8	Stalk alone	0.05	1625.5	0.038976	2.77392	0.038976	7.23867	0.001621
GSTP0	28	42	FIVGADNVGSKQMQQ			14	1621.8	Stalk alone	0.5	1627.19	0.106701	4.46937	0.106701	7.25694	0.00115
GSTP0	28	42	FIVGADNVGSKQMQQ			14	1621.8	Stalk alone	5	1627.43	0.043491	4.70504	0.043491	7.25846	0.000492
GSTP0	28	42	FIVGADNVGSKQMQQ			14	1621.8	Stalk alone	50	1627.9	0.019472	5.17296	0.019472	7.26101	0.006268
GSTP0	28	42	FIVGADNVGSKQMQQ			14	1621.8	GCN2 Bound	0	1622.72	0	0	0	7.24275	0
GSTP0	28	42	FIVGADNVGSKQMQQ			14	1621.8	GCN2 Bound	0.005	1624.29	0.026198	1.56403	0.026198	7.19873	0.01682
GSTP0	28	42	FIVGADNVGSKQMQQ			14	1621.8	GCN2 Bound	0.05	1625.11	0.099281	2.38504	0.099281	7.20394	0.019418
GSTP0	28	42	FIVGADNVGSKQMQQ			14	1621.8	GCN2 Bound	0.5	1626.9	0.029755	4.17357	0.029755	7.2141	0.005806
GSTP0	28	42	FIVGADNVGSKQMQQ			14	1621.8	GCN2 Bound	5	1627.07	0.033241	4.34354	0.033241	7.21325	0.001525
GSTP0	28	42	FIVGADNVGSKQMQQ			14	1621.8	GCN2 Bound	50	1627.43	0.114092	4.705	0.114092	7.22492	0.002254
GSTP0	28	45	FIVGADNVGSKQMQQIRM			17	2022.03	Stalk alone	0	2023.23	0	0	0	8.62515	0
GSTP0	28	45	FIVGADNVGSKQMQQIRM			17	2022.03	Stalk alone	0.005	2025.16	0.013232	1.93382	0.013232	8.60525	0.007356
GSTP0	28	45	FIVGADNVGSKQMQQIRM			17	2022.03	Stalk alone	0.05	2026.31	0.074225	3.07705	0.074225	8.60579	0.003943
GSTP0	28	45	FIVGADNVGSKQMQQIRM			17	2022.03	Stalk alone	0.5	2028.29	0.111731	5.05781	0.111731	8.62283	0.002031
GSTP0	28	45	FIVGADNVGSKQMQQIRM			17	2022.03	Stalk alone	5	2028.96	0.040421	5.73473	0.040421	8.62296	0.001361
GSTP0	28	45	FIVGADNVGSKQMQQIRM			17	2022.03	Stalk alone	50	2030.38	0.047307	7.149	0.047307	8.62555	0.00621
GSTP0	28	45	FIVGADNVGSKQMQQIRM			17	2022.03	GCN2 Bound	0	2023.23	0	0	0	8.62515	0
GSTP0	28	45	FIVGADNVGSKQMQQIRM			17	2022.03	GCN2 Bound	0.005	2025.07	0.039069	1.83599	0.039069	8.56982	0.017376
GSTP0	28	45	FIVGADNVGSKQMQQIRM			17	2022.03	GCN2 Bound	0.05	2026.1	0.107347	2.87158	0.107347	8.57147	0.017526
GSTP0	28	45	FIVGADNVGSKQMQQIRM			17	2022.03	GCN2 Bound	0.5	2028.34	0.079737	5.1105	0.079737	8.57391	0.008105
GSTP0	28	45	FIVGADNVGSKQMQQIRM			17	2022.03	GCN2 Bound	5	2029.03	0.054515	5.79759	0.054515	8.5692	0.001772
GSTP0	28	45	FIVGADNVGSKQMQQIRM			17	2022.03	GCN2 Bound	50	2030.09	0.053585	6.85713	0.053585	8.57983	0.002086
GSTP0	28	47	FIVGADNVGSKQMQQIRMSL			19	2222.14	Stalk alone	0	2223.61	0	0	0	9.7428	0
GSTP0	28	47	FIVGADNVGSKQMQQIRMSL			19	2222.14	Stalk alone	0.005	2225.54	0.092119	1.93648	0.092119	9.71522	0.013067
GSTP0	28	47	FIVGADNVGSKQMQQIRMSL			19	2222.14	Stalk alone	0.05	2226.76	0.047064	3.15102	0.047064	9.71409	0.005667
GSTP0	28	47	FIVGADNVGSKQMQQIRMSL			19	2222.14	Stalk alone	0.5	2229.02	0.064203	5.41942	0.064203	9.72683	0.001601
GSTP0	28	47	FIVGADNVGSKQMQQIRMSL			19	2222.14	Stalk alone	5	2230.41	0.222581	6.80206	0.222581	9.72151	0.001993
GSTP0	28	47	FIVGADNVGSKQMQQIRMSL			19	2222.14	Stalk alone	50	2232.07	0.159982	8.46796	0.159982	9.72212	0.005289
GSTP0	28	47	FIVGADNVGSKQMQQIRMSL			19	2222.14	GCN2 Bound	0	2223.61	0	0	0	9.7428	0
GSTP0	28	47	FIVGADNVGSKQMQQIRMSL			19	2222.14	GCN2 Bound	0.005	2225.32	0.121748	1.71714	0.121748	9.68433	0.020162
GSTP0	28	47	FIVGADNVGSKQMQQIRMSL			19	2222.14	GCN2 Bound	0.05	2226.46	0.133425	2.85635	0.133425	9.68757	0.016717
GSTP0	28	47	FIVGADNVGSKQMQQIRMSL			19	2222.14	GCN2 Bound	0.5	2229.09	0.08162	5.48809	0.08162	9.67677	0.008441
GSTP0	28	47	FIVGADNVGSKQMQQIRMSL			19	2222.14	GCN2 Bound	5	2230.2	0.075427	6.59356	0.075427	9.66702	0.000531
GSTP0	28	47	FIVGADNVGSKQMQQIRMSL			19	2222.14	GCN2 Bound	50	2231.96	0.044851	8.34999	0.044851	9.66981	0.002646
GSTP0	29	47	IVGADNVGSKQMQQIRMSL			18	2075.07	Stalk alone	0	2076.32	0	0	0	9.05155	0
GSTP0	29	47	IVGADNVGSKQMQQIRMSL			18	2075.07	Stalk alone	0.005	2078.28	0.008711	1.95909	0.008711	9.02523	0.007613
GSTP0	29	47	IVGADNVGSKQMQQIRMSL			18	2075.07	Stalk alone	0.05	2079.54	0.125887	3.21213	0.125887	9.02251	0.005111
GSTP0	29	47	IVGADNVGSKQMQQIRMSL			18	2075.07	Stalk alone	0.5	2081.75	0.105528	5.42746	0.105528	9.03564	0.001571
GSTP0	29	47	IVGADNVGSKQMQQIRMSL			18	2075.07	Stalk alone	5	2083.03	0.039993	6.70226	0.039993	9.03153	0.000293
GSTP0	29	47	IVGADNVGSKQMQQIRMSL			18	2075.07	Stalk alone	50	2084.3	0.083103	7.97501	0.083103	9.03031	0.006714
GSTP0	29	47	IVGADNVGSKQMQQIRMSL			18	2075.07	GCN2 Bound	0	2076.32	0	0	0	9.05155	0
GSTP0	29	47	IVGADNVGSKQMQQIRMSL			18	2075.07	GCN2 Bound	0.005	2078.07	0.024611	1.74607	0.024611	8.98498	0.017855
GSTP0	29	47	IVGADNVGSKQMQQIRMSL			18	2075.07	GCN2 Bound	0.05	2079.19	0.10518	2.86832	0.10518	8.98737	0.018573
GSTP0	29	47	IVGADNVGSKQMQQIRMSL			18	2075.07	GCN2 Bound	0.5	2081.84	0.148768	5.51659	0.148768	8.98676	0.007618
GSTP0	29	47	IVGADNVGSKQMQQIRMSL			18	2075.07	GCN2 Bound	5	2083.03	0.139149	6.70779	0.139149	8.97894	0.000859
GSTP0	29	47	IVGADNVGSKQMQQIRMSL			18	2075.07	GCN2 Bound	50	2084.49	0.071464	8.16341	0.071464	8.98462	0.002903
GSTP0	34	47	NVGSKQMQQIRMSL			13	1619.84	Stalk alone	0	1620.94	0	0	0	8.44424	0
GSTP0	34	47	NVGSKQMQQIRMSL			13	1619.84	Stalk alone	0.005	1622.12	0.028055	1.1808	0.028055	8.42918	0.006009
GSTP0	34	47	NVGSKQMQQIRMSL			13	1619.84	Stalk alone	0.05	1623.01	0.002012	2.07282	0.002012	8.42971	0.003273
GSTP0	34	47	NVGSKQMQQIRMSL			13	1619.84	Stalk alone	0.5	1625.1	0.046742	4.1618	0.046742	8.44204	0.003015
GSTP0	34	47	NVGSKQMQQIRMSL			13	1619.84	Stalk alone	5	1625.98	0.020074	5.04273	0.020074	8.4411	0.002478
GSTP0	34	47	NVGSKQMQQIRMSL			13	1619.84	Stalk alone	50	1627.16	0.021775	6.21936	0.021775	8.44275	0.006388
GSTP0	34	47	NVGSKQMQQIRMSL			13	1619.84	GCN2 Bound	0	1620.94	0	0	0	8.44424	0
GSTP0	34	47	NVGSKQMQQIRMSL			13	1619.84	GCN2 Bound	0.005	1622.4	0.062903	1.45884	0.062903	8.37187	0.016441
GSTP0	34	47	NVGSKQMQQIRMSL			13	1619.84	GCN2 Bound	0.05	1622.85	0.063412	1.90625	0.063412	8.38798	0.023507
GSTP0	34	47	NVGSKQMQQIRMSL			13	1619.84	GCN2 Bound	0.5	1625.03	0.060497	4.09169	0.060497	8.39028	0.008647
GSTP0	34	47	NVGSKQMQQIRMSL			13	1619.84	GCN2 Bound	5	1626.06	0.084014	5.11531	0.084014	8.38433	0.002449
GSTP0	34	47	NVGSKQMQQIRMSL			13	1619.84	GCN2 Bound	50	1627.04	0.063539	6.10293	0.063539	8.39646	0.003858
GSTP0	46	54	SLRGKAVVL			8	942.61	Stalk alone	0	943.078	0	0	0	6.26364	0
GSTP0	46	54	SLRGKAVVL			8	942.61	Stalk alone	0.005	943.767	0.013265	0.689798	0.013265	6.28073	0.003738
GSTP0	46	54	SLRGKAVVL			8	942.61	Stalk alone	0.05	943.913	0.021226	0.835387	0.021226	6.28676	0.002469
GSTP0	46	54	SLRGKAVVL			8	942.61	Stalk alone	0.5	944.503	0.054173	1.42515	0.054173	6.30953	0.000692
GSTP0	46	54	SLRGKAVVL			8	942.61	Stalk alone	5	945.42	0.016796	2.34236	0.016796	6.31419	0.000672
GSTP0	46	54	SLRGKAVVL			8	942.61	Stalk alone	50	945.926	0.019691	2.84795	0.019691	6.31659	0.007345
GSTP0	46	54	SLRGKAVVL			8	942.61	GCN2 Bound	0	943.078	0	0	0	6.26364	0
GSTP0	46	54	SLRGKAVVL			8	942.61	GCN2 Bound	0.005	943.677	0.012265	0.598836	0.012265	6.17239	0.014302
GSTP0	46	54	SLRGKAVVL			8	942.61	GCN2 Bound	0.05	943.821	0.028618	0.743012	0.028618	6.18407	0.030626
GSTP0	46	54	SLRGKAVVL			8	942.61	GCN2 Bound	0.5	944.537	0.066283	1.45947	0.066283	6.2237	0.004522
GSTP0	46	54	SLRGKAVVL			8	942.61	GCN2 Bound	5	945.335	0.00483	2.25752	0.00483	6.23568	0.003318
GSTP0	46	54	SLRGKAVVL			8	942.61	GCN2 Bound	50	945.894	0.050182	2.8162	0.050182	6.26574	0.003785
GSTP0	48	54	RGKAVVL			6	742.493	Stalk alone	0	742.825	0	0	0	5.27392	0
GSTP0	48	54	RGKAVVL			6	742.493	Stalk alone	0.005	743.01	0.021539	0.184772	0.021539	5.31459	0.002855
GSTP0	48	54	RGKAVVL			6	742.493	Stalk alone	0.05	743.131	0.004387	0.306231	0.004387	5.32128	0.001356
GSTP0	48	54	RGKAVVL			6	742.493	Stalk alone	0.5	743.567	0.028015	0.742431	0.028015	5.33909	0.003513
GSTP0	48	54	RGKAVVL			6	742.493	Stalk alone	5	744.163	0.008191	1.33825	0.008191	5.34796	0.000779
GSTP0	48	54	RGKAVVL			6	742.493	Stalk alone	50	744.624	0.02002	1.79891	0.02002	5.34965	0.00724
GSTP0	48	54	RGKAVVL			6	742.493	GCN2 Bound	0	742.825	0	0	0	5.27392	0
GSTP0	48	54	RGKAVVL			6	742.493	GCN2 Bound	0.005	742.998	0.018656	0.172953	0.018656	5.24869	0.0117
GSTP0	48	54	RGKAVVL			6	742.493	GCN2 Bound	0.05	743.082	0.008203	0.257286	0.008203	5.25722	0.025565
GSTP0	48	54	RGKAVVL			6	742.493	GCN2 Bound	0.5	743.541	0.009557	0.716285	0.009557	5.28791	0.004025
GSTP0	48	54	RGKAVVL			6	742.493	GCN2 Bound	5	744.143	0.003251	1.31845	0.003251	5.30066	0.00371
GSTP0	48	54	RGKAVVL			6	742.493	GCN2 Bound	50	744.613	0.029108	1.78755	0.029108	5.32201	0.003474
GSTP0	55	61	MGKNTMM			6	812.346	Stalk alone	0	812.88	0	0	0	5.87431	0
GSTP0	55	61	MGKNTMM			6	812.346	Stalk alone	0.005	813.94	0.023243	1.06067	0.023243	5.88969	0.003376
GSTP0	55	61	MGKNTMM			6	812.346	Stalk alone	0.05	814.52	0.028165	1.6408	0.028165	5.8956	0.000662
GSTP0	55	61	MGKNTMM			6	812.346	Stalk alone	0.5	814.949	0.0378	2.06946	0.0378	5.91317	0.001847
GSTP0	55	61	MGKNTMM			6	812.346	Stalk alone	5	814.961	0.015598	2.08139	0.015598	5.92208	0.001132
GSTP0	55	61	MGKNTMM			6	812.346	Stalk alone	50	815.002	0.007687	2.12288	0.007687	5.9226	0.00491
GSTP0	55	61	MGKNTMM			6	812.346	GCN2 Bound	0	812.88	0	0	0	5.87431	0
GSTP0	55	61	MGKNTMM			6	812.346	GCN2 Bound	0.005	813.901	0.022751	1.02101	0.022751	5.82259	0.011737
GSTP0	55	61	MGKNTMM			6	812.346	GCN2 Bound	0.05	814.485	0.037469	1.6052	0.037469	5.83278	0.02402
GSTP0	55	61	MGKNTMM			6	812.346	GCN2 Bound	0.5	814.919	0.022606	2.03943	0.022606	5.86161	0.003607
GSTP0	55	61	MGKNTMM			6	812.346	GCN2 Bound	5	814.936	0.011988	2.05599	0.011988	5.87261	0.002704
GSTP0	55	61	MGKNTMM			6	812.346	GCN2 Bound	50	814.946	0.028659	2.06634	0.028659	5.89231	0.003015
GSTP0	61	75	MRKAIRGHLENNPAL			13	1719.94	Stalk alone	0	1720.94	0.005432	0	0	5.19949	0.00245
GSTP0	61	75	MRKAIRGHLENNPAL			13	1719.94	Stalk alone	0.005	1721.99	0.040148	1.04839	0.040514	5.22982	0.00467
GSTP0	61	75	MRKAIRGHLENNPAL			13	1719.94	Stalk alone	0.05	1722.9	0.087208	1.95426	0.087377	5.23324	0.001125
GSTP0	61	75	MRKAIRGHLENNPAL			13	1719.94	Stalk alone	0.5	1724.19	0.089179	3.24746	0.089345	5.2666	0.00405
GSTP0	61	75	MRKAIRGHLENNPAL			13	1719.94	Stalk alone	5	1724.79	0.062463	3.84639	0.062698	5.2786	0.001961
GSTP0	61	75	MRKAIRGHLENNPAL			13	1719.94	Stalk alone	50	1725.27	0.077317	4.32313	0.077507	5.28274	0.0096
GSTP0	61	75	MRKAIRGHLENNPAL			13	1719.94	GCN2 Bound	0	1720.94	0.005432	0	0	5.19949	0.00245
GSTP0	61	75	MRKAIRGHLENNPAL			13	1719.94	GCN2 Bound	0.005	1721.82	0.029018	0.876817	0.029522	5.15153	0.012205
GSTP0	61	75	MRKAIRGHLENNPAL			13	1719.94	GCN2 Bound	0.05	1722.54	0.067869	1.6008	0.068087	5.15675	0.020155
GSTP0	61	75	MRKAIRGHLENNPAL			13	1719.94	GCN2 Bound	0.5	1723.85	0.041138	2.90933	0.041495	5.18165	0.003665
GSTP0	61	75	MRKAIRGHLENNPAL			13	1719.94	GCN2 Bound	5	1724.43	0.032021	3.48231	0.032479	5.19099	0.003206
GSTP0	61	75	MRKAIRGHLENNPAL			13	1719.94	GCN2 Bound	50	1724.89	0.031391	3.94996	0.031858	5.21656	0.004885
GSTP0	62	75	RKAIRGHLENNPAL			12	1588.9	Stalk alone	0	1589.7	0	0	0	4.90574	0
GSTP0	62	75	RKAIRGHLENNPAL			12	1588.9	Stalk alone	0.005	1590.73	0.018421	1.03649	0.018421	4.93778	0.004265
GSTP0	62	75	RKAIRGHLENNPAL			12	1588.9	Stalk alone	0.05	1591.57	0.085042	1.87693	0.085042	4.9413	0.00135
GSTP0	62	75	RKAIRGHLENNPAL			12	1588.9	Stalk alone	0.5	1592.81	0.043819	3.11677	0.043819	4.97207	0.004534
GSTP0	62	75	RKAIRGHLENNPAL			12	1588.9	Stalk alone	5	1593.4	0.015072	3.70847	0.015072	4.98448	0.002593
GSTP0	62	75	RKAIRGHLENNPAL			12	1588.9	Stalk alone	50	1593.87	0.014577	4.1759	0.014577	4.98801	0.009683
GSTP0	62	75	RKAIRGHLENNPAL			12	1588.9	GCN2 Bound	0	1589.7	0	0	0	4.90574	0
GSTP0	62	75	RKAIRGHLENNPAL			12	1588.9	GCN2 Bound	0.005	1590.52	0.004785	0.825007	0.004785	4.86438	0.012123
GSTP0	62	75	RKAIRGHLENNPAL			12	1588.9	GCN2 Bound	0.05	1591.22	0.064678	1.519	0.064678	4.87763	0.017373
GSTP0	62	75	RKAIRGHLENNPAL			12	1588.9	GCN2 Bound	0.5	1592.4	0.030993	2.70143	0.030993	4.88958	0.004349
GSTP0	62	75	RKAIRGHLENNPAL			12	1588.9	GCN2 Bound	5	1592.96	0.011317	3.26043	0.011317	4.90051	0.003665
GSTP0	62	75	RKAIRGHLENNPAL			12	1588.9	GCN2 Bound	50	1593.5	0.015222	3.80698	0.015222	4.92686	0.004829
GSTP0	76	87	EKLLPHIRGNVG			10	1332.77	Stalk alone	0	1333.47	0.019143	0	0	6.09155	0.00011
GSTP0	76	87	EKLLPHIRGNVG			10	1332.77	Stalk alone	0.005	1334.25	0.02513	0.780166	0.031591	6.10168	0.004213
GSTP0	76	87	EKLLPHIRGNVG			10	1332.77	Stalk alone	0.05	1334.5	0.016226	1.02909	0.025095	6.10723	0.002418
GSTP0	76	87	EKLLPHIRGNVG			10	1332.77	Stalk alone	0.5	1334.94	0.021181	1.47575	0.02855	6.12897	0.001367
GSTP0	76	87	EKLLPHIRGNVG			10	1332.77	Stalk alone	5	1335.39	0.045052	1.92497	0.048951	6.134	0.001126
GSTP0	76	87	EKLLPHIRGNVG			10	1332.77	Stalk alone	50	1336.24	0.02848	2.77844	0.034316	6.13538	0.006781
GSTP0	76	87	EKLLPHIRGNVG			10	1332.77	GCN2 Bound	0	1333.47	0.019143	0	0	6.09155	0.00011
GSTP0	76	87	EKLLPHIRGNVG			10	1332.77	GCN2 Bound	0.005	1334.23	0.018242	0.7628	0.026443	6.04726	0.014507
GSTP0	76	87	EKLLPHIRGNVG			10	1332.77	GCN2 Bound	0.05	1334.43	0.028518	0.966646	0.034348	6.05163	0.0217
GSTP0	76	87	EKLLPHIRGNVG			10	1332.77	GCN2 Bound	0.5	1334.9	0.036549	1.43502	0.041259	6.07335	0.004843
GSTP0	76	87	EKLLPHIRGNVG			10	1332.77	GCN2 Bound	5	1335.4	0.068636	1.93781	0.071255	6.07826	0.002092
GSTP0	76	87	EKLLPHIRGNVG			10	1332.77	GCN2 Bound	50	1336.1	0.098025	2.63597	0.099876	6.09525	0.002945
GSTP0	76	88	EKLLPHIRGNVGF			11	1479.84	Stalk alone	0	1480.66	0	0	0	7.7603	0
GSTP0	76	88	EKLLPHIRGNVGF			11	1479.84	Stalk alone	0.005	1481.56	0.004367	0.8923	0.004367	7.75525	0.006493
GSTP0	76	88	EKLLPHIRGNVGF			11	1479.84	Stalk alone	0.05	1481.82	0.013377	1.1518	0.013377	7.75761	0.002851
GSTP0	76	88	EKLLPHIRGNVGF			11	1479.84	Stalk alone	0.5	1482.21	0.025988	1.54242	0.025988	7.78308	0.001359
GSTP0	76	88	EKLLPHIRGNVGF			11	1479.84	Stalk alone	5	1482.64	0.007932	1.97489	0.007932	7.78549	0.000634
GSTP0	76	88	EKLLPHIRGNVGF			11	1479.84	Stalk alone	50	1483.57	0.01667	2.90546	0.01667	7.78987	0.006492
GSTP0	76	88	EKLLPHIRGNVGF			11	1479.84	GCN2 Bound	0	1480.66	0	0	0	7.7603	0
GSTP0	76	88	EKLLPHIRGNVGF			11	1479.84	GCN2 Bound	0.005	1481.57	0.002673	0.905103	0.002673	7.6853	0.016913
GSTP0	76	88	EKLLPHIRGNVGF			11	1479.84	GCN2 Bound	0.05	1481.77	0.007651	1.10817	0.007651	7.69341	0.022441
GSTP0	76	88	EKLLPHIRGNVGF			11	1479.84	GCN2 Bound	0.5	1482.14	0.008693	1.47711	0.008693	7.71244	0.007643
GSTP0	76	88	EKLLPHIRGNVGF			11	1479.84	GCN2 Bound	5	1482.66	0.016649	1.99321	0.016649	7.71419	0.002185
GSTP0	76	88	EKLLPHIRGNVGF			11	1479.84	GCN2 Bound	50	1483.39	0.022376	2.72967	0.022376	7.73494	0.003072
GSTP0	76	89	EKLLPHIRGNVGFV			12	1578.91	Stalk alone	0	1579.91	0.032329	0	0	8.03668	0.002791
GSTP0	76	89	EKLLPHIRGNVGFV			12	1578.91	Stalk alone	0.005	1580.76	0.060539	0.849444	0.06863	8.02648	0.006734
GSTP0	76	89	EKLLPHIRGNVGFV			12	1578.91	Stalk alone	0.05	1581.01	0.054387	1.0988	0.06327	8.02989	0.003644
GSTP0	76	89	EKLLPHIRGNVGFV			12	1578.91	Stalk alone	0.5	1581.41	0.053982	1.50299	0.062923	8.05486	0.001984
GSTP0	76	89	EKLLPHIRGNVGFV			12	1578.91	Stalk alone	5	1581.91	0.044844	1.99681	0.055283	8.05689	0.001527
GSTP0	76	89	EKLLPHIRGNVGFV			12	1578.91	Stalk alone	50	1582.85	0.047609	2.93694	0.057549	8.0617	0.00733
GSTP0	76	89	EKLLPHIRGNVGFV			12	1578.91	GCN2 Bound	0	1579.91	0.032329	0	0	8.03668	0.002791
GSTP0	76	89	EKLLPHIRGNVGFV			12	1578.91	GCN2 Bound	0.005	1580.44	0.152793	0.530973	0.156176	7.96063	0.018474
GSTP0	76	89	EKLLPHIRGNVGFV			12	1578.91	GCN2 Bound	0.05	1580.56	0.032748	0.653993	0.046018	7.96838	0.022613
GSTP0	76	89	EKLLPHIRGNVGFV			12	1578.91	GCN2 Bound	0.5	1581.04	0.035998	1.12798	0.048384	7.98594	0.008045
GSTP0	76	89	EKLLPHIRGNVGFV			12	1578.91	GCN2 Bound	5	1581.43	0.071589	1.52124	0.078551	7.98858	0.001237
GSTP0	76	89	EKLLPHIRGNVGFV			12	1578.91	GCN2 Bound	50	1582.43	0.237122	2.51523	0.239316	8.00801	0.00275
GSTP0	77	87	KLLPHIRGNVG			9	1203.73	Stalk alone	0	1204.4	0	0	0	5.63737	0
GSTP0	77	87	KLLPHIRGNVG			9	1203.73	Stalk alone	0.005	1205.13	0.025532	0.721941	0.025532	5.6462	0.003476
GSTP0	77	87	KLLPHIRGNVG			9	1203.73	Stalk alone	0.05	1205.29	0.035098	0.884462	0.035098	5.65088	0.000877
GSTP0	77	87	KLLPHIRGNVG			9	1203.73	Stalk alone	0.5	1205.72	0.023102	1.31983	0.023102	5.67875	0.001192
GSTP0	77	87	KLLPHIRGNVG			9	1203.73	Stalk alone	5	1206.15	0.008599	1.75013	0.008599	5.6859	0.000504
GSTP0	77	87	KLLPHIRGNVG			9	1203.73	Stalk alone	50	1206.7	0.043059	2.29556	0.043059	5.68747	0.007863
GSTP0	77	87	KLLPHIRGNVG			9	1203.73	GCN2 Bound	0	1204.4	0	0	0	5.63737	0
GSTP0	77	87	KLLPHIRGNVG			9	1203.73	GCN2 Bound	0.005	1205.07	0.009067	0.66958	0.009067	5.55596	0.01055
GSTP0	77	87	KLLPHIRGNVG			9	1203.73	GCN2 Bound	0.05	1205.19	0.040041	0.787136	0.040041	5.57209	0.022142
GSTP0	77	87	KLLPHIRGNVG			9	1203.73	GCN2 Bound	0.5	1205.6	0.029548	1.1945	0.029548	5.59361	0.003554
GSTP0	77	87	KLLPHIRGNVG			9	1203.73	GCN2 Bound	5	1205.92	0.011232	1.51511	0.011232	5.60331	0.002004
GSTP0	77	87	KLLPHIRGNVG			9	1203.73	GCN2 Bound	50	1206.26	0.038799	1.85162	0.038799	5.62685	0.003397
GSTP0	91	97	TKEDLTE			6	835.404	Stalk alone	0	835.701	0	0	0	4.73241	0
GSTP0	91	97	TKEDLTE			6	835.404	Stalk alone	0.005	835.849	0.007493	0.147646	0.007493	4.74275	0.001361
GSTP0	91	97	TKEDLTE			6	835.404	Stalk alone	0.05	836.429	0.057167	0.728084	0.057167	4.74692	0.00095
GSTP0	91	97	TKEDLTE			6	835.404	Stalk alone	0.5	837.636	0.016483	1.93449	0.016483	4.75506	0.003302
GSTP0	91	97	TKEDLTE			6	835.404	Stalk alone	5	838.041	0.004401	2.33987	0.004401	4.76201	0.002101
GSTP0	91	97	TKEDLTE			6	835.404	Stalk alone	50	838.057	0.015257	2.35538	0.015257	4.76082	0.003293
GSTP0	91	97	TKEDLTE			6	835.404	GCN2 Bound	0	835.701	0	0	0	4.73241	0
GSTP0	91	97	TKEDLTE			6	835.404	GCN2 Bound	0.005	835.882	0.006508	0.18044	0.006508	4.72993	0.010932
GSTP0	91	97	TKEDLTE			6	835.404	GCN2 Bound	0.05	836.457	0.020625	0.755521	0.020625	4.73131	0.009664
GSTP0	91	97	TKEDLTE			6	835.404	GCN2 Bound	0.5	837.691	0.046341	1.98971	0.046341	4.73636	0.005561
GSTP0	91	97	TKEDLTE			6	835.404	GCN2 Bound	5	838.04	0.022728	2.33887	0.022728	4.73956	0.002656
GSTP0	91	97	TKEDLTE			6	835.404	GCN2 Bound	50	838.004	0.021751	2.30269	0.021751	4.7452	0.001643
GSTP0	101	120	MLLANKVPAAARAGAIAPCE			17	1967.06	Stalk alone	0	1968.35	2.27374e-13	0	0	7.84188	0
GSTP0	101	120	MLLANKVPAAARAGAIAPCE			17	1967.06	Stalk alone	0.005	1970.03	0.040295	1.68503	0.040295	7.83324	0.008962
GSTP0	101	120	MLLANKVPAAARAGAIAPCE			17	1967.06	Stalk alone	0.05	1971.92	0.057208	3.56735	0.057208	7.83019	0.004117
GSTP0	101	120	MLLANKVPAAARAGAIAPCE			17	1967.06	Stalk alone	0.5	1974.24	0.122248	5.88933	0.122248	7.83918	0.001379
GSTP0	101	120	MLLANKVPAAARAGAIAPCE			17	1967.06	Stalk alone	5	1975.46	0.03755	7.10847	0.03755	7.83481	0.001015
GSTP0	101	120	MLLANKVPAAARAGAIAPCE			17	1967.06	Stalk alone	50	1976.5	0.035447	8.148	0.035447	7.83658	0.005969
GSTP0	101	120	MLLANKVPAAARAGAIAPCE			17	1967.06	GCN2 Bound	0	1968.35	2.27374e-13	0	0	7.84188	0
GSTP0	101	120	MLLANKVPAAARAGAIAPCE			17	1967.06	GCN2 Bound	0.005	1970	0.012408	1.65665	0.012408	7.79136	0.018224
GSTP0	101	120	MLLANKVPAAARAGAIAPCE			17	1967.06	GCN2 Bound	0.05	1971.7	0.08099	3.35489	0.08099	7.7919	0.017114
GSTP0	101	120	MLLANKVPAAARAGAIAPCE			17	1967.06	GCN2 Bound	0.5	1974.17	0.088383	5.8267	0.088383	7.78974	0.007655
GSTP0	101	120	MLLANKVPAAARAGAIAPCE			17	1967.06	GCN2 Bound	5	1975.29	0.162413	6.94655	0.162413	7.78182	0.001788
GSTP0	101	120	MLLANKVPAAARAGAIAPCE			17	1967.06	GCN2 Bound	50	1976.36	0.109428	8.01178	0.109428	7.79039	0.002206
GSTP0	103	120	LANKVPAAARAGAIAPCE			15	1722.93	Stalk alone	0	1723.86	0	0	0	6.29161	0
GSTP0	103	120	LANKVPAAARAGAIAPCE			15	1722.93	Stalk alone	0.005	1725.52	0.028397	1.66203	0.028397	6.29314	0.004267
GSTP0	103	120	LANKVPAAARAGAIAPCE			15	1722.93	Stalk alone	0.05	1727.33	0.056652	3.47349	0.056652	6.29408	0.002305
GSTP0	103	120	LANKVPAAARAGAIAPCE			15	1722.93	Stalk alone	0.5	1729.47	0.100581	5.61321	0.100581	6.30673	0.001895
GSTP0	103	120	LANKVPAAARAGAIAPCE			15	1722.93	Stalk alone	5	1730.38	0.01762	6.52334	0.01762	6.30775	0.001042
GSTP0	103	120	LANKVPAAARAGAIAPCE			15	1722.93	Stalk alone	50	1731.14	0.05015	7.28283	0.05015	6.30808	0.006709
GSTP0	103	120	LANKVPAAARAGAIAPCE			15	1722.93	GCN2 Bound	0	1723.86	0	0	0	6.29161	0
GSTP0	103	120	LANKVPAAARAGAIAPCE			15	1722.93	GCN2 Bound	0.005	1725.37	0.017055	1.51293	0.017055	6.24122	0.015604
GSTP0	103	120	LANKVPAAARAGAIAPCE			15	1722.93	GCN2 Bound	0.05	1727.12	0.097446	3.25727	0.097446	6.24355	0.020872
GSTP0	103	120	LANKVPAAARAGAIAPCE			15	1722.93	GCN2 Bound	0.5	1729.37	0.11452	5.50622	0.11452	6.2549	0.004879
GSTP0	103	120	LANKVPAAARAGAIAPCE			15	1722.93	GCN2 Bound	5	1730.13	0.012292	6.27316	0.012292	6.25733	0.001501
GSTP0	103	120	LANKVPAAARAGAIAPCE			15	1722.93	GCN2 Bound	50	1730.77	0.040097	6.90932	0.040097	6.27099	0.002716
GSTP0	121	137	VTVPAQNTGLGPEKTSF			14	1745.91	Stalk alone	0	1746.81	0	0	0	7.81482	0
GSTP0	121	137	VTVPAQNTGLGPEKTSF			14	1745.91	Stalk alone	0.005	1749.25	0.041284	2.43652	0.041284	7.80602	0.006786
GSTP0	121	137	VTVPAQNTGLGPEKTSF			14	1745.91	Stalk alone	0.05	1750.36	0.051178	3.54333	0.051178	7.80831	0.00261
GSTP0	121	137	VTVPAQNTGLGPEKTSF			14	1745.91	Stalk alone	0.5	1751.53	0.072744	4.71263	0.072744	7.82759	0.001436
GSTP0	121	137	VTVPAQNTGLGPEKTSF			14	1745.91	Stalk alone	5	1751.86	0.021214	5.04641	0.021214	7.82893	0.00057
GSTP0	121	137	VTVPAQNTGLGPEKTSF			14	1745.91	Stalk alone	50	1753.19	0.013362	6.37455	0.013362	7.83337	0.005609
GSTP0	121	137	VTVPAQNTGLGPEKTSF			14	1745.91	GCN2 Bound	0	1746.81	0	0	0	7.81482	0
GSTP0	121	137	VTVPAQNTGLGPEKTSF			14	1745.91	GCN2 Bound	0.005	1748.83	0.032831	2.02043	0.032831	7.76198	0.016358
GSTP0	121	137	VTVPAQNTGLGPEKTSF			14	1745.91	GCN2 Bound	0.05	1749.79	0.041459	2.97449	0.041459	7.76635	0.018225
GSTP0	121	137	VTVPAQNTGLGPEKTSF			14	1745.91	GCN2 Bound	0.5	1751.17	0.031309	4.3526	0.031309	7.7785	0.007264
GSTP0	121	137	VTVPAQNTGLGPEKTSF			14	1745.91	GCN2 Bound	5	1751.54	0.017065	4.72518	0.017065	7.77707	0.001729
GSTP0	121	137	VTVPAQNTGLGPEKTSF			14	1745.91	GCN2 Bound	50	1752.89	0.040863	6.07338	0.040863	7.79041	0.002535
GSTP0	140	153	ALGITTKISRGTIE			13	1459.85	Stalk alone	0	1460.62	0	0	0	8.47749	0
GSTP0	140	153	ALGITTKISRGTIE			13	1459.85	Stalk alone	0.005	1462.08	0.0132	1.45551	0.0132	8.46253	0.007682
GSTP0	140	153	ALGITTKISRGTIE			13	1459.85	Stalk alone	0.05	1463.1	0.127621	2.48056	0.127621	8.46236	0.003724
GSTP0	140	153	ALGITTKISRGTIE			13	1459.85	Stalk alone	0.5	1463.64	0.073545	3.01635	0.073545	8.47725	0.000939
GSTP0	140	153	ALGITTKISRGTIE			13	1459.85	Stalk alone	5	1464.39	0.031226	3.76658	0.031226	8.47737	0.001584
GSTP0	140	153	ALGITTKISRGTIE			13	1459.85	Stalk alone	50	1465.47	0.04497	4.84526	0.04497	8.47818	0.006871
GSTP0	140	153	ALGITTKISRGTIE			13	1459.85	GCN2 Bound	0	1460.62	0	0	0	8.47749	0
GSTP0	140	153	ALGITTKISRGTIE			13	1459.85	GCN2 Bound	0.005	1461.75	0.048424	1.12726	0.048424	8.41012	0.018625
GSTP0	140	153	ALGITTKISRGTIE			13	1459.85	GCN2 Bound	0.05	1462.66	0.029648	2.03802	0.029648	8.40739	0.015698
GSTP0	140	153	ALGITTKISRGTIE			13	1459.85	GCN2 Bound	0.5	1463.57	0.034766	2.95168	0.034766	8.42282	0.008975
GSTP0	140	153	ALGITTKISRGTIE			13	1459.85	GCN2 Bound	5	1464.38	0.089053	3.76249	0.089053	8.41645	0.001483
GSTP0	140	153	ALGITTKISRGTIE			13	1459.85	GCN2 Bound	50	1465.27	0.089119	4.65038	0.089119	8.42697	0.00367
GSTP0	145	153	TKISRGTIE			8	1004.57	Stalk alone	0	1005.12	0	0	0	5.57341	0
GSTP0	145	153	TKISRGTIE			8	1004.57	Stalk alone	0.005	1005.75	0.049387	0.625049	0.049387	5.58619	0.003488
GSTP0	145	153	TKISRGTIE			8	1004.57	Stalk alone	0.05	1006.44	0.05134	1.32076	0.05134	5.5912	0.001041
GSTP0	145	153	TKISRGTIE			8	1004.57	Stalk alone	0.5	1006.87	0.048862	1.74968	0.048862	5.6085	0.000313
GSTP0	145	153	TKISRGTIE			8	1004.57	Stalk alone	5	1007.1	0.005496	1.98128	0.005496	5.61285	0.000906
GSTP0	145	153	TKISRGTIE			8	1004.57	Stalk alone	50	1007.92	0.005971	2.7953	0.005971	5.60931	0.004997
GSTP0	145	153	TKISRGTIE			8	1004.57	GCN2 Bound	0	1005.12	0	0	0	5.57341	0
GSTP0	145	153	TKISRGTIE			8	1004.57	GCN2 Bound	0.005	1005.43	0.020317	0.306689	0.020317	5.53591	0.013239
GSTP0	145	153	TKISRGTIE			8	1004.57	GCN2 Bound	0.05	1005.93	0.032363	0.811006	0.032363	5.54362	0.019291
GSTP0	145	153	TKISRGTIE			8	1004.57	GCN2 Bound	0.5	1006.27	0.019839	1.15274	0.019839	5.55331	0.004946
GSTP0	145	153	TKISRGTIE			8	1004.57	GCN2 Bound	5	1006.73	0.008526	1.60788	0.008526	5.55765	0.003647
GSTP0	145	153	TKISRGTIE			8	1004.57	GCN2 Bound	50	1007.86	0.066558	2.74124	0.066558	5.57802	0.001385
GSTP0	146	153	KISRGTIE			7	903.526	Stalk alone	0	903.975	0	0	0	4.51545	0
GSTP0	146	153	KISRGTIE			7	903.526	Stalk alone	0.005	904.54	0.015109	0.564831	0.015109	4.52963	0.001322
GSTP0	146	153	KISRGTIE			7	903.526	Stalk alone	0.05	904.858	0.02266	0.883139	0.02266	4.53282	0.001155
GSTP0	146	153	KISRGTIE			7	903.526	Stalk alone	0.5	905.13	0.008181	1.15442	0.008181	4.54165	0.003344
GSTP0	146	153	KISRGTIE			7	903.526	Stalk alone	5	905.401	0.028876	1.42563	0.028876	4.54793	0.001679
GSTP0	146	153	KISRGTIE			7	903.526	Stalk alone	50	906.277	0.00423	2.30151	0.00423	4.54473	0.003166
GSTP0	146	153	KISRGTIE			7	903.526	GCN2 Bound	0	903.975	0	0	0	4.51545	0
GSTP0	146	153	KISRGTIE			7	903.526	GCN2 Bound	0.005	904.47	0.008951	0.495127	0.008951	4.52307	0.010709
GSTP0	146	153	KISRGTIE			7	903.526	GCN2 Bound	0.05	904.754	0.025842	0.778692	0.025842	4.52457	0.008494
GSTP0	146	153	KISRGTIE			7	903.526	GCN2 Bound	0.5	905.186	0.012872	1.21095	0.012872	4.527	0.005817
GSTP0	146	153	KISRGTIE			7	903.526	GCN2 Bound	5	905.477	0.003561	1.50226	0.003561	4.52861	0.002449
GSTP0	146	153	KISRGTIE			7	903.526	GCN2 Bound	50	906.269	0.030737	2.29379	0.030737	4.53216	0.001504
GSTP0	158	171	VQLIKTGDKVGASE			13	1444.8	Stalk alone	0	1445.57	0	0	0	6.00838	0
GSTP0	158	171	VQLIKTGDKVGASE			13	1444.8	Stalk alone	0.005	1446.75	0.017535	1.17679	0.017535	6.01185	0.003714
GSTP0	158	171	VQLIKTGDKVGASE			13	1444.8	Stalk alone	0.05	1447.03	0.064914	1.45838	0.064914	6.01755	0.002164
GSTP0	158	171	VQLIKTGDKVGASE			13	1444.8	Stalk alone	0.5	1447.59	0.23055	2.01898	0.23055	6.03347	0.00174
GSTP0	158	171	VQLIKTGDKVGASE			13	1444.8	Stalk alone	5	1449.18	0.094464	3.61438	0.094464	6.03721	0.001654
GSTP0	158	171	VQLIKTGDKVGASE			13	1444.8	Stalk alone	50	1450.32	0.06044	4.75002	0.06044	6.03332	0.005787
GSTP0	158	171	VQLIKTGDKVGASE			13	1444.8	GCN2 Bound	0	1445.57	0	0	0	6.00838	0
GSTP0	158	171	VQLIKTGDKVGASE			13	1444.8	GCN2 Bound	0.005	1446.57	0.03796	1.00385	0.03796	5.95782	0.013435
GSTP0	158	171	VQLIKTGDKVGASE			13	1444.8	GCN2 Bound	0.05	1446.91	0.053429	1.33732	0.053429	5.96399	0.016017
GSTP0	158	171	VQLIKTGDKVGASE			13	1444.8	GCN2 Bound	0.5	1447.63	0.191714	2.06207	0.191714	5.97462	0.004844
GSTP0	158	171	VQLIKTGDKVGASE			13	1444.8	GCN2 Bound	5	1448.88	0.057868	3.31417	0.057868	5.97476	0.001726
GSTP0	158	171	VQLIKTGDKVGASE			13	1444.8	GCN2 Bound	50	1450.17	0.081501	4.60403	0.081501	5.99534	0.003251
GSTP0	161	171	IKTGDKVGASE			10	1104.59	Stalk alone	0	1105.15	0	0	0	4.15382	0
GSTP0	161	171	IKTGDKVGASE			10	1104.59	Stalk alone	0.005	1106.41	0.007233	1.25806	0.007233	4.16472	0.000777
GSTP0	161	171	IKTGDKVGASE			10	1104.59	Stalk alone	0.05	1106.85	0.032985	1.69684	0.032985	4.16849	0.000303
GSTP0	161	171	IKTGDKVGASE			10	1104.59	Stalk alone	0.5	1107.67	0.019499	2.51612	0.019499	4.17245	0.003386
GSTP0	161	171	IKTGDKVGASE			10	1104.59	Stalk alone	5	1108.2	0.011456	3.05452	0.011456	4.17922	0.001839
GSTP0	161	171	IKTGDKVGASE			10	1104.59	Stalk alone	50	1108.88	0.013648	3.73129	0.013648	4.17686	0.002881
GSTP0	161	171	IKTGDKVGASE			10	1104.59	GCN2 Bound	0	1105.15	0	0	0	4.15382	0
GSTP0	161	171	IKTGDKVGASE			10	1104.59	GCN2 Bound	0.005	1106.32	0.022612	1.16989	0.022612	4.16951	0.010909
GSTP0	161	171	IKTGDKVGASE			10	1104.59	GCN2 Bound	0.05	1106.72	0.022953	1.56678	0.022953	4.1703	0.00707
GSTP0	161	171	IKTGDKVGASE			10	1104.59	GCN2 Bound	0.5	1107.58	0.030487	2.42746	0.030487	4.16597	0.006486
GSTP0	161	171	IKTGDKVGASE			10	1104.59	GCN2 Bound	5	1108.11	0.002023	2.96191	0.002023	4.16631	0.002655
GSTP0	161	171	IKTGDKVGASE			10	1104.59	GCN2 Bound	50	1108.65	0.032942	3.50464	0.032942	4.16714	0.002042
GSTP0	161	174	IKTGDKVGASEATL			13	1389.76	Stalk alone	0	1390.44	0.020566	0	0	5.89892	0.002325
GSTP0	161	174	IKTGDKVGASEATL			13	1389.76	Stalk alone	0.005	1391.55	0.034205	1.11333	0.039912	5.90626	0.003872
GSTP0	161	174	IKTGDKVGASEATL			13	1389.76	Stalk alone	0.05	1391.94	0.066487	1.50253	0.069595	5.91177	0.002116
GSTP0	161	174	IKTGDKVGASEATL			13	1389.76	Stalk alone	0.5	1392.69	0.050839	2.25379	0.054841	5.9296	0.000487
GSTP0	161	174	IKTGDKVGASEATL			13	1389.76	Stalk alone	5	1393.6	0.019281	3.16321	0.028191	5.93275	0.000781
GSTP0	161	174	IKTGDKVGASEATL			13	1389.76	Stalk alone	50	1395.12	0.043283	4.68538	0.04792	5.93117	0.004983
GSTP0	161	174	IKTGDKVGASEATL			13	1389.76	GCN2 Bound	0	1390.44	0.020566	0	0	5.89892	0.002325
GSTP0	161	174	IKTGDKVGASEATL			13	1389.76	GCN2 Bound	0.005	1391.42	0.035258	0.983812	0.040818	5.84071	0.014082
GSTP0	161	174	IKTGDKVGASEATL			13	1389.76	GCN2 Bound	0.05	1391.81	0.042614	1.37074	0.047317	5.85071	0.023564
GSTP0	161	174	IKTGDKVGASEATL			13	1389.76	GCN2 Bound	0.5	1392.55	0.064672	2.1127	0.067864	5.87497	0.003924
GSTP0	161	174	IKTGDKVGASEATL			13	1389.76	GCN2 Bound	5	1393.57	0.016359	3.12792	0.026279	5.87891	0.002415
GSTP0	161	174	IKTGDKVGASEATL			13	1389.76	GCN2 Bound	50	1394.93	0.035829	4.49583	0.041312	5.89476	0.002744
GSTP0	187	193	LVIQQVF			6	846.508	Stalk alone	0	846.945	0	0	0	10.5853	0
GSTP0	187	193	LVIQQVF			6	846.508	Stalk alone	0.005	847.486	0.015293	0.541634	0.015293	10.5619	0.009046
GSTP0	187	193	LVIQQVF			6	846.508	Stalk alone	0.05	847.723	0.005765	0.777913	0.005765	10.5646	0.005948
GSTP0	187	193	LVIQQVF			6	846.508	Stalk alone	0.5	847.855	0.031356	0.910427	0.031356	10.5838	0.002279
GSTP0	187	193	LVIQQVF			6	846.508	Stalk alone	5	848.057	0.008051	1.11171	0.008051	10.5814	0.001118
GSTP0	187	193	LVIQQVF			6	846.508	Stalk alone	50	849.473	0.039058	2.52839	0.039058	10.5778	0.004921
GSTP0	187	193	LVIQQVF			6	846.508	GCN2 Bound	0	846.945	0	0	0	10.5853	0
GSTP0	187	193	LVIQQVF			6	846.508	GCN2 Bound	0.005	847.438	0.029233	0.492984	0.029233	10.5489	0.019574
GSTP0	187	193	LVIQQVF			6	846.508	GCN2 Bound	0.05	847.712	0.009535	0.767297	0.009535	10.5479	0.012957
GSTP0	187	193	LVIQQVF			6	846.508	GCN2 Bound	0.5	847.805	0.006564	0.85978	0.006564	10.5415	0.009323
GSTP0	187	193	LVIQQVF			6	846.508	GCN2 Bound	5	848.036	0.014657	1.09129	0.014657	10.5322	0.001717
GSTP0	187	193	LVIQQVF			6	846.508	GCN2 Bound	50	849.53	0.033509	2.58541	0.033509	10.5294	0.005685
GSTP0	187	205	LVIQQVFDNGSIYNPEVLD			17	2163.1	Stalk alone	0	2164.31	0	0	0	11.5844	0
GSTP0	187	205	LVIQQVFDNGSIYNPEVLD			17	2163.1	Stalk alone	0.005	2165.74	0.012038	1.42799	0.012038	11.5545	0.011441
GSTP0	187	205	LVIQQVFDNGSIYNPEVLD			17	2163.1	Stalk alone	0.05	2166.8	0.083326	2.49208	0.083326	11.5535	0.004815
GSTP0	187	205	LVIQQVFDNGSIYNPEVLD			17	2163.1	Stalk alone	0.5	2167.99	0.037813	3.6776	0.037813	11.5715	0.001501
GSTP0	187	205	LVIQQVFDNGSIYNPEVLD			17	2163.1	Stalk alone	5	2169.73	0.032052	5.42149	0.032052	11.5629	0.001693
GSTP0	187	205	LVIQQVFDNGSIYNPEVLD			17	2163.1	Stalk alone	50	2172.1	0.023022	7.78515	0.023022	11.5545	0.00276
GSTP0	187	205	LVIQQVFDNGSIYNPEVLD			17	2163.1	GCN2 Bound	0	2164.31	0	0	0	11.5844	0
GSTP0	187	205	LVIQQVFDNGSIYNPEVLD			17	2163.1	GCN2 Bound	0.005	2165.59	0.028142	1.28258	0.028142	11.5679	0.019752
GSTP0	187	205	LVIQQVFDNGSIYNPEVLD			17	2163.1	GCN2 Bound	0.05	2166.7	0.007141	2.39208	0.007141	11.5604	0.013142
GSTP0	187	205	LVIQQVFDNGSIYNPEVLD			17	2163.1	GCN2 Bound	0.5	2167.9	0.021435	3.59312	0.021435	11.5426	0.010011
GSTP0	187	205	LVIQQVFDNGSIYNPEVLD			17	2163.1	GCN2 Bound	5	2169.8	0.032752	5.48708	0.032752	11.5211	0.000427
GSTP0	187	205	LVIQQVFDNGSIYNPEVLD			17	2163.1	GCN2 Bound	50	2171.98	0.025637	7.66733	0.025637	11.5097	0.003575
GSTP0	188	204	VIQQVFDNGSIYNPEVL			15	1934.99	Stalk alone	0	1936.07	0	0	0	10.8516	0
GSTP0	188	204	VIQQVFDNGSIYNPEVL			15	1934.99	Stalk alone	0.005	1936.9	0.028681	0.824791	0.028681	10.8326	0.010299
GSTP0	188	204	VIQQVFDNGSIYNPEVL			15	1934.99	Stalk alone	0.05	1937.7	0.051722	1.62956	0.051722	10.8339	0.006649
GSTP0	188	204	VIQQVFDNGSIYNPEVL			15	1934.99	Stalk alone	0.5	1938.8	0.082013	2.72956	0.082013	10.8518	0.002652
GSTP0	188	204	VIQQVFDNGSIYNPEVL			15	1934.99	Stalk alone	5	1940.35	0.061318	4.27392	0.061318	10.8474	0.00402
GSTP0	188	204	VIQQVFDNGSIYNPEVL			15	1934.99	Stalk alone	50	1942.67	0.018291	6.60033	0.018291	10.8437	0.003494
GSTP0	188	204	VIQQVFDNGSIYNPEVL			15	1934.99	GCN2 Bound	0	1936.07	0	0	0	10.8516	0
GSTP0	188	204	VIQQVFDNGSIYNPEVL			15	1934.99	GCN2 Bound	0.005	1936.89	0.031697	0.813615	0.031697	10.8501	0.0185
GSTP0	188	204	VIQQVFDNGSIYNPEVL			15	1934.99	GCN2 Bound	0.05	1937.68	0.004486	1.60409	0.004486	10.8509	0.012344
GSTP0	188	204	VIQQVFDNGSIYNPEVL			15	1934.99	GCN2 Bound	0.5	1938.8	0.053732	2.72807	0.053732	10.8294	0.008976
GSTP0	188	204	VIQQVFDNGSIYNPEVL			15	1934.99	GCN2 Bound	5	1940.43	0.042298	4.35603	0.042298	10.8125	0.003278
GSTP0	188	204	VIQQVFDNGSIYNPEVL			15	1934.99	GCN2 Bound	50	1942.59	0.038955	6.51937	0.038955	10.805	0.004018
GSTP0	191	204	QVFDNGSIYNPEVL			12	1594.77	Stalk alone	0	1595.7	0	0	0	10.4331	0
GSTP0	191	204	QVFDNGSIYNPEVL			12	1594.77	Stalk alone	0.005	1596.33	0.029547	0.635415	0.029547	10.4115	0.009073
GSTP0	191	204	QVFDNGSIYNPEVL			12	1594.77	Stalk alone	0.05	1597.03	0.019449	1.33008	0.019449	10.4129	0.004966
GSTP0	191	204	QVFDNGSIYNPEVL			12	1594.77	Stalk alone	0.5	1598.09	0.03838	2.39752	0.03838	10.4324	0.001319
GSTP0	191	204	QVFDNGSIYNPEVL			12	1594.77	Stalk alone	5	1599.35	0.004519	3.65731	0.004519	10.4296	0.000764
GSTP0	191	204	QVFDNGSIYNPEVL			12	1594.77	Stalk alone	50	1600.68	0.013503	4.98502	0.013503	10.4313	0.004637
GSTP0	191	204	QVFDNGSIYNPEVL			12	1594.77	GCN2 Bound	0	1595.7	0	0	0	10.4331	0
GSTP0	191	204	QVFDNGSIYNPEVL			12	1594.77	GCN2 Bound	0.005	1596.43	0.034952	0.735982	0.034952	10.4027	0.01929
GSTP0	191	204	QVFDNGSIYNPEVL			12	1594.77	GCN2 Bound	0.05	1597.05	0.055139	1.35541	0.055139	10.4048	0.012271
GSTP0	191	204	QVFDNGSIYNPEVL			12	1594.77	GCN2 Bound	0.5	1598.22	0.02348	2.52261	0.02348	10.3955	0.00921
GSTP0	191	204	QVFDNGSIYNPEVL			12	1594.77	GCN2 Bound	5	1599.46	0.014081	3.75793	0.014081	10.3819	0.001211
GSTP0	191	204	QVFDNGSIYNPEVL			12	1594.77	GCN2 Bound	50	1600.55	0.03505	4.84837	0.03505	10.3847	0.003218
GSTP0	192	205	VFDNGSIYNPEVLD			12	1581.74	Stalk alone	0	1582.58	0	0	0	9.9189	0
GSTP0	192	205	VFDNGSIYNPEVLD			12	1581.74	Stalk alone	0.005	1583.16	0.015279	0.577434	0.015279	9.895	0.008808
GSTP0	192	205	VFDNGSIYNPEVLD			12	1581.74	Stalk alone	0.05	1583.8	0.035324	1.21374	0.035324	9.89667	0.00511
GSTP0	192	205	VFDNGSIYNPEVLD			12	1581.74	Stalk alone	0.5	1584.93	0.02192	2.34829	0.02192	9.91737	0.002234
GSTP0	192	205	VFDNGSIYNPEVLD			12	1581.74	Stalk alone	5	1586.27	0.021996	3.68538	0.021996	9.9136	0.000454
GSTP0	192	205	VFDNGSIYNPEVLD			12	1581.74	Stalk alone	50	1587.24	0.008384	4.65517	0.008384	9.91702	0.004575
GSTP0	192	205	VFDNGSIYNPEVLD			12	1581.74	GCN2 Bound	0	1582.58	0	0	0	9.9189	0
GSTP0	192	205	VFDNGSIYNPEVLD			12	1581.74	GCN2 Bound	0.005	1583.08	0.041588	0.494666	0.041588	9.88673	0.018762
GSTP0	192	205	VFDNGSIYNPEVLD			12	1581.74	GCN2 Bound	0.05	1583.53	0.019593	0.950659	0.019593	9.89135	0.013669
GSTP0	192	205	VFDNGSIYNPEVLD			12	1581.74	GCN2 Bound	0.5	1584.56	0.030751	1.98141	0.030751	9.88472	0.008187
GSTP0	192	205	VFDNGSIYNPEVLD			12	1581.74	GCN2 Bound	5	1586	0.024753	3.42304	0.024753	9.87108	0.001459
GSTP0	192	205	VFDNGSIYNPEVLD			12	1581.74	GCN2 Bound	50	1586.6	0.041782	4.01828	0.041782	9.87604	0.002196
GSTP0	206	215	ITEETLHSRF			9	1232.63	Stalk alone	0	1233.31	0	0	0	6.96043	0
GSTP0	206	215	ITEETLHSRF			9	1232.63	Stalk alone	0.005	1233.95	0.023042	0.647835	0.023042	6.95811	0.005054
GSTP0	206	215	ITEETLHSRF			9	1232.63	Stalk alone	0.05	1234.3	0.029878	0.993594	0.029878	6.96084	0.001279
GSTP0	206	215	ITEETLHSRF			9	1232.63	Stalk alone	0.5	1234.73	0.010557	1.42778	0.010557	6.98223	0.001039
GSTP0	206	215	ITEETLHSRF			9	1232.63	Stalk alone	5	1235.15	0.027687	1.84411	0.027687	6.9843	0.000301
GSTP0	206	215	ITEETLHSRF			9	1232.63	Stalk alone	50	1235.96	0.020102	2.65788	0.020102	6.98548	0.00675
GSTP0	206	215	ITEETLHSRF			9	1232.63	GCN2 Bound	0	1233.31	0	0	0	6.96043	0
GSTP0	206	215	ITEETLHSRF			9	1232.63	GCN2 Bound	0.005	1233.81	0.021841	0.505601	0.021841	6.89951	0.015741
GSTP0	206	215	ITEETLHSRF			9	1232.63	GCN2 Bound	0.05	1234.11	0.026328	0.806971	0.026328	6.90567	0.021441
GSTP0	206	215	ITEETLHSRF			9	1232.63	GCN2 Bound	0.5	1234.65	0.037029	1.34192	0.037029	6.9265	0.005233
GSTP0	206	215	ITEETLHSRF			9	1232.63	GCN2 Bound	5	1235.13	0.008323	1.82572	0.008323	6.92758	0.001638
GSTP0	206	215	ITEETLHSRF			9	1232.63	GCN2 Bound	50	1235.72	0.031394	2.41833	0.031394	6.94321	0.00308
GSTP0	209	215	ETLHSRF			6	889.453	Stalk alone	0	889.827	0	0	0	5.74087	0
GSTP0	209	215	ETLHSRF			6	889.453	Stalk alone	0.005	889.898	0.008426	0.071258	0.008426	5.75631	0.003631
GSTP0	209	215	ETLHSRF			6	889.453	Stalk alone	0.05	889.977	0.002237	0.149652	0.002237	5.762	0.001318
GSTP0	209	215	ETLHSRF			6	889.453	Stalk alone	0.5	890.207	0.004991	0.380296	0.004991	5.78151	0.002236
GSTP0	209	215	ETLHSRF			6	889.453	Stalk alone	5	890.466	0.009613	0.638903	0.009613	5.79063	0.000687
GSTP0	209	215	ETLHSRF			6	889.453	Stalk alone	50	890.827	8.57935e-05	0.999943	8.57935e-05	5.79141	0.005478
GSTP0	209	215	ETLHSRF			6	889.453	GCN2 Bound	0	889.827	0	0	0	5.74087	0
GSTP0	209	215	ETLHSRF			6	889.453	GCN2 Bound	0.005	889.905	0.008746	0.078374	0.008746	5.68743	0.012339
GSTP0	209	215	ETLHSRF			6	889.453	GCN2 Bound	0.05	889.973	0.022582	0.146476	0.022582	5.6945	0.021862
GSTP0	209	215	ETLHSRF			6	889.453	GCN2 Bound	0.5	890.171	0.0078	0.344536	0.0078	5.72528	0.003938
GSTP0	209	215	ETLHSRF			6	889.453	GCN2 Bound	5	890.45	0.008384	0.623213	0.008384	5.73617	0.002629
GSTP0	209	215	ETLHSRF			6	889.453	GCN2 Bound	50	890.691	0.011653	0.864266	0.011653	5.75753	0.002925
GSTP0	216	224	LEGVRNVAS			8	944.516	Stalk alone	0	944.938	0	0	0	5.47427	0
GSTP0	216	224	LEGVRNVAS			8	944.516	Stalk alone	0.005	945.23	0.003453	0.292365	0.003453	5.4786	0.002246
GSTP0	216	224	LEGVRNVAS			8	944.516	Stalk alone	0.05	945.306	0.019726	0.367655	0.019726	5.4843	0.001677
GSTP0	216	224	LEGVRNVAS			8	944.516	Stalk alone	0.5	945.309	0.030893	0.370985	0.030893	5.498	0.001022
GSTP0	216	224	LEGVRNVAS			8	944.516	Stalk alone	5	945.324	0.002852	0.386565	0.002852	5.5026	0.000728
GSTP0	216	224	LEGVRNVAS			8	944.516	Stalk alone	50	945.366	0.025739	0.428106	0.025739	5.50134	0.004957
GSTP0	216	224	LEGVRNVAS			8	944.516	GCN2 Bound	0	944.938	0	0	0	5.47427	0
GSTP0	216	224	LEGVRNVAS			8	944.516	GCN2 Bound	0.005	945.238	0.027818	0.300607	0.027818	5.44587	0.012309
GSTP0	216	224	LEGVRNVAS			8	944.516	GCN2 Bound	0.05	945.247	0.032807	0.309283	0.032807	5.45056	0.014483
GSTP0	216	224	LEGVRNVAS			8	944.516	GCN2 Bound	0.5	945.296	0.039273	0.358032	0.039273	5.46273	0.003247
GSTP0	216	224	LEGVRNVAS			8	944.516	GCN2 Bound	5	945.311	0.028796	0.373469	0.028796	5.46761	0.002401
GSTP0	216	224	LEGVRNVAS			8	944.516	GCN2 Bound	50	945.318	0.04186	0.380138	0.04186	5.47618	0.001322
GSTP0	216	226	LEGVRNVASVC			10	1146.59	Stalk alone	0	1147.19	0.016978	0	0	7.45265	0.001355
GSTP0	216	226	LEGVRNVASVC			10	1146.59	Stalk alone	0.005	1147.49	0.022115	0.296839	0.02788	7.44785	0.006187
GSTP0	216	226	LEGVRNVASVC			10	1146.59	Stalk alone	0.05	1147.61	0.029949	0.415596	0.034426	7.45175	0.002463
GSTP0	216	226	LEGVRNVASVC			10	1146.59	Stalk alone	0.5	1147.53	0.021284	0.332741	0.027226	7.4734	0.001944
GSTP0	216	226	LEGVRNVASVC			10	1146.59	Stalk alone	5	1147.52	0.016705	0.327483	0.023818	7.47577	0.001664
GSTP0	216	226	LEGVRNVASVC			10	1146.59	Stalk alone	50	1147.57	0.031233	0.376531	0.035549	7.48006	0.006526
GSTP0	216	226	LEGVRNVASVC			10	1146.59	GCN2 Bound	0	1147.19	0.016978	0	0	7.45265	0.001355
GSTP0	216	226	LEGVRNVASVC			10	1146.59	GCN2 Bound	0.005	1147.56	0.045091	0.367544	0.048181	7.399	0.016289
GSTP0	216	226	LEGVRNVASVC			10	1146.59	GCN2 Bound	0.05	1147.6	0.045278	0.406142	0.048356	7.40331	0.018937
GSTP0	216	226	LEGVRNVASVC			10	1146.59	GCN2 Bound	0.5	1147.59	0.03796	0.395819	0.041584	7.41842	0.006811
GSTP0	216	226	LEGVRNVASVC			10	1146.59	GCN2 Bound	5	1147.62	0.059991	0.428619	0.062347	7.41934	0.002132
GSTP0	216	226	LEGVRNVASVC			10	1146.59	GCN2 Bound	50	1147.62	0.018271	0.42257	0.024942	7.43682	0.002778
GSTP0	227	244	LQIGYPTVASVPHSIING			15	1866.01	Stalk alone	0	1867.01	0	0	0	9.6323	0
GSTP0	227	244	LQIGYPTVASVPHSIING			15	1866.01	Stalk alone	0.005	1867.65	0.016396	0.633203	0.016396	9.61529	0.009306
GSTP0	227	244	LQIGYPTVASVPHSIING			15	1866.01	Stalk alone	0.05	1868.02	0.017502	1.00752	0.017502	9.61724	0.005461
GSTP0	227	244	LQIGYPTVASVPHSIING			15	1866.01	Stalk alone	0.5	1868.46	0.020868	1.44665	0.020868	9.63589	0.001193
GSTP0	227	244	LQIGYPTVASVPHSIING			15	1866.01	Stalk alone	5	1868.69	0.02122	1.67877	0.02122	9.63223	0.000163
GSTP0	227	244	LQIGYPTVASVPHSIING			15	1866.01	Stalk alone	50	1869.03	0.009908	2.01697	0.009908	9.63684	0.005651
GSTP0	227	244	LQIGYPTVASVPHSIING			15	1866.01	GCN2 Bound	0	1867.01	0	0	0	9.6323	0
GSTP0	227	244	LQIGYPTVASVPHSIING			15	1866.01	GCN2 Bound	0.005	1867.57	0.021095	0.5551	0.021095	9.596	0.01986
GSTP0	227	244	LQIGYPTVASVPHSIING			15	1866.01	GCN2 Bound	0.05	1867.81	0.033914	0.797292	0.033914	9.59878	0.01752
GSTP0	227	244	LQIGYPTVASVPHSIING			15	1866.01	GCN2 Bound	0.5	1868.38	0.015103	1.36473	0.015103	9.59428	0.008826
GSTP0	227	244	LQIGYPTVASVPHSIING			15	1866.01	GCN2 Bound	5	1868.69	0.005025	1.67583	0.005025	9.5841	0.000629
GSTP0	227	244	LQIGYPTVASVPHSIING			15	1866.01	GCN2 Bound	50	1868.96	0.016952	1.94293	0.016952	9.59176	0.002358
GSTP0	228	244	QIGYPTVASVPHSIING			14	1752.93	Stalk alone	0	1753.87	0	0	0	9.08326	0
GSTP0	228	244	QIGYPTVASVPHSIING			14	1752.93	Stalk alone	0.005	1754.55	0.01043	0.675103	0.01043	9.06581	0.008706
GSTP0	228	244	QIGYPTVASVPHSIING			14	1752.93	Stalk alone	0.05	1754.9	0.036745	1.03365	0.036745	9.06814	0.005011
GSTP0	228	244	QIGYPTVASVPHSIING			14	1752.93	Stalk alone	0.5	1755.33	0.02621	1.45662	0.02621	9.08457	0.001119
GSTP0	228	244	QIGYPTVASVPHSIING			14	1752.93	Stalk alone	5	1755.57	0.008206	1.70054	0.008206	9.08289	0.000299
GSTP0	228	244	QIGYPTVASVPHSIING			14	1752.93	Stalk alone	50	1755.88	0.004634	2.00592	0.004634	9.08578	0.006431
GSTP0	228	244	QIGYPTVASVPHSIING			14	1752.93	GCN2 Bound	0	1753.87	0	0	0	9.08326	0
GSTP0	228	244	QIGYPTVASVPHSIING			14	1752.93	GCN2 Bound	0.005	1754.5	0.027091	0.629288	0.027091	9.04474	0.019371
GSTP0	228	244	QIGYPTVASVPHSIING			14	1752.93	GCN2 Bound	0.05	1754.79	0.045292	0.917324	0.045292	9.04778	0.016121
GSTP0	228	244	QIGYPTVASVPHSIING			14	1752.93	GCN2 Bound	0.5	1755.34	0.007675	1.46517	0.007675	9.04083	0.008062
GSTP0	228	244	QIGYPTVASVPHSIING			14	1752.93	GCN2 Bound	5	1755.61	0.022724	1.74142	0.022724	9.03162	0.001092
GSTP0	228	244	QIGYPTVASVPHSIING			14	1752.93	GCN2 Bound	50	1755.85	0.015989	1.97528	0.015989	9.04073	0.002442
GSTP0	229	244	IGYPTVASVPHSIING			13	1624.87	Stalk alone	0	1625.73	0	0	0	9.06455	0
GSTP0	229	244	IGYPTVASVPHSIING			13	1624.87	Stalk alone	0.005	1626.3	0.009793	0.570714	0.009793	9.04682	0.008827
GSTP0	229	244	IGYPTVASVPHSIING			13	1624.87	Stalk alone	0.05	1626.63	0.009123	0.904524	0.009123	9.04939	0.005099
GSTP0	229	244	IGYPTVASVPHSIING			13	1624.87	Stalk alone	0.5	1627.06	0.013408	1.33518	0.013408	9.06606	0.00095
GSTP0	229	244	IGYPTVASVPHSIING			13	1624.87	Stalk alone	5	1627.03	0.025985	1.30511	0.025985	9.06525	0.000355
GSTP0	229	244	IGYPTVASVPHSIING			13	1624.87	Stalk alone	50	1627.11	0.010019	1.38326	0.010019	9.0686	0.006978
GSTP0	229	244	IGYPTVASVPHSIING			13	1624.87	GCN2 Bound	0	1625.73	0	0	0	9.06455	0
GSTP0	229	244	IGYPTVASVPHSIING			13	1624.87	GCN2 Bound	0.005	1626.54	0.010828	0.809974	0.010828	9.01853	0.018279
GSTP0	229	244	IGYPTVASVPHSIING			13	1624.87	GCN2 Bound	0.05	1626.79	0.006614	1.05837	0.006614	9.02217	0.016251
GSTP0	229	244	IGYPTVASVPHSIING			13	1624.87	GCN2 Bound	0.5	1627.18	0.015889	1.45351	0.015889	9.01899	0.006988
GSTP0	229	244	IGYPTVASVPHSIING			13	1624.87	GCN2 Bound	5	1627.15	0.008028	1.42273	0.008028	9.01306	0.000766
GSTP0	229	244	IGYPTVASVPHSIING			13	1624.87	GCN2 Bound	50	1627.25	0.037235	1.52469	0.037235	9.02317	0.001946
GSTP0	229	251	IGYPTVASVPHSIINGYKRVLAL			20	2468.4	Stalk alone	0	2469.98	0	0	0	10.5971	0
GSTP0	229	251	IGYPTVASVPHSIINGYKRVLAL			20	2468.4	Stalk alone	0.005	2470.8	0.052245	0.820308	0.052245	10.5783	0.010912
GSTP0	229	251	IGYPTVASVPHSIINGYKRVLAL			20	2468.4	Stalk alone	0.05	2471.11	0.011392	1.13439	0.011392	10.579	0.006428
GSTP0	229	251	IGYPTVASVPHSIINGYKRVLAL			20	2468.4	Stalk alone	0.5	2471.46	0.049118	1.482	0.049118	10.5998	0.0023
GSTP0	229	251	IGYPTVASVPHSIINGYKRVLAL			20	2468.4	Stalk alone	5	2471.54	0.046079	1.55877	0.046079	10.598	0.00154
GSTP0	229	251	IGYPTVASVPHSIINGYKRVLAL			20	2468.4	Stalk alone	50	2471.61	0.044683	1.63147	0.044683	10.6048	0.0055
GSTP0	229	251	IGYPTVASVPHSIINGYKRVLAL			20	2468.4	GCN2 Bound	0	2469.98	0	0	0	10.5971	0
GSTP0	229	251	IGYPTVASVPHSIINGYKRVLAL			20	2468.4	GCN2 Bound	0.005	2470.75	0.052756	0.765942	0.052756	10.5771	0.019018
GSTP0	229	251	IGYPTVASVPHSIINGYKRVLAL			20	2468.4	GCN2 Bound	0.05	2471.04	0.032096	1.06339	0.032096	10.5752	0.013584
GSTP0	229	251	IGYPTVASVPHSIINGYKRVLAL			20	2468.4	GCN2 Bound	0.5	2471.35	0.014606	1.37217	0.014606	10.5629	0.009447
GSTP0	229	251	IGYPTVASVPHSIINGYKRVLAL			20	2468.4	GCN2 Bound	5	2471.38	0.03047	1.39993	0.03047	10.5512	0.001393
GSTP0	229	251	IGYPTVASVPHSIINGYKRVLAL			20	2468.4	GCN2 Bound	50	2471.53	0.002826	1.55471	0.002826	10.5544	0.004318
GSTP0	232	251	PTVASVPHSIINGYKRVLAL			17	2135.23	Stalk alone	0	2137.31	0	0	0	10.8748	0
GSTP0	232	251	PTVASVPHSIINGYKRVLAL			17	2135.23	Stalk alone	0.005	2137.75	0.041568	0.43915	0.041568	10.8551	0.009217
GSTP0	232	251	PTVASVPHSIINGYKRVLAL			17	2135.23	Stalk alone	0.05	2137.87	0.002089	0.555897	0.002089	10.8534	0.008252
GSTP0	232	251	PTVASVPHSIINGYKRVLAL			17	2135.23	Stalk alone	0.5	2138.19	0.039009	0.874294	0.039009	10.8765	0.00228
GSTP0	232	251	PTVASVPHSIINGYKRVLAL			17	2135.23	Stalk alone	5	2138.2	0.063751	0.891933	0.063751	10.8764	0.002087
GSTP0	232	251	PTVASVPHSIINGYKRVLAL			17	2135.23	Stalk alone	50	2138.31	0.004395	0.998734	0.004395	10.8788	0.004827
GSTP0	232	251	PTVASVPHSIINGYKRVLAL			17	2135.23	GCN2 Bound	0	2137.31	0	0	0	10.8748	0
GSTP0	232	251	PTVASVPHSIINGYKRVLAL			17	2135.23	GCN2 Bound	0.005	2137.66	0.113257	0.347416	0.113257	10.8548	0.017892
GSTP0	232	251	PTVASVPHSIINGYKRVLAL			17	2135.23	GCN2 Bound	0.05	2137.86	0.073134	0.544576	0.073134	10.8604	0.012363
GSTP0	232	251	PTVASVPHSIINGYKRVLAL			17	2135.23	GCN2 Bound	0.5	2138.07	0.014561	0.753597	0.014561	10.8447	0.008944
GSTP0	232	251	PTVASVPHSIINGYKRVLAL			17	2135.23	GCN2 Bound	5	2138.15	0.066029	0.840355	0.066029	10.8314	0.002439
GSTP0	232	251	PTVASVPHSIINGYKRVLAL			17	2135.23	GCN2 Bound	50	2138.17	0.02427	0.853187	0.02427	10.8378	0.001377
GSTP0	252	267	SVETDYTFPLAEKVKA			14	1797.93	Stalk alone	0	1798.91	0.004875	0	0	8.97974	0.003003
GSTP0	252	267	SVETDYTFPLAEKVKA			14	1797.93	Stalk alone	0.005	1800.82	0.029435	1.90895	0.029836	8.95718	0.008592
GSTP0	252	267	SVETDYTFPLAEKVKA			14	1797.93	Stalk alone	0.05	1801.47	0.047874	2.55327	0.048122	8.9561	0.004946
GSTP0	252	267	SVETDYTFPLAEKVKA			14	1797.93	Stalk alone	0.5	1802.18	0.063687	3.26466	0.063873	8.97532	0.002682
GSTP0	252	267	SVETDYTFPLAEKVKA			14	1797.93	Stalk alone	5	1803.33	0.053687	4.4173	0.053908	8.97338	0.002132
GSTP0	252	267	SVETDYTFPLAEKVKA			14	1797.93	Stalk alone	50	1805.02	0.052196	6.10431	0.052423	8.97361	0.007338
GSTP0	252	267	SVETDYTFPLAEKVKA			14	1797.93	GCN2 Bound	0	1798.91	0.004875	0	0	8.97974	0.003003
GSTP0	252	267	SVETDYTFPLAEKVKA			14	1797.93	GCN2 Bound	0.005	1800.72	0.040215	1.80759	0.04051	8.92984	0.018818
GSTP0	252	267	SVETDYTFPLAEKVKA			14	1797.93	GCN2 Bound	0.05	1801.45	0.066557	2.5379	0.066736	8.93065	0.018598
GSTP0	252	267	SVETDYTFPLAEKVKA			14	1797.93	GCN2 Bound	0.5	1802.22	0.06058	3.30646	0.060776	8.92769	0.007816
GSTP0	252	267	SVETDYTFPLAEKVKA			14	1797.93	GCN2 Bound	5	1803.43	0.080108	4.51336	0.080256	8.92001	0.001624
GSTP0	252	267	SVETDYTFPLAEKVKA			14	1797.93	GCN2 Bound	50	1805	0.044124	6.08071	0.044392	8.9275	0.002724
GSTP0	255	267	TDYTFPLAEKVKA			11	1482.78	Stalk alone	0	1483.67	0	0	0	8.63303	0
GSTP0	255	267	TDYTFPLAEKVKA			11	1482.78	Stalk alone	0.005	1485.27	0.031095	1.60291	0.031095	8.61493	0.007428
GSTP0	255	267	TDYTFPLAEKVKA			11	1482.78	Stalk alone	0.05	1485.95	0.025545	2.27608	0.025545	8.61463	0.004867
GSTP0	255	267	TDYTFPLAEKVKA			11	1482.78	Stalk alone	0.5	1486.66	0.069737	2.99236	0.069737	8.63225	0.002132
GSTP0	255	267	TDYTFPLAEKVKA			11	1482.78	Stalk alone	5	1487.75	0.023203	4.07616	0.023203	8.62954	0.002149
GSTP0	255	267	TDYTFPLAEKVKA			11	1482.78	Stalk alone	50	1489.02	0.020073	5.35296	0.020073	8.63229	0.007278
GSTP0	255	267	TDYTFPLAEKVKA			11	1482.78	GCN2 Bound	0	1483.67	0	0	0	8.63303	0
GSTP0	255	267	TDYTFPLAEKVKA			11	1482.78	GCN2 Bound	0.005	1485.29	0.01073	1.62051	0.01073	8.56041	0.016922
GSTP0	255	267	TDYTFPLAEKVKA			11	1482.78	GCN2 Bound	0.05	1485.94	0.037962	2.26888	0.037962	8.5647	0.020378
GSTP0	255	267	TDYTFPLAEKVKA			11	1482.78	GCN2 Bound	0.5	1486.64	0.048858	2.96874	0.048858	8.57525	0.008817
GSTP0	255	267	TDYTFPLAEKVKA			11	1482.78	GCN2 Bound	5	1487.77	0.023974	4.09845	0.023974	8.57096	0.001136
GSTP0	255	267	TDYTFPLAEKVKA			11	1482.78	GCN2 Bound	50	1488.96	0.029112	5.28875	0.029112	8.5845	0.001549
GSTP0	272	282	PSAFVAAAPVA	Phosphoryl STY (2)		8	1080.51	Stalk alone	0	1081.6	0	0	0	12.3617	0
GSTP0	272	282	PSAFVAAAPVA	Phosphoryl STY (2)		8	1080.51	Stalk alone	0.005	1082	0.012676	0.401191	0.012676	12.3448	0.006256
GSTP0	272	282	PSAFVAAAPVA	Phosphoryl STY (2)		8	1080.51	Stalk alone	0.05	1082.19	0.025418	0.594845	0.025418	12.3477	0.002257
GSTP0	272	282	PSAFVAAAPVA	Phosphoryl STY (2)		8	1080.51	Stalk alone	0.5	1082.78	0.042598	1.18523	0.042598	12.3625	0.000132
GSTP0	272	282	PSAFVAAAPVA	Phosphoryl STY (2)		8	1080.51	Stalk alone	5	1083.15	0.015972	1.55305	0.015972	12.3646	0.000598
GSTP0	272	282	PSAFVAAAPVA	Phosphoryl STY (2)		8	1080.51	Stalk alone	50	1083.64	0.024209	2.04496	0.024209	12.3644	0.003966
GSTP0	272	282	PSAFVAAAPVA	Phosphoryl STY (2)		8	1080.51	GCN2 Bound	0	1081.6	0	0	0	12.3617	0
GSTP0	272	282	PSAFVAAAPVA	Phosphoryl STY (2)		8	1080.51	GCN2 Bound	0.005	1082.01	0.05288	0.41374	0.05288	12.3609	0.015655
GSTP0	272	282	PSAFVAAAPVA	Phosphoryl STY (2)		8	1080.51	GCN2 Bound	0.05	1082.2	0.035525	0.603673	0.035525	12.3576	0.010052
GSTP0	272	282	PSAFVAAAPVA	Phosphoryl STY (2)		8	1080.51	GCN2 Bound	0.5	1082.69	0.062914	1.09446	0.062914	12.3441	0.007037
GSTP0	272	282	PSAFVAAAPVA	Phosphoryl STY (2)		8	1080.51	GCN2 Bound	5	1083.11	0.017044	1.50953	0.017044	12.333	0.003516
GSTP0	272	282	PSAFVAAAPVA	Phosphoryl STY (2)		8	1080.51	GCN2 Bound	50	1083.63	0.054396	2.03406	0.054396	12.3333	0.002511
GSTP0	276	283	VAAAPVAA			6	669.393	Stalk alone	0	669.669	0	0	0	5.18256	0
GSTP0	276	283	VAAAPVAA			6	669.393	Stalk alone	0.005	672.156	0.032094	2.48723	0.032094	5.1847	0.001265
GSTP0	276	283	VAAAPVAA			6	669.393	Stalk alone	0.05	672.66	0.036169	2.99106	0.036169	5.18875	0.000721
GSTP0	276	283	VAAAPVAA			6	669.393	Stalk alone	0.5	672.793	0.008051	3.12375	0.008051	5.19587	0.001021
GSTP0	276	283	VAAAPVAA			6	669.393	Stalk alone	5	672.564	0.013344	2.89533	0.013344	5.20064	0.001514
GSTP0	276	283	VAAAPVAA			6	669.393	Stalk alone	50	672.661	0.025927	2.99218	0.025927	5.19971	0.004097
GSTP0	276	283	VAAAPVAA			6	669.393	GCN2 Bound	0	669.669	0	0	0	5.18256	0
GSTP0	276	283	VAAAPVAA			6	669.393	GCN2 Bound	0.005	672.128	0.023277	2.45871	0.023277	5.15715	0.012251
GSTP0	276	283	VAAAPVAA			6	669.393	GCN2 Bound	0.05	672.653	0.031849	2.9845	0.031849	5.15905	0.013307
GSTP0	276	283	VAAAPVAA			6	669.393	GCN2 Bound	0.5	672.735	0.024783	3.06591	0.024783	5.16786	0.004288
GSTP0	276	283	VAAAPVAA			6	669.393	GCN2 Bound	5	672.504	0.007743	2.83477	0.007743	5.17222	0.002451
GSTP0	276	283	VAAAPVAA			6	669.393	GCN2 Bound	50	672.621	0.048825	2.95174	0.048825	5.17991	0.001745
GSTP0	284	300	ATTAAPAAAAAPAKVEA			14	1481.8	Stalk alone	0	1482.54	0	0	0	5.43214	0
GSTP0	284	300	ATTAAPAAAAAPAKVEA			14	1481.8	Stalk alone	0.005	1489.31	0.055191	6.77276	0.055191	5.41852	0.00259
GSTP0	284	300	ATTAAPAAAAAPAKVEA			14	1481.8	Stalk alone	0.05	1489.42	0.097438	6.87614	0.097438	5.42297	0.00265
GSTP0	284	300	ATTAAPAAAAAPAKVEA			14	1481.8	Stalk alone	0.5	1489.83	0.115255	7.28871	0.115255	5.43425	0.000124
GSTP0	284	300	ATTAAPAAAAAPAKVEA			14	1481.8	Stalk alone	5	1489.35	0.009961	6.81185	0.009961	5.43959	0.001359
GSTP0	284	300	ATTAAPAAAAAPAKVEA			14	1481.8	Stalk alone	50	1489.53	0.015781	6.98895	0.015781	5.43903	0.005009
GSTP0	284	300	ATTAAPAAAAAPAKVEA			14	1481.8	GCN2 Bound	0	1482.54	0	0	0	5.43214	0
GSTP0	284	300	ATTAAPAAAAAPAKVEA			14	1481.8	GCN2 Bound	0.005	1489.38	0.039408	6.83436	0.039408	5.39211	0.014122
GSTP0	284	300	ATTAAPAAAAAPAKVEA			14	1481.8	GCN2 Bound	0.05	1489.49	0.016081	6.94684	0.016081	5.39564	0.012594
GSTP0	284	300	ATTAAPAAAAAPAKVEA			14	1481.8	GCN2 Bound	0.5	1489.91	0.014595	7.37212	0.014595	5.40088	0.003746
GSTP0	284	300	ATTAAPAAAAAPAKVEA			14	1481.8	GCN2 Bound	5	1489.48	0.04782	6.93735	0.04782	5.40339	0.001742
GSTP0	284	300	ATTAAPAAAAAPAKVEA			14	1481.8	GCN2 Bound	50	1489.36	0.025447	6.82015	0.025447	5.41252	0.001515
GSTP0	284	313	ATTAAPAAAAAPAKVEAKEESEESDEDMGF	Phosphoryl STY (21)		27	3074.32	Stalk alone	0	3076.14	0	0	0	8.36535	0
GSTP0	284	313	ATTAAPAAAAAPAKVEAKEESEESDEDMGF	Phosphoryl STY (21)		27	3074.32	Stalk alone	0.005	3087.41	0.088954	11.2724	0.088954	8.30696	0.00617
GSTP0	284	313	ATTAAPAAAAAPAKVEAKEESEESDEDMGF	Phosphoryl STY (21)		27	3074.32	Stalk alone	0.05	3087.64	0.066675	11.504	0.066675	8.30967	0.001425
GSTP0	284	313	ATTAAPAAAAAPAKVEAKEESEESDEDMGF	Phosphoryl STY (21)		27	3074.32	Stalk alone	0.5	3087.62	0.200666	11.4864	0.200666	8.33023	0.004921
GSTP0	284	313	ATTAAPAAAAAPAKVEAKEESEESDEDMGF	Phosphoryl STY (21)		27	3074.32	Stalk alone	5	3086.88	0.073797	10.7497	0.073797	8.33631	0.004509
GSTP0	284	313	ATTAAPAAAAAPAKVEAKEESEESDEDMGF	Phosphoryl STY (21)		27	3074.32	Stalk alone	50	3087.13	0.090105	10.998	0.090105	8.34194	0.004398
GSTP0	284	313	ATTAAPAAAAAPAKVEAKEESEESDEDMGF	Phosphoryl STY (21)		27	3074.32	GCN2 Bound	0	3076.14	0	0	0	8.36535	0
GSTP0	284	313	ATTAAPAAAAAPAKVEAKEESEESDEDMGF	Phosphoryl STY (21)		27	3074.32	GCN2 Bound	0.005	3087.38	0.086069	11.2415	0.086069	8.28452	0.013344
GSTP0	284	313	ATTAAPAAAAAPAKVEAKEESEESDEDMGF	Phosphoryl STY (21)		27	3074.32	GCN2 Bound	0.05	3087.52	0.082431	11.3858	0.082431	8.29329	0.013465
GSTP0	284	313	ATTAAPAAAAAPAKVEAKEESEESDEDMGF	Phosphoryl STY (21)		27	3074.32	GCN2 Bound	0.5	3087.52	0.143128	11.3846	0.143128	8.30206	0.007499
GSTP0	284	313	ATTAAPAAAAAPAKVEAKEESEESDEDMGF	Phosphoryl STY (21)		27	3074.32	GCN2 Bound	5	3086.84	0.074015	10.7079	0.074015	8.29388	0.001716
GSTP0	284	313	ATTAAPAAAAAPAKVEAKEESEESDEDMGF	Phosphoryl STY (21)		27	3074.32	GCN2 Bound	50	3087.01	0.036416	10.8764	0.036416	8.30347	0.002755
P1	2	12	ASVSELACIYS			10	1142.54	Stalk alone	0	1143.25	0	0	0	4.14526	0
P1	2	12	ASVSELACIYS			10	1142.54	Stalk alone	0.005	1144.24	0.025499	0.990091	0.025499	4.15523	0.000888
P1	2	12	ASVSELACIYS			10	1142.54	Stalk alone	0.05	1144.56	0.044384	1.31065	0.044384	4.16078	0.000714
P1	2	12	ASVSELACIYS			10	1142.54	Stalk alone	0.5	1145.21	0.041275	1.95569	0.041275	4.1648	0.003244
P1	2	12	ASVSELACIYS			10	1142.54	Stalk alone	5	1145.72	0.029131	2.46946	0.029131	4.1713	0.001476
P1	2	12	ASVSELACIYS			10	1142.54	Stalk alone	50	1146.18	0.02285	2.92514	0.02285	4.16954	0.00302
P1	2	12	ASVSELACIYS			10	1142.54	GCN2 Bound	0	1143.25	0	0	0	4.14526	0
P1	2	12	ASVSELACIYS			10	1142.54	GCN2 Bound	0.005	1144.24	0.07657	0.981507	0.07657	4.16078	0.009317
P1	2	12	ASVSELACIYS			10	1142.54	GCN2 Bound	0.05	1144.66	0.063793	1.41054	0.063793	4.16502	0.008723
P1	2	12	ASVSELACIYS			10	1142.54	GCN2 Bound	0.5	1145.15	0.040599	1.89755	0.040599	4.15621	0.006258
P1	2	12	ASVSELACIYS			10	1142.54	GCN2 Bound	5	1145.7	0.031406	2.44423	0.031406	4.15685	0.002714
P1	2	12	ASVSELACIYS			10	1142.54	GCN2 Bound	50	1146.17	0.058572	2.91655	0.058572	4.15883	0.001588
P1	15	25	ILHDDEVTVTE			10	1270.62	Stalk alone	0	1271.29	0	0	0	6.69452	0
P1	15	25	ILHDDEVTVTE			10	1270.62	Stalk alone	0.005	1271.99	0.038382	0.70219	0.038382	6.69036	0.004287
P1	15	25	ILHDDEVTVTE			10	1270.62	Stalk alone	0.05	1272.26	0.017187	0.96783	0.017187	6.695	0.001711
P1	15	25	ILHDDEVTVTE			10	1270.62	Stalk alone	0.5	1273.13	0.033071	1.83843	0.033071	6.71188	0.001018
P1	15	25	ILHDDEVTVTE			10	1270.62	Stalk alone	5	1273.33	0.018168	2.03714	0.018168	6.71488	0.000567
P1	15	25	ILHDDEVTVTE			10	1270.62	Stalk alone	50	1273.88	0.017712	2.58363	0.017712	6.71682	0.006159
P1	15	25	ILHDDEVTVTE			10	1270.62	GCN2 Bound	0	1271.29	0	0	0	6.69452	0
P1	15	25	ILHDDEVTVTE			10	1270.62	GCN2 Bound	0.005	1271.93	0.037645	0.638034	0.037645	6.65584	0.014915
P1	15	25	ILHDDEVTVTE			10	1270.62	GCN2 Bound	0.05	1272.23	0.035136	0.940802	0.035136	6.66034	0.012948
P1	15	25	ILHDDEVTVTE			10	1270.62	GCN2 Bound	0.5	1273.1	0.01228	1.80561	0.01228	6.66513	0.004808
P1	15	25	ILHDDEVTVTE			10	1270.62	GCN2 Bound	5	1273.28	0.008505	1.99138	0.008505	6.66535	0.001282
P1	15	25	ILHDDEVTVTE			10	1270.62	GCN2 Bound	50	1274.01	0.022619	2.71333	0.022619	6.67911	0.002584
P1	15	30	ILHDDEVTVTEDKINA			15	1811.9	Stalk alone	0	1812.96	0.050258	0	0	7.26688	0.00018
P1	15	30	ILHDDEVTVTEDKINA			15	1811.9	Stalk alone	0.005	1813.99	0.040443	1.03887	0.06451	7.25091	0.006477
P1	15	30	ILHDDEVTVTEDKINA			15	1811.9	Stalk alone	0.05	1814.37	0.026802	1.41353	0.056958	7.25293	0.002145
P1	15	30	ILHDDEVTVTEDKINA			15	1811.9	Stalk alone	0.5	1815.34	0.097273	2.3804	0.109489	7.26911	0.001641
P1	15	30	ILHDDEVTVTEDKINA			15	1811.9	Stalk alone	5	1815.8	0.024363	2.84763	0.055852	7.26835	0.000382
P1	15	30	ILHDDEVTVTEDKINA			15	1811.9	Stalk alone	50	1816.43	0.063482	3.478	0.080968	7.27123	0.006099
P1	15	30	ILHDDEVTVTEDKINA			15	1811.9	GCN2 Bound	0	1812.96	0.050258	0	0	7.26688	0.00018
P1	15	30	ILHDDEVTVTEDKINA			15	1811.9	GCN2 Bound	0.005	1813.83	0.052154	0.872943	0.072429	7.22863	0.012573
P1	15	30	ILHDDEVTVTEDKINA			15	1811.9	GCN2 Bound	0.05	1814.14	0.035826	1.18576	0.06172	7.22292	0.016543
P1	15	30	ILHDDEVTVTEDKINA			15	1811.9	GCN2 Bound	0.5	1815.28	0.035347	2.32927	0.061443	7.22473	0.00631
P1	15	30	ILHDDEVTVTEDKINA			15	1811.9	GCN2 Bound	5	1815.74	0.041048	2.78684	0.064891	7.21997	0.001645
P1	15	30	ILHDDEVTVTEDKINA			15	1811.9	GCN2 Bound	50	1816.34	0.022066	3.38948	0.054889	7.22984	0.002615
P1	21	30	VTVTEDKINA			9	1089.58	Stalk alone	0	1090.09	0	0	0	6.16084	0
P1	21	30	VTVTEDKINA			9	1089.58	Stalk alone	0.005	1090.81	0.040863	0.718384	0.040863	6.16039	0.003669
P1	21	30	VTVTEDKINA			9	1089.58	Stalk alone	0.05	1091.03	0.014473	0.938739	0.014473	6.16543	0.001195
P1	21	30	VTVTEDKINA			9	1089.58	Stalk alone	0.5	1091.7	0.044309	1.60847	0.044309	6.18168	0.000628
P1	21	30	VTVTEDKINA			9	1089.58	Stalk alone	5	1092.1	0.017147	2.00795	0.017147	6.18484	0.001242
P1	21	30	VTVTEDKINA			9	1089.58	Stalk alone	50	1092.52	0.013061	2.42224	0.013061	6.18551	0.005063
P1	21	30	VTVTEDKINA			9	1089.58	GCN2 Bound	0	1090.09	0	0	0	6.16084	0
P1	21	30	VTVTEDKINA			9	1089.58	GCN2 Bound	0.005	1090.8	0.048899	0.708632	0.048899	6.1212	0.013093
P1	21	30	VTVTEDKINA			9	1089.58	GCN2 Bound	0.05	1091	0.016474	0.901744	0.016474	6.12391	0.017155
P1	21	30	VTVTEDKINA			9	1089.58	GCN2 Bound	0.5	1091.73	0.016561	1.6332	0.016561	6.13538	0.004433
P1	21	30	VTVTEDKINA			9	1089.58	GCN2 Bound	5	1092.14	0.023507	2.04556	0.023507	6.1366	0.001682
P1	21	30	VTVTEDKINA			9	1089.58	GCN2 Bound	50	1092.44	0.010319	2.3495	0.010319	6.15122	0.002968
P1	23	30	VTEDKINA			7	889.462	Stalk alone	0	889.82	0	0	0	5.02509	0
P1	23	30	VTEDKINA			7	889.462	Stalk alone	0.005	890.306	0.036357	0.486191	0.036357	5.03441	0.001445
P1	23	30	VTEDKINA			7	889.462	Stalk alone	0.05	890.42	0.013555	0.599719	0.013555	5.0404	0.000265
P1	23	30	VTEDKINA			7	889.462	Stalk alone	0.5	890.637	0.057288	0.817144	0.057288	5.05203	0.002479
P1	23	30	VTEDKINA			7	889.462	Stalk alone	5	890.866	0.002716	1.0455	0.002716	5.0598	0.001726
P1	23	30	VTEDKINA			7	889.462	Stalk alone	50	890.984	0.001337	1.16432	0.001337	5.05926	0.004601
P1	23	30	VTEDKINA			7	889.462	GCN2 Bound	0	889.82	0	0	0	5.02509	0
P1	23	30	VTEDKINA			7	889.462	GCN2 Bound	0.005	890.347	0.027928	0.526908	0.027928	5.00416	0.010642
P1	23	30	VTEDKINA			7	889.462	GCN2 Bound	0.05	890.459	0.032279	0.638404	0.032279	5.00897	0.016646
P1	23	30	VTEDKINA			7	889.462	GCN2 Bound	0.5	890.716	0.02304	0.895885	0.02304	5.02483	0.004461
P1	23	30	VTEDKINA			7	889.462	GCN2 Bound	5	890.931	0.004972	1.11129	0.004972	5.02988	0.002756
P1	23	30	VTEDKINA			7	889.462	GCN2 Bound	50	890.988	0.018675	1.16819	0.018675	5.03968	0.001654
P1	23	34	VTEDKINALIKA			11	1314.76	Stalk alone	0	1315.5	0	0	0	7.7608	0
P1	23	34	VTEDKINALIKA			11	1314.76	Stalk alone	0.005	1316.24	0.012681	0.74369	0.012681	7.75528	0.0069
P1	23	34	VTEDKINALIKA			11	1314.76	Stalk alone	0.05	1316.46	0.008645	0.963882	0.008645	7.75854	0.003047
P1	23	34	VTEDKINALIKA			11	1314.76	Stalk alone	0.5	1316.86	0.036251	1.35502	0.036251	7.784	0.001236
P1	23	34	VTEDKINALIKA			11	1314.76	Stalk alone	5	1317.19	0.013915	1.68729	0.013915	7.78607	0.000887
P1	23	34	VTEDKINALIKA			11	1314.76	Stalk alone	50	1317.99	0.01486	2.49396	0.01486	7.79095	0.006682
P1	23	34	VTEDKINALIKA			11	1314.76	GCN2 Bound	0	1315.5	0	0	0	7.7608	0
P1	23	34	VTEDKINALIKA			11	1314.76	GCN2 Bound	0.005	1316.27	0.018267	0.773959	0.018267	7.68686	0.017544
P1	23	34	VTEDKINALIKA			11	1314.76	GCN2 Bound	0.05	1316.44	0.012764	0.939264	0.012764	7.69625	0.023005
P1	23	34	VTEDKINALIKA			11	1314.76	GCN2 Bound	0.5	1316.82	0.004657	1.31851	0.004657	7.71478	0.007106
P1	23	34	VTEDKINALIKA			11	1314.76	GCN2 Bound	5	1317.19	0.014789	1.68663	0.014789	7.716	0.002825
P1	23	34	VTEDKINALIKA			11	1314.76	GCN2 Bound	50	1317.79	0.032201	2.28639	0.032201	7.73683	0.002473
P1	30	54	ALIKAAGVNVEPFWPGLFAKALANV			22	2596.47	Stalk alone	0	2597.96	0	0	0	11.3043	0
P1	30	54	ALIKAAGVNVEPFWPGLFAKALANV			22	2596.47	Stalk alone	0.005	2599.64	0.021403	1.67533	0.021403	11.2759	0.011399
P1	30	54	ALIKAAGVNVEPFWPGLFAKALANV			22	2596.47	Stalk alone	0.05	2600.43	0.094762	2.46992	0.094762	11.2806	0.00495
P1	30	54	ALIKAAGVNVEPFWPGLFAKALANV			22	2596.47	Stalk alone	0.5	2601.01	0.037287	3.04927	0.037287	11.2972	0.003
P1	30	54	ALIKAAGVNVEPFWPGLFAKALANV			22	2596.47	Stalk alone	5	2601.59	0.01102	3.62414	0.01102	11.2922	0.002595
P1	30	54	ALIKAAGVNVEPFWPGLFAKALANV			22	2596.47	Stalk alone	50	2602.32	0.001837	4.35301	0.001837	11.2966	0.002048
P1	30	54	ALIKAAGVNVEPFWPGLFAKALANV			22	2596.47	GCN2 Bound	0	2597.96	0	0	0	11.3043	0
P1	30	54	ALIKAAGVNVEPFWPGLFAKALANV			22	2596.47	GCN2 Bound	0.005	2599.48	0.053614	1.51632	0.053614	11.2804	0.021069
P1	30	54	ALIKAAGVNVEPFWPGLFAKALANV			22	2596.47	GCN2 Bound	0.05	2600.49	0.053974	2.5289	0.053974	11.2796	0.013384
P1	30	54	ALIKAAGVNVEPFWPGLFAKALANV			22	2596.47	GCN2 Bound	0.5	2600.87	0.015128	2.90717	0.015128	11.2608	0.012309
P1	30	54	ALIKAAGVNVEPFWPGLFAKALANV			22	2596.47	GCN2 Bound	5	2601.56	0.049284	3.59621	0.049284	11.2476	0.000688
P1	30	54	ALIKAAGVNVEPFWPGLFAKALANV			22	2596.47	GCN2 Bound	50	2602.3	0.016902	4.34192	0.016902	11.2474	0.002271
P1	31	37	LIKAAGV			6	671.445	Stalk alone	0	671.794	0	0	0	5.79382	0
P1	31	37	LIKAAGV			6	671.445	Stalk alone	0.005	672.008	0.020923	0.213839	0.020923	5.80896	0.00316
P1	31	37	LIKAAGV			6	671.445	Stalk alone	0.05	672.039	0.03191	0.244728	0.03191	5.81423	0.001218
P1	31	37	LIKAAGV			6	671.445	Stalk alone	0.5	672.183	0.029477	0.388557	0.029477	5.82938	0.000273
P1	31	37	LIKAAGV			6	671.445	Stalk alone	5	672.333	0.019432	0.53829	0.019432	5.83319	0.001069
P1	31	37	LIKAAGV			6	671.445	Stalk alone	50	672.657	0.008718	0.86227	0.008718	5.83355	0.004898
P1	31	37	LIKAAGV			6	671.445	GCN2 Bound	0	671.794	0	0	0	5.79382	0
P1	31	37	LIKAAGV			6	671.445	GCN2 Bound	0.005	672.009	0.012078	0.214301	0.012078	5.76126	0.012529
P1	31	37	LIKAAGV			6	671.445	GCN2 Bound	0.05	672.028	0.024104	0.233803	0.024104	5.76749	0.0201
P1	31	37	LIKAAGV			6	671.445	GCN2 Bound	0.5	672.144	0.003998	0.349831	0.003998	5.78224	0.003904
P1	31	37	LIKAAGV			6	671.445	GCN2 Bound	5	672.32	0.00376	0.525928	0.00376	5.78756	0.002725
P1	31	37	LIKAAGV			6	671.445	GCN2 Bound	50	672.695	0.014703	0.900444	0.014703	5.80292	0.002364
P1	31	38	LIKAAGVN			7	785.488	Stalk alone	0	785.81	0	0	0	4.9999	0
P1	31	38	LIKAAGVN			7	785.488	Stalk alone	0.005	786.444	0.029166	0.633772	0.029166	5.01217	0.002009
P1	31	38	LIKAAGVN			7	785.488	Stalk alone	0.05	786.465	0.034833	0.654976	0.034833	5.01763	0.000887
P1	31	38	LIKAAGVN			7	785.488	Stalk alone	0.5	786.648	0.03394	0.83791	0.03394	5.02534	0.002452
P1	31	38	LIKAAGVN			7	785.488	Stalk alone	5	786.787	0.017087	0.976456	0.017087	5.03098	0.001424
P1	31	38	LIKAAGVN			7	785.488	Stalk alone	50	787.144	0.001202	1.33378	0.001202	5.02974	0.003765
P1	31	38	LIKAAGVN			7	785.488	GCN2 Bound	0	785.81	0	0	0	4.9999	0
P1	31	38	LIKAAGVN			7	785.488	GCN2 Bound	0.005	786.458	0.017192	0.647911	0.017192	4.98235	0.01132
P1	31	38	LIKAAGVN			7	785.488	GCN2 Bound	0.05	786.466	0.024969	0.656344	0.024969	4.98865	0.017288
P1	31	38	LIKAAGVN			7	785.488	GCN2 Bound	0.5	786.682	0.029271	0.871902	0.029271	4.99735	0.004329
P1	31	38	LIKAAGVN			7	785.488	GCN2 Bound	5	786.833	0.009452	1.02286	0.009452	5.0014	0.002527
P1	31	38	LIKAAGVN			7	785.488	GCN2 Bound	50	787.159	0.020307	1.3491	0.020307	5.01068	0.001072
P1	32	38	IKAAGVN			6	672.404	Stalk alone	0	672.699	0	0	0	4.20294	0
P1	32	38	IKAAGVN			6	672.404	Stalk alone	0.005	673.312	0.021703	0.612701	0.021703	4.21508	0.00054
P1	32	38	IKAAGVN			6	672.404	Stalk alone	0.05	673.325	0.004648	0.62627	0.004648	4.21864	0.000656
P1	32	38	IKAAGVN			6	672.404	Stalk alone	0.5	673.469	0.038707	0.770241	0.038707	4.22242	0.003667
P1	32	38	IKAAGVN			6	672.404	Stalk alone	5	673.622	0.014351	0.922593	0.014351	4.22882	0.001371
P1	32	38	IKAAGVN			6	672.404	Stalk alone	50	673.967	0.009186	1.26798	0.009186	4.22681	0.003093
P1	32	38	IKAAGVN			6	672.404	GCN2 Bound	0	672.699	0	0	0	4.20294	0
P1	32	38	IKAAGVN			6	672.404	GCN2 Bound	0.005	673.304	0.044131	0.605387	0.044131	4.21703	0.010989
P1	32	38	IKAAGVN			6	672.404	GCN2 Bound	0.05	673.293	0.017592	0.594353	0.017592	4.21805	0.007467
P1	32	38	IKAAGVN			6	672.404	GCN2 Bound	0.5	673.414	0.013426	0.715123	0.013426	4.21285	0.005687
P1	32	38	IKAAGVN			6	672.404	GCN2 Bound	5	673.552	0.039357	0.853177	0.039357	4.21345	0.002061
P1	32	38	IKAAGVN			6	672.404	GCN2 Bound	50	673.848	0.021676	1.14872	0.021676	4.21671	0.001154
P1	35	46	AGVNVEPFWPGL			9	1285.66	Stalk alone	0	1286.44	0	0	0	12.4241	0
P1	35	46	AGVNVEPFWPGL			9	1285.66	Stalk alone	0.005	1287.31	0.032623	0.865632	0.032623	12.4052	0.00623
P1	35	46	AGVNVEPFWPGL			9	1285.66	Stalk alone	0.05	1287.69	0.023982	1.24777	0.023982	12.4071	0.001231
P1	35	46	AGVNVEPFWPGL			9	1285.66	Stalk alone	0.5	1288.63	0.024768	2.18925	0.024768	12.4213	0.001251
P1	35	46	AGVNVEPFWPGL			9	1285.66	Stalk alone	5	1288.89	0.007013	2.44629	0.007013	12.424	0.001419
P1	35	46	AGVNVEPFWPGL			9	1285.66	Stalk alone	50	1289.48	0.029457	3.03438	0.029457	12.4217	0.001029
P1	35	46	AGVNVEPFWPGL			9	1285.66	GCN2 Bound	0	1286.44	0	0	0	12.4241	0
P1	35	46	AGVNVEPFWPGL			9	1285.66	GCN2 Bound	0.005	1287.38	0.040548	0.932523	0.040548	12.4198	0.014764
P1	35	46	AGVNVEPFWPGL			9	1285.66	GCN2 Bound	0.05	1287.64	0.018558	1.1932	0.018558	12.4204	0.00597
P1	35	46	AGVNVEPFWPGL			9	1285.66	GCN2 Bound	0.5	1288.56	0.042078	2.11895	0.042078	12.4022	0.00824
P1	35	46	AGVNVEPFWPGL			9	1285.66	GCN2 Bound	5	1288.89	0.028178	2.44128	0.028178	12.3911	0.002369
P1	35	46	AGVNVEPFWPGL			9	1285.66	GCN2 Bound	50	1289.42	0.042673	2.97892	0.042673	12.3913	0.004918
P1	47	55	FAKALANVN			8	947.531	Stalk alone	0	948.043	0	0	0	6.0608	0
P1	47	55	FAKALANVN			8	947.531	Stalk alone	0.005	948.948	0.036717	0.90595	0.036717	6.06522	0.003711
P1	47	55	FAKALANVN			8	947.531	Stalk alone	0.05	949.138	0.015158	1.0957	0.015158	6.071	0.002479
P1	47	55	FAKALANVN			8	947.531	Stalk alone	0.5	949.657	0.045456	1.61453	0.045456	6.08585	0.000632
P1	47	55	FAKALANVN			8	947.531	Stalk alone	5	949.921	0.009668	1.87828	0.009668	6.08879	0.001009
P1	47	55	FAKALANVN			8	947.531	Stalk alone	50	950.467	0.026027	2.42494	0.026027	6.08893	0.005292
P1	47	55	FAKALANVN			8	947.531	GCN2 Bound	0	948.043	0	0	0	6.0608	0
P1	47	55	FAKALANVN			8	947.531	GCN2 Bound	0.005	949.066	0.016484	1.02374	0.016484	6.00841	0.01281
P1	47	55	FAKALANVN			8	947.531	GCN2 Bound	0.05	949.295	0.025522	1.25222	0.025522	6.01481	0.018328
P1	47	55	FAKALANVN			8	947.531	GCN2 Bound	0.5	949.699	0.003229	1.65643	0.003229	6.02729	0.004333
P1	47	55	FAKALANVN			8	947.531	GCN2 Bound	5	949.87	0.027404	1.82737	0.027404	6.03229	0.002347
P1	47	55	FAKALANVN			8	947.531	GCN2 Bound	50	950.493	0.026222	2.45014	0.026222	6.05002	0.002955
P1	53	59	NVNIGSL			6	716.394	Stalk alone	0	716.673	0	0	0	8.83518	0
P1	53	59	NVNIGSL			6	716.394	Stalk alone	0.005	717.8	0.011061	1.12747	0.011061	8.81918	0.00723
P1	53	59	NVNIGSL			6	716.394	Stalk alone	0.05	718.017	0.013749	1.34434	0.013749	8.82218	0.003792
P1	53	59	NVNIGSL			6	716.394	Stalk alone	0.5	718.701	0.013564	2.02787	0.013564	8.83849	0.002137
P1	53	59	NVNIGSL			6	716.394	Stalk alone	5	718.66	0.024836	1.98685	0.024836	8.83935	0.000806
P1	53	59	NVNIGSL			6	716.394	Stalk alone	50	719.022	0.010015	2.34921	0.010015	8.84249	0.005929
P1	53	59	NVNIGSL			6	716.394	GCN2 Bound	0	716.673	0	0	0	8.83518	0
P1	53	59	NVNIGSL			6	716.394	GCN2 Bound	0.005	717.778	0.011894	1.10553	0.011894	8.78478	0.017009
P1	53	59	NVNIGSL			6	716.394	GCN2 Bound	0.05	718.012	0.027767	1.33887	0.027767	8.78886	0.017742
P1	53	59	NVNIGSL			6	716.394	GCN2 Bound	0.5	718.654	0.016231	1.98072	0.016231	8.79342	0.007274
P1	53	59	NVNIGSL			6	716.394	GCN2 Bound	5	718.625	0.031348	1.95233	0.031348	8.78877	0.001738
P1	53	59	NVNIGSL			6	716.394	GCN2 Bound	50	718.976	0.022853	2.30336	0.022853	8.79934	0.001722
P1	63	89	VGAGGPAPAAGAAPAGGPAPSTAAAPA			20	2083.06	Stalk alone	0	2084.4	0	0	0	6.31869	0
P1	63	89	VGAGGPAPAAGAAPAGGPAPSTAAAPA			20	2083.06	Stalk alone	0.005	2085.79	0.017346	1.39623	0.017346	6.31627	0.008203
P1	63	89	VGAGGPAPAAGAAPAGGPAPSTAAAPA			20	2083.06	Stalk alone	0.05	2087.14	0.161743	2.74673	0.161743	6.30912	2.14774e-05
P1	63	89	VGAGGPAPAAGAAPAGGPAPSTAAAPA			20	2083.06	Stalk alone	0.5	2088.73	0.110779	4.33452	0.110779	6.34762	0.006268
P1	63	89	VGAGGPAPAAGAAPAGGPAPSTAAAPA			20	2083.06	Stalk alone	5	2089.2	0.055032	4.80691	0.055032	6.35939	0.003087
P1	63	89	VGAGGPAPAAGAAPAGGPAPSTAAAPA			20	2083.06	Stalk alone	50	2089.41	0.099342	5.01057	0.099342	6.36391	0.014875
P1	63	89	VGAGGPAPAAGAAPAGGPAPSTAAAPA			20	2083.06	GCN2 Bound	0	2084.4	0	0	0	6.31869	0
P1	63	89	VGAGGPAPAAGAAPAGGPAPSTAAAPA			20	2083.06	GCN2 Bound	0.005	2085.51	0.042208	1.11773	0.042208	6.19729	0.014653
P1	63	89	VGAGGPAPAAGAAPAGGPAPSTAAAPA			20	2083.06	GCN2 Bound	0.05	2086.63	0.038649	2.2322	0.038649	6.19994	0.03253
P1	63	89	VGAGGPAPAAGAAPAGGPAPSTAAAPA			20	2083.06	GCN2 Bound	0.5	2088.62	0.060196	4.22172	0.060196	6.22558	0.00738
P1	63	89	VGAGGPAPAAGAAPAGGPAPSTAAAPA			20	2083.06	GCN2 Bound	5	2089.18	0.021157	4.78656	0.021157	6.23614	0.004378
P1	63	89	VGAGGPAPAAGAAPAGGPAPSTAAAPA			20	2083.06	GCN2 Bound	50	2089.44	0.023265	5.04861	0.023265	6.27757	0.009511
P2	1	7	MRYVASY			6	889.424	Stalk alone	0	889.988	0	0	0	6.97154	0
P2	1	7	MRYVASY			6	889.424	Stalk alone	0.005	890.302	0.017355	0.313945	0.017355	6.97012	0.004938
P2	1	7	MRYVASY			6	889.424	Stalk alone	0.05	890.359	0.073002	0.371591	0.073002	6.97635	0.000929
P2	1	7	MRYVASY			6	889.424	Stalk alone	0.5	890.46	0.013509	0.472001	0.013509	6.9989	0.000709
P2	1	7	MRYVASY			6	889.424	Stalk alone	5	890.465	0.015678	0.477344	0.015678	7.00382	7.48236e-05
P2	1	7	MRYVASY			6	889.424	Stalk alone	50	890.449	0.001749	0.461118	0.001749	7.00894	0.006061
P2	1	7	MRYVASY			6	889.424	GCN2 Bound	0	889.988	0	0	0	6.97154	0
P2	1	7	MRYVASY			6	889.424	GCN2 Bound	0.005	890.304	0.010296	0.316563	0.010296	6.91267	0.014074
P2	1	7	MRYVASY			6	889.424	GCN2 Bound	0.05	890.381	0.024083	0.393672	0.024083	6.92214	0.021734
P2	1	7	MRYVASY			6	889.424	GCN2 Bound	0.5	890.43	0.013241	0.442857	0.013241	6.94475	0.004913
P2	1	7	MRYVASY			6	889.424	GCN2 Bound	5	890.449	0.001284	0.461178	0.001284	6.94771	0.001576
P2	1	7	MRYVASY			6	889.424	GCN2 Bound	50	890.432	0.016303	0.444495	0.016303	6.96903	0.006162
P2	9	22	LAALGGNSSPSAKD			12	1287.65	Stalk alone	0	1288.33	0	0	0	5.64359	0
P2	9	22	LAALGGNSSPSAKD			12	1287.65	Stalk alone	0.005	1289.97	0.033124	1.64648	0.033124	5.64815	0.002306
P2	9	22	LAALGGNSSPSAKD			12	1287.65	Stalk alone	0.05	1291	0.057206	2.67628	0.057206	5.65339	0.000665
P2	9	22	LAALGGNSSPSAKD			12	1287.65	Stalk alone	0.5	1291.34	0.045714	3.01327	0.045714	5.6675	0.001681
P2	9	22	LAALGGNSSPSAKD			12	1287.65	Stalk alone	5	1291.49	0.01248	3.16457	0.01248	5.6713	0.00126
P2	9	22	LAALGGNSSPSAKD			12	1287.65	Stalk alone	50	1291.94	0.005301	3.61098	0.005301	5.67164	0.00452
P2	9	22	LAALGGNSSPSAKD			12	1287.65	GCN2 Bound	0	1288.33	0	0	0	5.64359	0
P2	9	22	LAALGGNSSPSAKD			12	1287.65	GCN2 Bound	0.005	1290.03	0.029626	1.6995	0.029626	5.60328	0.012156
P2	9	22	LAALGGNSSPSAKD			12	1287.65	GCN2 Bound	0.05	1291.05	0.036534	2.72584	0.036534	5.61348	0.016825
P2	9	22	LAALGGNSSPSAKD			12	1287.65	GCN2 Bound	0.5	1291.3	0.015203	2.96924	0.015203	5.62751	0.005555
P2	9	22	LAALGGNSSPSAKD			12	1287.65	GCN2 Bound	5	1291.51	0.056697	3.18698	0.056697	5.6321	0.003865
P2	9	22	LAALGGNSSPSAKD			12	1287.65	GCN2 Bound	50	1291.92	0.06643	3.5887	0.06643	5.64395	0.001313
P2	9	28	LAALGGNSSPSAKDIKKILD			18	1998.12	Stalk alone	0	1999.22	2.27374e-13	0	0	7.99852	0
P2	9	28	LAALGGNSSPSAKDIKKILD			18	1998.12	Stalk alone	0.005	2000.93	0.071288	1.7139	0.071288	7.98525	0.006536
P2	9	28	LAALGGNSSPSAKDIKKILD			18	1998.12	Stalk alone	0.05	2001.55	0.004176	2.32687	0.004176	7.98449	0.001999
P2	9	28	LAALGGNSSPSAKDIKKILD			18	1998.12	Stalk alone	0.5	2002.15	0.029394	2.92856	0.029394	8.00403	0.000978
P2	9	28	LAALGGNSSPSAKDIKKILD			18	1998.12	Stalk alone	5	2002.45	0.053564	3.22831	0.053564	8.00501	0.000394
P2	9	28	LAALGGNSSPSAKDIKKILD			18	1998.12	Stalk alone	50	2002.73	0.071625	3.50767	0.071625	8.00633	0.00625
P2	9	28	LAALGGNSSPSAKDIKKILD			18	1998.12	GCN2 Bound	0	1999.22	2.27374e-13	0	0	7.99852	0
P2	9	28	LAALGGNSSPSAKDIKKILD			18	1998.12	GCN2 Bound	0.005	2000.91	0.076814	1.68644	0.076814	7.96152	0.015973
P2	9	28	LAALGGNSSPSAKDIKKILD			18	1998.12	GCN2 Bound	0.05	2001.48	0.040807	2.25671	0.040807	7.95899	0.007798
P2	9	28	LAALGGNSSPSAKDIKKILD			18	1998.12	GCN2 Bound	0.5	2002.06	0.024934	2.84294	0.024934	8.00075	0.007079
P2	9	28	LAALGGNSSPSAKDIKKILD			18	1998.12	GCN2 Bound	5	2002.43	0.100758	3.21006	0.100758	7.97143	0.013124
P2	9	28	LAALGGNSSPSAKDIKKILD			18	1998.12	GCN2 Bound	50	2002.67	0.087718	3.45158	0.087718	7.96759	0.006818
P2	9	29	LAALGGNSSPSAKDIKKILDS			19	2085.16	Stalk alone	0	2086.34	0	0	0	8.61363	0
P2	9	29	LAALGGNSSPSAKDIKKILDS			19	2085.16	Stalk alone	0.005	2087.84	0.020011	1.49414	0.020011	8.5898	0.007746
P2	9	29	LAALGGNSSPSAKDIKKILDS			19	2085.16	Stalk alone	0.05	2088.6	0.039386	2.25938	0.039386	8.589	0.003902
P2	9	29	LAALGGNSSPSAKDIKKILDS			19	2085.16	Stalk alone	0.5	2088.88	0.033771	2.53252	0.033771	8.6102	0.001172
P2	9	29	LAALGGNSSPSAKDIKKILDS			19	2085.16	Stalk alone	5	2089.08	0.022768	2.73274	0.022768	8.60996	0.00112
P2	9	29	LAALGGNSSPSAKDIKKILDS			19	2085.16	Stalk alone	50	2089.79	0.046577	3.44846	0.046577	8.61163	0.005239
P2	9	29	LAALGGNSSPSAKDIKKILDS			19	2085.16	GCN2 Bound	0	2086.34	0	0	0	8.61363	0
P2	9	29	LAALGGNSSPSAKDIKKILDS			19	2085.16	GCN2 Bound	0.005	2087.8	0.053029	1.45348	0.053029	8.55748	0.017796
P2	9	29	LAALGGNSSPSAKDIKKILDS			19	2085.16	GCN2 Bound	0.05	2088.15	0.048328	1.80468	0.048328	8.561	0.016822
P2	9	29	LAALGGNSSPSAKDIKKILDS			19	2085.16	GCN2 Bound	0.5	2088.58	0.122616	2.23385	0.122616	8.56645	0.007364
P2	9	29	LAALGGNSSPSAKDIKKILDS			19	2085.16	GCN2 Bound	5	2088.89	0.007229	2.54239	0.007229	8.5603	0.001725
P2	9	29	LAALGGNSSPSAKDIKKILDS			19	2085.16	GCN2 Bound	50	2089.39	0.017665	3.04142	0.017665	8.56871	0.002793
P2	9	34	LAALGGNSSPSAKDIKKILDSVGIEA			24	2554.41	Stalk alone	0	2555.91	0	0	0	11.1043	0
P2	9	34	LAALGGNSSPSAKDIKKILDSVGIEA			24	2554.41	Stalk alone	0.005	2557.58	0.01836	1.67134	0.01836	11.0722	0.009566
P2	9	34	LAALGGNSSPSAKDIKKILDSVGIEA			24	2554.41	Stalk alone	0.05	2558.4	0.07251	2.49037	0.07251	11.0693	0.004467
P2	9	34	LAALGGNSSPSAKDIKKILDSVGIEA			24	2554.41	Stalk alone	0.5	2559.12	0.047664	3.20995	0.047664	11.0901	0.002747
P2	9	34	LAALGGNSSPSAKDIKKILDSVGIEA			24	2554.41	Stalk alone	5	2559.65	0.017941	3.73824	0.017941	11.0849	0.002308
P2	9	34	LAALGGNSSPSAKDIKKILDSVGIEA			24	2554.41	Stalk alone	50	2560.51	0.004713	4.59558	0.004713	11.0869	0.002638
P2	9	34	LAALGGNSSPSAKDIKKILDSVGIEA			24	2554.41	GCN2 Bound	0	2555.91	0	0	0	11.1043	0
P2	9	34	LAALGGNSSPSAKDIKKILDSVGIEA			24	2554.41	GCN2 Bound	0.005	2557.5	0.014648	1.58223	0.014648	11.0803	0.019821
P2	9	34	LAALGGNSSPSAKDIKKILDSVGIEA			24	2554.41	GCN2 Bound	0.05	2558.1	0.080912	2.18297	0.080912	11.0745	0.011769
P2	9	34	LAALGGNSSPSAKDIKKILDSVGIEA			24	2554.41	GCN2 Bound	0.5	2558.94	0.081091	3.03092	0.081091	11.0562	0.009416
P2	9	34	LAALGGNSSPSAKDIKKILDSVGIEA			24	2554.41	GCN2 Bound	5	2559.6	0.063049	3.68911	0.063049	11.04	0.001028
P2	9	34	LAALGGNSSPSAKDIKKILDSVGIEA			24	2554.41	GCN2 Bound	50	2560.38	0.049396	4.46489	0.049396	11.0383	0.004283
P2	9	35	LAALGGNSSPSAKDIKKILDSVGIEAD			25	2669.44	Stalk alone	0	2671	0	0	0	10.8956	0
P2	9	35	LAALGGNSSPSAKDIKKILDSVGIEAD			25	2669.44	Stalk alone	0.005	2672.88	0.006284	1.87908	0.006284	10.8632	0.011303
P2	9	35	LAALGGNSSPSAKDIKKILDSVGIEAD			25	2669.44	Stalk alone	0.05	2673.69	0.089784	2.68473	0.089784	10.8619	0.005091
P2	9	35	LAALGGNSSPSAKDIKKILDSVGIEAD			25	2669.44	Stalk alone	0.5	2674.54	0.011653	3.54224	0.011653	10.8819	0.003062
P2	9	35	LAALGGNSSPSAKDIKKILDSVGIEAD			25	2669.44	Stalk alone	5	2675.01	0.021732	4.01367	0.021732	10.8805	0.003171
P2	9	35	LAALGGNSSPSAKDIKKILDSVGIEAD			25	2669.44	Stalk alone	50	2675.78	0.010369	4.78292	0.010369	10.8812	0.00316
P2	9	35	LAALGGNSSPSAKDIKKILDSVGIEAD			25	2669.44	GCN2 Bound	0	2671	0	0	0	10.8956	0
P2	9	35	LAALGGNSSPSAKDIKKILDSVGIEAD			25	2669.44	GCN2 Bound	0.005	2672.59	0.010888	1.59319	0.010888	10.8745	0.019408
P2	9	35	LAALGGNSSPSAKDIKKILDSVGIEAD			25	2669.44	GCN2 Bound	0.05	2673.18	0.085894	2.18035	0.085894	10.8695	0.012277
P2	9	35	LAALGGNSSPSAKDIKKILDSVGIEAD			25	2669.44	GCN2 Bound	0.5	2674.16	0.13979	3.15956	0.13979	10.8542	0.009113
P2	9	35	LAALGGNSSPSAKDIKKILDSVGIEAD			25	2669.44	GCN2 Bound	5	2674.78	0.051241	3.77602	0.051241	10.84	0.001371
P2	9	35	LAALGGNSSPSAKDIKKILDSVGIEAD			25	2669.44	GCN2 Bound	50	2675.53	0.029699	4.52595	0.029699	10.838	0.004475
P2	10	29	AALGGNSSPSAKDIKKILDS			18	1972.07	Stalk alone	0	1973.25	2.27374e-13	0	0	8.14039	0
P2	10	29	AALGGNSSPSAKDIKKILDS			18	1972.07	Stalk alone	0.005	1974.5	0.039555	1.24876	0.039555	8.11955	0.006041
P2	10	29	AALGGNSSPSAKDIKKILDS			18	1972.07	Stalk alone	0.05	1975.09	0.010927	1.83374	0.010927	8.12159	0.00437
P2	10	29	AALGGNSSPSAKDIKKILDS			18	1972.07	Stalk alone	0.5	1975.56	0.037387	2.30648	0.037387	8.14072	0.002038
P2	10	29	AALGGNSSPSAKDIKKILDS			18	1972.07	Stalk alone	5	1976.22	0.03473	2.96328	0.03473	8.14391	0.000855
P2	10	29	AALGGNSSPSAKDIKKILDS			18	1972.07	Stalk alone	50	1976.69	0.005886	3.43474	0.005886	8.14271	0.005886
P2	10	29	AALGGNSSPSAKDIKKILDS			18	1972.07	GCN2 Bound	0	1973.25	2.27374e-13	0	0	8.14039	0
P2	10	29	AALGGNSSPSAKDIKKILDS			18	1972.07	GCN2 Bound	0.005	1974.45	0.05661	1.20178	0.05661	8.08535	0.017056
P2	10	29	AALGGNSSPSAKDIKKILDS			18	1972.07	GCN2 Bound	0.05	1975.08	0.071859	1.8248	0.071859	8.08499	0.014457
P2	10	29	AALGGNSSPSAKDIKKILDS			18	1972.07	GCN2 Bound	0.5	1975.6	0.054972	2.35274	0.054972	8.09533	0.007814
P2	10	29	AALGGNSSPSAKDIKKILDS			18	1972.07	GCN2 Bound	5	1976.22	0.022191	2.96962	0.022191	8.08698	0.00316
P2	10	29	AALGGNSSPSAKDIKKILDS			18	1972.07	GCN2 Bound	50	1976.68	0.018578	3.4322	0.018578	8.09406	0.005113
P2	10	31	AALGGNSSPSAKDIKKILDSVG			20	2128.16	Stalk alone	0	2129.29	0.022572	0	0	9.41311	0.002289
P2	10	31	AALGGNSSPSAKDIKKILDSVG			20	2128.16	Stalk alone	0.005	2130.76	0.03883	1.47214	0.044914	9.39061	0.008807
P2	10	31	AALGGNSSPSAKDIKKILDSVG			20	2128.16	Stalk alone	0.05	2131.5	0.078761	2.20396	0.081932	9.39045	0.00422
P2	10	31	AALGGNSSPSAKDIKKILDSVG			20	2128.16	Stalk alone	0.5	2132	0.024874	2.70621	0.033589	9.41106	0.001477
P2	10	31	AALGGNSSPSAKDIKKILDSVG			20	2128.16	Stalk alone	5	2132.34	0.035727	3.05135	0.04226	9.41027	0.001906
P2	10	31	AALGGNSSPSAKDIKKILDSVG			20	2128.16	Stalk alone	50	2132.98	0.034677	3.68721	0.041376	9.41245	0.005435
P2	10	31	AALGGNSSPSAKDIKKILDSVG			20	2128.16	GCN2 Bound	0	2129.29	0.022572	0	0	9.41311	0.002289
P2	10	31	AALGGNSSPSAKDIKKILDSVG			20	2128.16	GCN2 Bound	0.005	2130.61	0.031873	1.31836	0.039056	9.36946	0.018262
P2	10	31	AALGGNSSPSAKDIKKILDSVG			20	2128.16	GCN2 Bound	0.05	2131.12	0.091978	1.83108	0.094708	9.3717	0.016677
P2	10	31	AALGGNSSPSAKDIKKILDSVG			20	2128.16	GCN2 Bound	0.5	2131.7	0.043872	2.40368	0.049338	9.37312	0.00882
P2	10	31	AALGGNSSPSAKDIKKILDSVG			20	2128.16	GCN2 Bound	5	2132.09	0.04606	2.801	0.051294	9.36411	0.000479
P2	10	31	AALGGNSSPSAKDIKKILDSVG			20	2128.16	GCN2 Bound	50	2132.84	0.05708	3.54953	0.061381	9.36915	0.002867
P2	10	35	AALGGNSSPSAKDIKKILDSVGIEAD			24	2556.35	Stalk alone	0	2557.93	0	0	0	10.6222	0
P2	10	35	AALGGNSSPSAKDIKKILDSVGIEAD			24	2556.35	Stalk alone	0.005	2559.56	0.008099	1.62858	0.008099	10.5939	0.009535
P2	10	35	AALGGNSSPSAKDIKKILDSVGIEAD			24	2556.35	Stalk alone	0.05	2560.26	0.09708	2.33326	0.09708	10.5928	0.004752
P2	10	35	AALGGNSSPSAKDIKKILDSVGIEAD			24	2556.35	Stalk alone	0.5	2561.13	0.049163	3.19612	0.049163	10.6134	0.001455
P2	10	35	AALGGNSSPSAKDIKKILDSVGIEAD			24	2556.35	Stalk alone	5	2561.55	0.020576	3.62006	0.020576	10.6111	0.00144
P2	10	35	AALGGNSSPSAKDIKKILDSVGIEAD			24	2556.35	Stalk alone	50	2562.13	0.01639	4.20263	0.01639	10.6121	0.004909
P2	10	35	AALGGNSSPSAKDIKKILDSVGIEAD			24	2556.35	GCN2 Bound	0	2557.93	0	0	0	10.6222	0
P2	10	35	AALGGNSSPSAKDIKKILDSVGIEAD			24	2556.35	GCN2 Bound	0.005	2559.55	0.060788	1.61448	0.060788	10.6092	0.017569
P2	10	35	AALGGNSSPSAKDIKKILDSVGIEAD			24	2556.35	GCN2 Bound	0.05	2559.94	0.065567	2.00349	0.065567	10.6078	0.0131
P2	10	35	AALGGNSSPSAKDIKKILDSVGIEAD			24	2556.35	GCN2 Bound	0.5	2560.46	0.02312	2.52617	0.02312	10.5888	0.009714
P2	10	35	AALGGNSSPSAKDIKKILDSVGIEAD			24	2556.35	GCN2 Bound	5	2560.65	0.034226	2.71872	0.034226	10.5729	0.001133
P2	10	35	AALGGNSSPSAKDIKKILDSVGIEAD			24	2556.35	GCN2 Bound	50	2561.91	0.076451	3.97605	0.076451	10.5698	0.003933
P2	10	39	AALGGNSSPSAKDIKKILDSVGIEADDDRL			28	3055.59	Stalk alone	0	3057.32	0	0	0	10.5393	0
P2	10	39	AALGGNSSPSAKDIKKILDSVGIEADDDRL			28	3055.59	Stalk alone	0.005	3059.11	0.033409	1.78786	0.033409	10.5108	0.011081
P2	10	39	AALGGNSSPSAKDIKKILDSVGIEADDDRL			28	3055.59	Stalk alone	0.05	3059.86	0.052885	2.53794	0.052885	10.5116	0.005856
P2	10	39	AALGGNSSPSAKDIKKILDSVGIEADDDRL			28	3055.59	Stalk alone	0.5	3060.94	0.023641	3.62134	0.023641	10.5327	0.002453
P2	10	39	AALGGNSSPSAKDIKKILDSVGIEADDDRL			28	3055.59	Stalk alone	5	3061.53	0.036497	4.21012	0.036497	10.53	0.001205
P2	10	39	AALGGNSSPSAKDIKKILDSVGIEADDDRL			28	3055.59	Stalk alone	50	3062.38	0.022053	5.05388	0.022053	10.5338	0.005104
P2	10	39	AALGGNSSPSAKDIKKILDSVGIEADDDRL			28	3055.59	GCN2 Bound	0	3057.32	0	0	0	10.5393	0
P2	10	39	AALGGNSSPSAKDIKKILDSVGIEADDDRL			28	3055.59	GCN2 Bound	0.005	3059.05	0.037396	1.72277	0.037396	10.5208	0.018958
P2	10	39	AALGGNSSPSAKDIKKILDSVGIEADDDRL			28	3055.59	GCN2 Bound	0.05	3059.66	0.103516	2.33511	0.103516	10.5165	0.011853
P2	10	39	AALGGNSSPSAKDIKKILDSVGIEADDDRL			28	3055.59	GCN2 Bound	0.5	3060.81	0.021233	3.48687	0.021233	10.5014	0.010257
P2	10	39	AALGGNSSPSAKDIKKILDSVGIEADDDRL			28	3055.59	GCN2 Bound	5	3061.37	0.024732	4.04424	0.024732	10.4873	0.00146
P2	10	39	AALGGNSSPSAKDIKKILDSVGIEADDDRL			28	3055.59	GCN2 Bound	50	3062.12	0.020251	4.79593	0.020251	10.4866	0.003764
P2	11	31	ALGGNSSPSAKDIKKILDSVG			19	2057.12	Stalk alone	0	2058.32	0	0	0	9.37897	0
P2	11	31	ALGGNSSPSAKDIKKILDSVG			19	2057.12	Stalk alone	0.005	2059.65	0.039591	1.33329	0.039591	9.35801	0.008895
P2	11	31	ALGGNSSPSAKDIKKILDSVG			19	2057.12	Stalk alone	0.05	2060.3	0.013575	1.98206	0.013575	9.35859	0.003915
P2	11	31	ALGGNSSPSAKDIKKILDSVG			19	2057.12	Stalk alone	0.5	2060.77	0.011987	2.44896	0.011987	9.37921	0.000882
P2	11	31	ALGGNSSPSAKDIKKILDSVG			19	2057.12	Stalk alone	5	2061.09	0.01908	2.77341	0.01908	9.37828	0.001049
P2	11	31	ALGGNSSPSAKDIKKILDSVG			19	2057.12	Stalk alone	50	2061.78	0.009018	3.45846	0.009018	9.38072	0.004803
P2	11	31	ALGGNSSPSAKDIKKILDSVG			19	2057.12	GCN2 Bound	0	2058.32	0	0	0	9.37897	0
P2	11	31	ALGGNSSPSAKDIKKILDSVG			19	2057.12	GCN2 Bound	0.005	2059.55	0.027882	1.22819	0.027882	9.34232	0.018156
P2	11	31	ALGGNSSPSAKDIKKILDSVG			19	2057.12	GCN2 Bound	0.05	2060.08	0.044607	1.76507	0.044607	9.34444	0.016366
P2	11	31	ALGGNSSPSAKDIKKILDSVG			19	2057.12	GCN2 Bound	0.5	2060.57	0.003361	2.25291	0.003361	9.3437	0.008673
P2	11	31	ALGGNSSPSAKDIKKILDSVG			19	2057.12	GCN2 Bound	5	2060.94	0.024597	2.62272	0.024597	9.33403	0.000401
P2	11	31	ALGGNSSPSAKDIKKILDSVG			19	2057.12	GCN2 Bound	50	2061.53	0.030191	3.21682	0.030191	9.33883	0.003169
P2	11	33	ALGGNSSPSAKDIKKILDSVGIE			21	2299.25	Stalk alone	0	2300.57	0	0	0	10.5869	0
P2	11	33	ALGGNSSPSAKDIKKILDSVGIE			21	2299.25	Stalk alone	0.005	2301.95	0.026731	1.3775	0.026731	10.5558	0.010433
P2	11	33	ALGGNSSPSAKDIKKILDSVGIE			21	2299.25	Stalk alone	0.05	2302.66	0.005551	2.08813	0.005551	10.555	0.005579
P2	11	33	ALGGNSSPSAKDIKKILDSVGIE			21	2299.25	Stalk alone	0.5	2303.17	0.005207	2.59735	0.005207	10.5771	0.002721
P2	11	33	ALGGNSSPSAKDIKKILDSVGIE			21	2299.25	Stalk alone	5	2303.58	0.002676	3.01092	0.002676	10.5737	0.001729
P2	11	33	ALGGNSSPSAKDIKKILDSVGIE			21	2299.25	Stalk alone	50	2304.23	0.001295	3.65859	0.001295	10.5761	0.004743
P2	11	33	ALGGNSSPSAKDIKKILDSVGIE			21	2299.25	GCN2 Bound	0	2300.57	0	0	0	10.5869	0
P2	11	33	ALGGNSSPSAKDIKKILDSVGIE			21	2299.25	GCN2 Bound	0.005	2301.86	0.031352	1.28805	0.031352	10.5604	0.018568
P2	11	33	ALGGNSSPSAKDIKKILDSVGIE			21	2299.25	GCN2 Bound	0.05	2302.29	0.024833	1.71479	0.024833	10.5584	0.012624
P2	11	33	ALGGNSSPSAKDIKKILDSVGIE			21	2299.25	GCN2 Bound	0.5	2302.94	0.017086	2.36562	0.017086	10.5462	0.009625
P2	11	33	ALGGNSSPSAKDIKKILDSVGIE			21	2299.25	GCN2 Bound	5	2303.43	0.005483	2.85578	0.005483	10.5313	0.001611
P2	11	33	ALGGNSSPSAKDIKKILDSVGIE			21	2299.25	GCN2 Bound	50	2304.16	0.016078	3.59097	0.016078	10.5294	0.004672
P2	12	31	LGGNSSPSAKDIKKILDSVG			18	1986.09	Stalk alone	0	1987.22	0	0	0	9.76671	0
P2	12	31	LGGNSSPSAKDIKKILDSVG			18	1986.09	Stalk alone	0.005	1988.62	0.028711	1.39739	0.028711	9.74922	0.012247
P2	12	31	LGGNSSPSAKDIKKILDSVG			18	1986.09	Stalk alone	0.05	1989.15	0.017378	1.92956	0.017378	9.74804	0.006688
P2	12	31	LGGNSSPSAKDIKKILDSVG			18	1986.09	Stalk alone	0.5	1989.38	0.020797	2.15522	0.020797	9.7658	0.001244
P2	12	31	LGGNSSPSAKDIKKILDSVG			18	1986.09	Stalk alone	5	1989.69	0.028528	2.47389	0.028528	9.76273	0.002567
P2	12	31	LGGNSSPSAKDIKKILDSVG			18	1986.09	Stalk alone	50	1990.3	0.040965	3.07948	0.040965	9.76461	0.005564
P2	12	31	LGGNSSPSAKDIKKILDSVG			18	1986.09	GCN2 Bound	0	1987.22	0	0	0	9.76671	0
P2	12	31	LGGNSSPSAKDIKKILDSVG			18	1986.09	GCN2 Bound	0.005	1988.17	0.034543	0.952991	0.034543	9.72969	0.024429
P2	12	31	LGGNSSPSAKDIKKILDSVG			18	1986.09	GCN2 Bound	0.05	1988.78	0.002376	1.5617	0.002376	9.73103	0.01601
P2	12	31	LGGNSSPSAKDIKKILDSVG			18	1986.09	GCN2 Bound	0.5	1989.34	0.027188	2.11708	0.027188	9.72036	0.008401
P2	12	31	LGGNSSPSAKDIKKILDSVG			18	1986.09	GCN2 Bound	5	1989.54	0.028348	2.32105	0.028348	9.70941	0.002113
P2	12	31	LGGNSSPSAKDIKKILDSVG			18	1986.09	GCN2 Bound	50	1990.16	0.01861	2.94071	0.01861	9.71743	0.003055
P2	12	33	LGGNSSPSAKDIKKILDSVGIE			20	2228.21	Stalk alone	0	2229.49	0	0	0	10.6194	0
P2	12	33	LGGNSSPSAKDIKKILDSVGIE			20	2228.21	Stalk alone	0.005	2230.56	0.00611	1.0697	0.00611	10.5871	0.011392
P2	12	33	LGGNSSPSAKDIKKILDSVGIE			20	2228.21	Stalk alone	0.05	2231.04	0.014908	1.55206	0.014908	10.5851	0.005598
P2	12	33	LGGNSSPSAKDIKKILDSVGIE			20	2228.21	Stalk alone	0.5	2231.16	0.012923	1.67545	0.012923	10.6057	0.003246
P2	12	33	LGGNSSPSAKDIKKILDSVGIE			20	2228.21	Stalk alone	5	2231.37	0.012299	1.88251	0.012299	10.6028	0.001224
P2	12	33	LGGNSSPSAKDIKKILDSVGIE			20	2228.21	Stalk alone	50	2231.61	0.008403	2.12165	0.008403	10.6025	0.005242
P2	12	33	LGGNSSPSAKDIKKILDSVGIE			20	2228.21	GCN2 Bound	0	2229.49	0	0	0	10.6194	0
P2	12	33	LGGNSSPSAKDIKKILDSVGIE			20	2228.21	GCN2 Bound	0.005	2230.54	0.020654	1.0503	0.020654	10.5825	0.01986
P2	12	33	LGGNSSPSAKDIKKILDSVGIE			20	2228.21	GCN2 Bound	0.05	2231.05	0.012363	1.56251	0.012363	10.5837	0.012692
P2	12	33	LGGNSSPSAKDIKKILDSVGIE			20	2228.21	GCN2 Bound	0.5	2231.36	0.012993	1.86727	0.012993	10.5717	0.01101
P2	12	33	LGGNSSPSAKDIKKILDSVGIE			20	2228.21	GCN2 Bound	5	2231.49	0.006305	2.00414	0.006305	10.5577	0.001944
P2	12	33	LGGNSSPSAKDIKKILDSVGIE			20	2228.21	GCN2 Bound	50	2231.82	0.014962	2.32981	0.014962	10.5543	0.004217
P2	13	31	GGNSSPSAKDIKKILDSVG			17	1873	Stalk alone	0	1874.02	0	0	0	9.40536	0
P2	13	31	GGNSSPSAKDIKKILDSVG			17	1873	Stalk alone	0.005	1875.29	0.012811	1.27736	0.012811	9.38743	0.008837
P2	13	31	GGNSSPSAKDIKKILDSVG			17	1873	Stalk alone	0.05	1875.87	0.033785	1.8499	0.033785	9.38661	0.003672
P2	13	31	GGNSSPSAKDIKKILDSVG			17	1873	Stalk alone	0.5	1876.13	0.010773	2.10927	0.010773	9.40565	0.000529
P2	13	31	GGNSSPSAKDIKKILDSVG			17	1873	Stalk alone	5	1876.46	0.013357	2.44499	0.013357	9.40678	0.001341
P2	13	31	GGNSSPSAKDIKKILDSVG			17	1873	Stalk alone	50	1877	0.009421	2.97872	0.009421	9.40757	0.005813
P2	13	31	GGNSSPSAKDIKKILDSVG			17	1873	GCN2 Bound	0	1874.02	0	0	0	9.40536	0
P2	13	31	GGNSSPSAKDIKKILDSVG			17	1873	GCN2 Bound	0.005	1875.3	0.006699	1.28133	0.006699	9.3641	0.018791
P2	13	31	GGNSSPSAKDIKKILDSVG			17	1873	GCN2 Bound	0.05	1875.85	0.023954	1.83026	0.023954	9.36643	0.015687
P2	13	31	GGNSSPSAKDIKKILDSVG			17	1873	GCN2 Bound	0.5	1876.05	0.009642	2.03586	0.009642	9.36766	0.008987
P2	13	31	GGNSSPSAKDIKKILDSVG			17	1873	GCN2 Bound	5	1876.24	0.004075	2.22074	0.004075	9.35903	0.000201
P2	13	31	GGNSSPSAKDIKKILDSVG			17	1873	GCN2 Bound	50	1876.99	0.013086	2.97236	0.013086	9.36449	0.003333
P2	13	32	GGNSSPSAKDIKKILDSVGI			18	1986.09	Stalk alone	0	1987.26	0	0	0	9.41558	0
P2	13	32	GGNSSPSAKDIKKILDSVGI			18	1986.09	Stalk alone	0.005	1988.59	0.02053	1.32637	0.02053	9.39243	0.008815
P2	13	32	GGNSSPSAKDIKKILDSVGI			18	1986.09	Stalk alone	0.05	1989.2	0.020843	1.93311	0.020843	9.39326	0.003536
P2	13	32	GGNSSPSAKDIKKILDSVGI			18	1986.09	Stalk alone	0.5	1989.58	0.013326	2.3174	0.013326	9.41332	0.002087
P2	13	32	GGNSSPSAKDIKKILDSVGI			18	1986.09	Stalk alone	5	1989.82	0.018633	2.55923	0.018633	9.41301	0.0017
P2	13	32	GGNSSPSAKDIKKILDSVGI			18	1986.09	Stalk alone	50	1990.5	0.01905	3.23844	0.01905	9.41624	0.005144
P2	13	32	GGNSSPSAKDIKKILDSVGI			18	1986.09	GCN2 Bound	0	1987.26	0	0	0	9.41558	0
P2	13	32	GGNSSPSAKDIKKILDSVGI			18	1986.09	GCN2 Bound	0.005	1988.5	0.008464	1.23756	0.008464	9.37134	0.018209
P2	13	32	GGNSSPSAKDIKKILDSVGI			18	1986.09	GCN2 Bound	0.05	1988.93	0.00618	1.66142	0.00618	9.37247	0.016652
P2	13	32	GGNSSPSAKDIKKILDSVGI			18	1986.09	GCN2 Bound	0.5	1989.46	0.010616	2.19758	0.010616	9.37528	0.008788
P2	13	32	GGNSSPSAKDIKKILDSVGI			18	1986.09	GCN2 Bound	5	1989.75	0.004529	2.48645	0.004529	9.36597	0.000471
P2	13	32	GGNSSPSAKDIKKILDSVGI			18	1986.09	GCN2 Bound	50	1990.43	0.03063	3.16275	0.03063	9.37062	0.003535
P2	17	28	SPSAKDIKKILD			10	1314.76	Stalk alone	0	1315.47	0	0	0	6.08656	0
P2	17	28	SPSAKDIKKILD			10	1314.76	Stalk alone	0.005	1316.01	0.008146	0.545147	0.008146	6.09992	0.002797
P2	17	28	SPSAKDIKKILD			10	1314.76	Stalk alone	0.05	1316.18	0.027413	0.715425	0.027413	6.10654	0.002352
P2	17	28	SPSAKDIKKILD			10	1314.76	Stalk alone	0.5	1316.72	0.01813	1.24903	0.01813	6.1251	0.001465
P2	17	28	SPSAKDIKKILD			10	1314.76	Stalk alone	5	1317.14	0.004898	1.67234	0.004898	6.12925	0.00175
P2	17	28	SPSAKDIKKILD			10	1314.76	Stalk alone	50	1317.5	0.021874	2.03602	0.021874	6.13318	0.005503
P2	17	28	SPSAKDIKKILD			10	1314.76	GCN2 Bound	0	1315.47	0	0	0	6.08656	0
P2	17	28	SPSAKDIKKILD			10	1314.76	GCN2 Bound	0.005	1316.03	0.014458	0.566062	0.014458	6.04276	0.015037
P2	17	28	SPSAKDIKKILD			10	1314.76	GCN2 Bound	0.05	1316.2	0.015222	0.728747	0.015222	6.05037	0.021061
P2	17	28	SPSAKDIKKILD			10	1314.76	GCN2 Bound	0.5	1316.71	0.024135	1.24332	0.024135	6.06937	0.004963
P2	17	28	SPSAKDIKKILD			10	1314.76	GCN2 Bound	5	1317.14	0.009257	1.67693	0.009257	6.07692	0.002413
P2	17	28	SPSAKDIKKILD			10	1314.76	GCN2 Bound	50	1317.5	0.024498	2.03428	0.024498	6.09175	0.000847
P2	23	44	IKKILDSVGIEADDDRLNKVIS	Phosphoryl STY (22)		21	2521.33	Stalk alone	0	2522.82	0	0	0	10.8764	0
P2	23	44	IKKILDSVGIEADDDRLNKVIS	Phosphoryl STY (22)		21	2521.33	Stalk alone	0.005	2524.46	0.074797	1.6461	0.074797	10.8531	0.009761
P2	23	44	IKKILDSVGIEADDDRLNKVIS	Phosphoryl STY (22)		21	2521.33	Stalk alone	0.05	2525.14	0.029545	2.32364	0.029545	10.8511	0.005701
P2	23	44	IKKILDSVGIEADDDRLNKVIS	Phosphoryl STY (22)		21	2521.33	Stalk alone	0.5	2525.51	0.034036	2.6926	0.034036	10.8742	0.003399
P2	23	44	IKKILDSVGIEADDDRLNKVIS	Phosphoryl STY (22)		21	2521.33	Stalk alone	5	2526.15	0.029365	3.32675	0.029365	10.8706	0.00285
P2	23	44	IKKILDSVGIEADDDRLNKVIS	Phosphoryl STY (22)		21	2521.33	Stalk alone	50	2526.86	0.002729	4.04162	0.002729	10.8715	0.003584
P2	23	44	IKKILDSVGIEADDDRLNKVIS	Phosphoryl STY (22)		21	2521.33	GCN2 Bound	0	2522.82	0	0	0	10.8764	0
P2	23	44	IKKILDSVGIEADDDRLNKVIS	Phosphoryl STY (22)		21	2521.33	GCN2 Bound	0.005	2524.51	0.032208	1.69404	0.032208	10.8651	0.017954
P2	23	44	IKKILDSVGIEADDDRLNKVIS	Phosphoryl STY (22)		21	2521.33	GCN2 Bound	0.05	2524.78	0.026094	1.9569	0.026094	10.8629	0.01568
P2	23	44	IKKILDSVGIEADDDRLNKVIS	Phosphoryl STY (22)		21	2521.33	GCN2 Bound	0.5	2525.28	0.011313	2.4589	0.011313	10.8487	0.009702
P2	23	44	IKKILDSVGIEADDDRLNKVIS	Phosphoryl STY (22)		21	2521.33	GCN2 Bound	5	2525.89	0.022015	3.06779	0.022015	10.8326	0.00112
P2	23	44	IKKILDSVGIEADDDRLNKVIS	Phosphoryl STY (22)		21	2521.33	GCN2 Bound	50	2526.54	0.024374	3.7193	0.024374	10.8326	0.001911
P2	24	42	KKILDSVGIEADDDRLNKV			18	2128.16	Stalk alone	0	2129.33	0	0	0	9.67126	0
P2	24	42	KKILDSVGIEADDDRLNKV			18	2128.16	Stalk alone	0.005	2130.84	0.025413	1.5084	0.025413	9.63602	0.009626
P2	24	42	KKILDSVGIEADDDRLNKV			18	2128.16	Stalk alone	0.05	2131.51	0.029844	2.1832	0.029844	9.6368	0.004444
P2	24	42	KKILDSVGIEADDDRLNKV			18	2128.16	Stalk alone	0.5	2132.11	0.035704	2.77842	0.035704	9.65819	0.001165
P2	24	42	KKILDSVGIEADDDRLNKV			18	2128.16	Stalk alone	5	2132.52	0.030314	3.18818	0.030314	9.65459	0.000861
P2	24	42	KKILDSVGIEADDDRLNKV			18	2128.16	Stalk alone	50	2133.15	0.015138	3.82201	0.015138	9.65594	0.003998
P2	24	42	KKILDSVGIEADDDRLNKV			18	2128.16	GCN2 Bound	0	2129.33	0	0	0	9.67126	0
P2	24	42	KKILDSVGIEADDDRLNKV			18	2128.16	GCN2 Bound	0.005	2130.69	0.024578	1.35799	0.024578	9.61434	0.019544
P2	24	42	KKILDSVGIEADDDRLNKV			18	2128.16	GCN2 Bound	0.05	2131.22	0.023419	1.89322	0.023419	9.61775	0.016675
P2	24	42	KKILDSVGIEADDDRLNKV			18	2128.16	GCN2 Bound	0.5	2131.86	0.035215	2.53141	0.035215	9.61467	0.009205
P2	24	42	KKILDSVGIEADDDRLNKV			18	2128.16	GCN2 Bound	5	2132.31	0.029192	2.98019	0.029192	9.60463	0.001267
P2	24	42	KKILDSVGIEADDDRLNKV			18	2128.16	GCN2 Bound	50	2133.21	0.023919	3.88244	0.023919	9.60679	0.00324
P2	24	44	KKILDSVGIEADDDRLNKVIS	Phosphoryl STY (21)		20	2408.24	Stalk alone	0	2409.67	0	0	0	10.6175	0
P2	24	44	KKILDSVGIEADDDRLNKVIS	Phosphoryl STY (21)		20	2408.24	Stalk alone	0.005	2410.79	0.017487	1.1222	0.017487	10.5917	0.010374
P2	24	44	KKILDSVGIEADDDRLNKVIS	Phosphoryl STY (21)		20	2408.24	Stalk alone	0.05	2411.83	0.068446	2.1661	0.068446	10.5905	0.00443
P2	24	44	KKILDSVGIEADDDRLNKVIS	Phosphoryl STY (21)		20	2408.24	Stalk alone	0.5	2412.5	0.029834	2.8365	0.029834	10.6117	0.001989
P2	24	44	KKILDSVGIEADDDRLNKVIS	Phosphoryl STY (21)		20	2408.24	Stalk alone	5	2412.81	0.026413	3.14562	0.026413	10.6086	0.002578
P2	24	44	KKILDSVGIEADDDRLNKVIS	Phosphoryl STY (21)		20	2408.24	Stalk alone	50	2412.94	0.037684	3.27438	0.037684	10.6098	0.003725
P2	24	44	KKILDSVGIEADDDRLNKVIS	Phosphoryl STY (21)		20	2408.24	GCN2 Bound	0	2409.67	0	0	0	10.6175	0
P2	24	44	KKILDSVGIEADDDRLNKVIS	Phosphoryl STY (21)		20	2408.24	GCN2 Bound	0.005	2410.68	0.026054	1.01671	0.026054	10.5838	0.019639
P2	24	44	KKILDSVGIEADDDRLNKVIS	Phosphoryl STY (21)		20	2408.24	GCN2 Bound	0.05	2411.67	0.013931	2.00059	0.013931	10.5834	0.011796
P2	24	44	KKILDSVGIEADDDRLNKVIS	Phosphoryl STY (21)		20	2408.24	GCN2 Bound	0.5	2412.25	0.041234	2.57876	0.041234	10.5728	0.008715
P2	24	44	KKILDSVGIEADDDRLNKVIS	Phosphoryl STY (21)		20	2408.24	GCN2 Bound	5	2412.45	0.029914	2.7799	0.029914	10.5507	0.014604
P2	24	44	KKILDSVGIEADDDRLNKVIS	Phosphoryl STY (21)		20	2408.24	GCN2 Bound	50	2412.86	0.063204	3.19189	0.063204	10.5632	0.004496
P2	32	45	IEADDDRLNKVISE			13	1616.81	Stalk alone	0	1617.71	0	0	0	7.10643	0
P2	32	45	IEADDDRLNKVISE			13	1616.81	Stalk alone	0.005	1618.34	0.013849	0.636638	0.013849	7.0983	0.006088
P2	32	45	IEADDDRLNKVISE			13	1616.81	Stalk alone	0.05	1618.56	0.036079	0.852389	0.036079	7.10054	0.001239
P2	32	45	IEADDDRLNKVISE			13	1616.81	Stalk alone	0.5	1619.04	0.023283	1.33081	0.023283	7.12155	0.001134
P2	32	45	IEADDDRLNKVISE			13	1616.81	Stalk alone	5	1619.31	0.015346	1.60302	0.015346	7.12306	5.72421e-05
P2	32	45	IEADDDRLNKVISE			13	1616.81	Stalk alone	50	1619.75	0.017145	2.04285	0.017145	7.12505	0.006579
P2	32	45	IEADDDRLNKVISE			13	1616.81	GCN2 Bound	0	1617.71	0	0	0	7.10643	0
P2	32	45	IEADDDRLNKVISE			13	1616.81	GCN2 Bound	0.005	1618.32	0.010006	0.613053	0.010006	7.06485	0.017063
P2	32	45	IEADDDRLNKVISE			13	1616.81	GCN2 Bound	0.05	1618.45	0.021714	0.737885	0.021714	7.06682	0.01944
P2	32	45	IEADDDRLNKVISE			13	1616.81	GCN2 Bound	0.5	1618.94	0.022017	1.23503	0.022017	7.07763	0.006443
P2	32	45	IEADDDRLNKVISE			13	1616.81	GCN2 Bound	5	1619.15	0.004884	1.44203	0.004884	7.07609	0.002082
P2	32	45	IEADDDRLNKVISE			13	1616.81	GCN2 Bound	50	1619.62	0.027281	1.91166	0.027281	7.08456	0.002773
P2	32	53	IEADDDRLNKVISELNGKNIED			21	2500.25	Stalk alone	0	2501.68	0	0	0	9.29802	0
P2	32	53	IEADDDRLNKVISELNGKNIED			21	2500.25	Stalk alone	0.005	2503.71	0.006084	2.03342	0.006084	9.25899	0.00998
P2	32	53	IEADDDRLNKVISELNGKNIED			21	2500.25	Stalk alone	0.05	2504.49	0.044145	2.81039	0.044145	9.25798	0.003526
P2	32	53	IEADDDRLNKVISELNGKNIED			21	2500.25	Stalk alone	0.5	2505.49	0.022102	3.81644	0.022102	9.27628	0.00083
P2	32	53	IEADDDRLNKVISELNGKNIED			21	2500.25	Stalk alone	5	2505.94	0.024358	4.2574	0.024358	9.27274	0.001271
P2	32	53	IEADDDRLNKVISELNGKNIED			21	2500.25	Stalk alone	50	2507.31	0.024766	5.63434	0.024766	9.26731	0.005212
P2	32	53	IEADDDRLNKVISELNGKNIED			21	2500.25	GCN2 Bound	0	2501.68	0	0	0	9.29802	0
P2	32	53	IEADDDRLNKVISELNGKNIED			21	2500.25	GCN2 Bound	0.005	2503.51	0.024202	1.8339	0.024202	9.24061	0.019022
P2	32	53	IEADDDRLNKVISELNGKNIED			21	2500.25	GCN2 Bound	0.05	2504.29	0.037606	2.61621	0.037606	9.24038	0.015031
P2	32	53	IEADDDRLNKVISELNGKNIED			21	2500.25	GCN2 Bound	0.5	2505.45	0.046482	3.76966	0.046482	9.23681	0.008464
P2	32	53	IEADDDRLNKVISELNGKNIED			21	2500.25	GCN2 Bound	5	2505.97	0.039681	4.2899	0.039681	9.22431	0.000773
P2	32	53	IEADDDRLNKVISELNGKNIED			21	2500.25	GCN2 Bound	50	2507.29	0.037096	5.61074	0.037096	9.22262	0.003212
P2	32	56	IEADDDRLNKVISELNGKNIEDVIA			24	2783.44	Stalk alone	0	2784.98	4.54747e-13	0	0	10.3832	0
P2	32	56	IEADDDRLNKVISELNGKNIEDVIA			24	2783.44	Stalk alone	0.005	2787.33	0.024251	2.35346	0.024251	10.3478	0.00947
P2	32	56	IEADDDRLNKVISELNGKNIEDVIA			24	2783.44	Stalk alone	0.05	2788.18	0.091665	3.19885	0.091665	10.345	0.004404
P2	32	56	IEADDDRLNKVISELNGKNIEDVIA			24	2783.44	Stalk alone	0.5	2789.33	0.030692	4.35021	0.030692	10.3648	0.001811
P2	32	56	IEADDDRLNKVISELNGKNIEDVIA			24	2783.44	Stalk alone	5	2789.83	0.045204	4.85406	0.045204	10.3591	0.001043
P2	32	56	IEADDDRLNKVISELNGKNIEDVIA			24	2783.44	Stalk alone	50	2791.33	0.045543	6.3463	0.045543	10.3572	0.003974
P2	32	56	IEADDDRLNKVISELNGKNIEDVIA			24	2783.44	GCN2 Bound	0	2784.98	4.54747e-13	0	0	10.3832	0
P2	32	56	IEADDDRLNKVISELNGKNIEDVIA			24	2783.44	GCN2 Bound	0.005	2787.4	0.035728	2.41789	0.035728	10.3457	0.019579
P2	32	56	IEADDDRLNKVISELNGKNIEDVIA			24	2783.44	GCN2 Bound	0.05	2788.08	0.043007	3.10008	0.043007	10.342	0.012207
P2	32	56	IEADDDRLNKVISELNGKNIEDVIA			24	2783.44	GCN2 Bound	0.5	2789.32	0.013491	4.34146	0.013491	10.3281	0.009352
P2	32	56	IEADDDRLNKVISELNGKNIEDVIA			24	2783.44	GCN2 Bound	5	2789.89	0.014975	4.9096	0.014975	10.3123	0.00101
P2	32	56	IEADDDRLNKVISELNGKNIEDVIA			24	2783.44	GCN2 Bound	50	2791.19	0.060188	6.20732	0.060188	10.3079	0.004024
P2	34	50	ADDDRLNKVISELNGKN			16	1900.97	Stalk alone	0	1902.05	0	0	0	8.66711	0
P2	34	50	ADDDRLNKVISELNGKN			16	1900.97	Stalk alone	0.005	1903.75	0.005921	1.70156	0.005921	8.63316	0.0074
P2	34	50	ADDDRLNKVISELNGKN			16	1900.97	Stalk alone	0.05	1903.9	0.02033	1.8563	0.02033	8.63602	0.003056
P2	34	50	ADDDRLNKVISELNGKN			16	1900.97	Stalk alone	0.5	1904.1	0.023975	2.05327	0.023975	8.65664	0.001013
P2	34	50	ADDDRLNKVISELNGKN			16	1900.97	Stalk alone	5	1904.39	0.011228	2.34603	0.011228	8.6578	0.001666
P2	34	50	ADDDRLNKVISELNGKN			16	1900.97	Stalk alone	50	1905.36	0.008795	3.3158	0.008795	8.65261	0.005306
P2	34	50	ADDDRLNKVISELNGKN			16	1900.97	GCN2 Bound	0	1902.05	0	0	0	8.66711	0
P2	34	50	ADDDRLNKVISELNGKN			16	1900.97	GCN2 Bound	0.005	1903.72	0.021802	1.67363	0.021802	8.60454	0.015502
P2	34	50	ADDDRLNKVISELNGKN			16	1900.97	GCN2 Bound	0.05	1903.8	0.024823	1.75513	0.024823	8.60836	0.012719
P2	34	50	ADDDRLNKVISELNGKN			16	1900.97	GCN2 Bound	0.5	1904.01	0.02191	1.9582	0.02191	8.61095	0.007982
P2	34	50	ADDDRLNKVISELNGKN			16	1900.97	GCN2 Bound	5	1904.35	0.043246	2.30633	0.043246	8.60107	0.001518
P2	34	50	ADDDRLNKVISELNGKN			16	1900.97	GCN2 Bound	50	1905.3	0.043136	3.25567	0.043136	8.60298	0.00382
P2	34	52	ADDDRLNKVISELNGKNIE			18	2143.1	Stalk alone	0	2144.32	0	0	0	9.02909	0
P2	34	52	ADDDRLNKVISELNGKNIE			18	2143.1	Stalk alone	0.005	2146.19	0.046404	1.86579	0.046404	9.00712	0.007628
P2	34	52	ADDDRLNKVISELNGKNIE			18	2143.1	Stalk alone	0.05	2146.7	0.038447	2.37683	0.038447	9.00744	0.002664
P2	34	52	ADDDRLNKVISELNGKNIE			18	2143.1	Stalk alone	0.5	2147.37	0.005075	3.04768	0.005075	9.02058	0.001553
P2	34	52	ADDDRLNKVISELNGKNIE			18	2143.1	Stalk alone	5	2147.88	0.026355	3.55398	0.026355	9.01963	0.001218
P2	34	52	ADDDRLNKVISELNGKNIE			18	2143.1	Stalk alone	50	2149.07	0.02962	4.74134	0.02962	9.01819	0.007148
P2	34	52	ADDDRLNKVISELNGKNIE			18	2143.1	GCN2 Bound	0	2144.32	0	0	0	9.02909	0
P2	34	52	ADDDRLNKVISELNGKNIE			18	2143.1	GCN2 Bound	0.005	2146.17	0.019899	1.84337	0.019899	8.95648	0.01797
P2	34	52	ADDDRLNKVISELNGKNIE			18	2143.1	GCN2 Bound	0.05	2146.73	0.015369	2.40265	0.015369	8.96227	0.018966
P2	34	52	ADDDRLNKVISELNGKNIE			18	2143.1	GCN2 Bound	0.5	2147.41	0.011102	3.09019	0.011102	8.96525	0.008278
P2	34	52	ADDDRLNKVISELNGKNIE			18	2143.1	GCN2 Bound	5	2147.91	0.009651	3.59052	0.009651	8.95881	0.004166
P2	34	52	ADDDRLNKVISELNGKNIE			18	2143.1	GCN2 Bound	50	2149.05	0.021451	4.73025	0.021451	8.96181	0.003074
P2	34	56	ADDDRLNKVISELNGKNIEDVIA			22	2541.32	Stalk alone	0	2542.59	0	0	0	10.2215	0
P2	34	56	ADDDRLNKVISELNGKNIEDVIA			22	2541.32	Stalk alone	0.005	2544.93	0.009606	2.34624	0.009606	10.1898	0.010745
P2	34	56	ADDDRLNKVISELNGKNIEDVIA			22	2541.32	Stalk alone	0.05	2545.64	0.023992	3.05586	0.023992	10.188	0.005113
P2	34	56	ADDDRLNKVISELNGKNIEDVIA			22	2541.32	Stalk alone	0.5	2546.67	0.029504	4.07934	0.029504	10.2068	0.002158
P2	34	56	ADDDRLNKVISELNGKNIEDVIA			22	2541.32	Stalk alone	5	2547.11	0.020731	4.5235	0.020731	10.2028	0.001675
P2	34	56	ADDDRLNKVISELNGKNIEDVIA			22	2541.32	Stalk alone	50	2548.44	0.00327	5.85267	0.00327	10.1973	0.005323
P2	34	56	ADDDRLNKVISELNGKNIEDVIA			22	2541.32	GCN2 Bound	0	2542.59	0	0	0	10.2215	0
P2	34	56	ADDDRLNKVISELNGKNIEDVIA			22	2541.32	GCN2 Bound	0.005	2544.82	0.051597	2.23485	0.051597	10.1944	0.019515
P2	34	56	ADDDRLNKVISELNGKNIEDVIA			22	2541.32	GCN2 Bound	0.05	2545.43	0.029201	2.84059	0.029201	10.1904	0.012877
P2	34	56	ADDDRLNKVISELNGKNIEDVIA			22	2541.32	GCN2 Bound	0.5	2546.49	0.041898	3.89803	0.041898	10.1778	0.008181
P2	34	56	ADDDRLNKVISELNGKNIEDVIA			22	2541.32	GCN2 Bound	5	2547.14	0.019837	4.55658	0.019837	10.1611	0.002417
P2	34	56	ADDDRLNKVISELNGKNIEDVIA			22	2541.32	GCN2 Bound	50	2548.36	0.035071	5.77287	0.035071	10.1526	0.003187
P2	34	62	ADDDRLNKVISELNGKNIEDVIAQGIGKL			28	3137.68	Stalk alone	0	3139.51	4.54747e-13	0	0	12.022	0
P2	34	62	ADDDRLNKVISELNGKNIEDVIAQGIGKL			28	3137.68	Stalk alone	0.005	3142.49	0.016959	2.97204	0.016959	11.995	0.004736
P2	34	62	ADDDRLNKVISELNGKNIEDVIAQGIGKL			28	3137.68	Stalk alone	0.05	3143.52	0.016841	4.00853	0.016841	11.9956	0.000981
P2	34	62	ADDDRLNKVISELNGKNIEDVIAQGIGKL			28	3137.68	Stalk alone	0.5	3145.16	0.065595	5.64172	0.065595	12.0045	0.002002
P2	34	62	ADDDRLNKVISELNGKNIEDVIAQGIGKL			28	3137.68	Stalk alone	5	3146.4	0.07272	6.88152	0.07272	12.0026	0.001955
P2	34	62	ADDDRLNKVISELNGKNIEDVIAQGIGKL			28	3137.68	Stalk alone	50	3148.65	0.012838	9.14002	0.012838	11.9953	0.003433
P2	34	62	ADDDRLNKVISELNGKNIEDVIAQGIGKL			28	3137.68	GCN2 Bound	0	3139.51	4.54747e-13	0	0	12.022	0
P2	34	62	ADDDRLNKVISELNGKNIEDVIAQGIGKL			28	3137.68	GCN2 Bound	0.005	3142.45	0.03087	2.93713	0.03087	12.0096	0.012572
P2	34	62	ADDDRLNKVISELNGKNIEDVIAQGIGKL			28	3137.68	GCN2 Bound	0.05	3143.37	0.054709	3.85566	0.054709	12.0032	0.007884
P2	34	62	ADDDRLNKVISELNGKNIEDVIAQGIGKL			28	3137.68	GCN2 Bound	0.5	3145.02	0.007535	5.5048	0.007535	11.9842	0.005829
P2	34	62	ADDDRLNKVISELNGKNIEDVIAQGIGKL			28	3137.68	GCN2 Bound	5	3146.34	0.063647	6.8296	0.063647	11.971	0.002691
P2	34	62	ADDDRLNKVISELNGKNIEDVIAQGIGKL			28	3137.68	GCN2 Bound	50	3148.5	0.052575	8.98256	0.052575	11.9622	0.003727
P2	40	46	NKVISEL			6	802.467	Stalk alone	0	802.803	0	0	0	7.26527	0
P2	40	46	NKVISEL			6	802.467	Stalk alone	0.005	802.97	0.022222	0.166665	0.022222	7.27405	0.005061
P2	40	46	NKVISEL			6	802.467	Stalk alone	0.05	803.003	0.041084	0.200289	0.041084	7.28001	0.001602
P2	40	46	NKVISEL			6	802.467	Stalk alone	0.5	803.116	0.006504	0.313159	0.006504	7.30254	0.001201
P2	40	46	NKVISEL			6	802.467	Stalk alone	5	803.105	0.021467	0.302277	0.021467	7.30751	0.000404
P2	40	46	NKVISEL			6	802.467	Stalk alone	50	803.284	0.012026	0.481122	0.012026	7.31166	0.006911
P2	40	46	NKVISEL			6	802.467	GCN2 Bound	0	802.803	0	0	0	7.26527	0
P2	40	46	NKVISEL			6	802.467	GCN2 Bound	0.005	802.957	0.012414	0.154513	0.012414	7.21855	0.01533
P2	40	46	NKVISEL			6	802.467	GCN2 Bound	0.05	802.964	0.018867	0.160726	0.018867	7.22746	0.023788
P2	40	46	NKVISEL			6	802.467	GCN2 Bound	0.5	803.084	0.016688	0.280764	0.016688	7.24986	0.005041
P2	40	46	NKVISEL			6	802.467	GCN2 Bound	5	803.06	0.002948	0.256601	0.002948	7.2545	0.002168
P2	40	46	NKVISEL			6	802.467	GCN2 Bound	50	803.308	0.005356	0.504885	0.005356	7.27275	0.002893
P2	40	52	NKVISELNGKNIE			12	1457.8	Stalk alone	0	1458.51	0	0	0	6.65948	0
P2	40	52	NKVISELNGKNIE			12	1457.8	Stalk alone	0.005	1460	0.027688	1.49209	0.027688	6.65744	0.00446
P2	40	52	NKVISELNGKNIE			12	1457.8	Stalk alone	0.05	1460.6	0.001458	2.09327	0.001458	6.66159	0.001509
P2	40	52	NKVISELNGKNIE			12	1457.8	Stalk alone	0.5	1461.23	0.034378	2.72647	0.034378	6.68187	0.001313
P2	40	52	NKVISELNGKNIE			12	1457.8	Stalk alone	5	1461.48	0.016287	2.96933	0.016287	6.68522	0.000574
P2	40	52	NKVISELNGKNIE			12	1457.8	Stalk alone	50	1462.03	0.005191	3.51985	0.005191	6.68645	0.006199
P2	40	52	NKVISELNGKNIE			12	1457.8	GCN2 Bound	0	1458.51	0	0	0	6.65948	0
P2	40	52	NKVISELNGKNIE			12	1457.8	GCN2 Bound	0.005	1459.9	0.01658	1.39264	0.01658	6.60921	0.015594
P2	40	52	NKVISELNGKNIE			12	1457.8	GCN2 Bound	0.05	1460.62	0.027798	2.11149	0.027798	6.61487	0.019324
P2	40	52	NKVISELNGKNIE			12	1457.8	GCN2 Bound	0.5	1461.22	0.020238	2.71402	0.020238	6.6331	0.004978
P2	40	52	NKVISELNGKNIE			12	1457.8	GCN2 Bound	5	1461.48	0.007596	2.97538	0.007596	6.63558	0.001386
P2	40	52	NKVISELNGKNIE			12	1457.8	GCN2 Bound	50	1462.05	0.010463	3.53904	0.010463	6.64884	0.002805
P2	40	53	NKVISELNGKNIED			13	1572.82	Stalk alone	0	1573.64	0	0	0	6.7003	0
P2	40	53	NKVISELNGKNIED			13	1572.82	Stalk alone	0.005	1575.15	0.016522	1.51431	0.016522	6.69642	0.004321
P2	40	53	NKVISELNGKNIED			13	1572.82	Stalk alone	0.05	1575.75	0.027197	2.11469	0.027197	6.70062	0.001448
P2	40	53	NKVISELNGKNIED			13	1572.82	Stalk alone	0.5	1576.45	0.020448	2.8158	0.020448	6.72169	0.001537
P2	40	53	NKVISELNGKNIED			13	1572.82	Stalk alone	5	1576.75	0.009159	3.11071	0.009159	6.72489	0.000272
P2	40	53	NKVISELNGKNIED			13	1572.82	Stalk alone	50	1577.39	0.023723	3.75081	0.023723	6.72618	0.006659
P2	40	53	NKVISELNGKNIED			13	1572.82	GCN2 Bound	0	1573.64	0	0	0	6.7003	0
P2	40	53	NKVISELNGKNIED			13	1572.82	GCN2 Bound	0.005	1575	0.028007	1.3656	0.028007	6.64886	0.015458
P2	40	53	NKVISELNGKNIED			13	1572.82	GCN2 Bound	0.05	1575.56	0.023807	1.92369	0.023807	6.65476	0.018241
P2	40	53	NKVISELNGKNIED			13	1572.82	GCN2 Bound	0.5	1576.36	0.007563	2.72088	0.007563	6.67044	0.004899
P2	40	53	NKVISELNGKNIED			13	1572.82	GCN2 Bound	5	1576.71	0.016939	3.07131	0.016939	6.67164	0.001367
P2	40	53	NKVISELNGKNIED			13	1572.82	GCN2 Bound	50	1577.26	0.011678	3.62633	0.011678	6.68544	0.002507
P2	40	56	NKVISELNGKNIEDVIA			16	1856.01	Stalk alone	0	1857.02	0	0	0	8.75055	0
P2	40	56	NKVISELNGKNIEDVIA			16	1856.01	Stalk alone	0.005	1858.79	0.023471	1.76479	0.023471	8.72948	0.008648
P2	40	56	NKVISELNGKNIEDVIA			16	1856.01	Stalk alone	0.05	1859.5	0.051608	2.48257	0.051608	8.72921	0.00456
P2	40	56	NKVISELNGKNIEDVIA			16	1856.01	Stalk alone	0.5	1860.3	0.02296	3.27624	0.02296	8.74464	0.001447
P2	40	56	NKVISELNGKNIEDVIA			16	1856.01	Stalk alone	5	1860.59	0.048097	3.56978	0.048097	8.74337	0.000966
P2	40	56	NKVISELNGKNIEDVIA			16	1856.01	Stalk alone	50	1861.32	0.022065	4.29552	0.022065	8.74592	0.006606
P2	40	56	NKVISELNGKNIEDVIA			16	1856.01	GCN2 Bound	0	1857.02	0	0	0	8.75055	0
P2	40	56	NKVISELNGKNIEDVIA			16	1856.01	GCN2 Bound	0.005	1858.77	0.007533	1.74495	0.007533	8.71859	0.009481
P2	40	56	NKVISELNGKNIEDVIA			16	1856.01	GCN2 Bound	0.05	1859.45	0.08873	2.43322	0.08873	8.70568	0.012159
P2	40	56	NKVISELNGKNIEDVIA			16	1856.01	GCN2 Bound	0.5	1860.16	0.032775	3.13719	0.032775	8.70084	0.007872
P2	40	56	NKVISELNGKNIEDVIA			16	1856.01	GCN2 Bound	5	1860.56	0.025509	3.53588	0.025509	8.69263	0.001609
P2	40	56	NKVISELNGKNIEDVIA			16	1856.01	GCN2 Bound	50	1861.2	0.061104	4.17609	0.061104	8.70096	0.001701
P2	43	49	ISELNGK	Phosphoryl STY (2)		6	840.386	Stalk alone	0	840.79	0	0	0	9.47418	0
P2	43	49	ISELNGK	Phosphoryl STY (2)		6	840.386	Stalk alone	0.005	840.896	0.005258	0.105338	0.005258	9.45441	0.007065
P2	43	49	ISELNGK	Phosphoryl STY (2)		6	840.386	Stalk alone	0.05	840.938	0.011652	0.148198	0.011652	9.45743	0.003403
P2	43	49	ISELNGK	Phosphoryl STY (2)		6	840.386	Stalk alone	0.5	840.978	0.007842	0.188286	0.007842	9.47911	0.001035
P2	43	49	ISELNGK	Phosphoryl STY (2)		6	840.386	Stalk alone	5	840.955	0.01299	0.165263	0.01299	9.48038	0.000685
P2	43	49	ISELNGK	Phosphoryl STY (2)		6	840.386	Stalk alone	50	840.962	0.006829	0.172127	0.006829	9.48508	0.005106
P2	43	49	ISELNGK	Phosphoryl STY (2)		6	840.386	GCN2 Bound	0	840.79	0	0	0	9.47418	0
P2	43	49	ISELNGK	Phosphoryl STY (2)		6	840.386	GCN2 Bound	0.005	840.969	0.015745	0.179148	0.015745	9.43411	0.016649
P2	43	49	ISELNGK	Phosphoryl STY (2)		6	840.386	GCN2 Bound	0.05	841.014	0.016354	0.223651	0.016354	9.43668	0.013892
P2	43	49	ISELNGK	Phosphoryl STY (2)		6	840.386	GCN2 Bound	0.5	841.076	0.007328	0.285881	0.007328	9.43681	0.007312
P2	43	49	ISELNGK	Phosphoryl STY (2)		6	840.386	GCN2 Bound	5	840.98	0.049508	0.189713	0.049508	9.43045	0.00124
P2	43	49	ISELNGK	Phosphoryl STY (2)		6	840.386	GCN2 Bound	50	841.093	0.043585	0.302584	0.043585	9.44004	0.002228
P2	43	70	ISELNGKNIEDVIAQGIGKLASVPAGGA			26	2721.48	Stalk alone	0	2723.13	0	0	0	10.8766	0
P2	43	70	ISELNGKNIEDVIAQGIGKLASVPAGGA			26	2721.48	Stalk alone	0.005	2724.76	0.082036	1.62852	0.082036	10.8479	0.009803
P2	43	70	ISELNGKNIEDVIAQGIGKLASVPAGGA			26	2721.48	Stalk alone	0.05	2725.47	0.103184	2.33315	0.103184	10.8474	0.005365
P2	43	70	ISELNGKNIEDVIAQGIGKLASVPAGGA			26	2721.48	Stalk alone	0.5	2726	0.034708	2.86888	0.034708	10.8717	0.002806
P2	43	70	ISELNGKNIEDVIAQGIGKLASVPAGGA			26	2721.48	Stalk alone	5	2726.4	0.061139	3.27064	0.061139	10.8698	0.003417
P2	43	70	ISELNGKNIEDVIAQGIGKLASVPAGGA			26	2721.48	Stalk alone	50	2727.11	0.028869	3.97967	0.028869	10.8712	0.004279
P2	43	70	ISELNGKNIEDVIAQGIGKLASVPAGGA			26	2721.48	GCN2 Bound	0	2723.13	0	0	0	10.8766	0
P2	43	70	ISELNGKNIEDVIAQGIGKLASVPAGGA			26	2721.48	GCN2 Bound	0.005	2724.5	0.085479	1.36558	0.085479	10.8642	0.019606
P2	43	70	ISELNGKNIEDVIAQGIGKLASVPAGGA			26	2721.48	GCN2 Bound	0.05	2725.13	0.040851	1.99751	0.040851	10.861	0.015306
P2	43	70	ISELNGKNIEDVIAQGIGKLASVPAGGA			26	2721.48	GCN2 Bound	0.5	2725.95	0.065127	2.81951	0.065127	10.8494	0.011374
P2	43	70	ISELNGKNIEDVIAQGIGKLASVPAGGA			26	2721.48	GCN2 Bound	5	2726.29	0.063737	3.15222	0.063737	10.8351	0.003012
P2	43	70	ISELNGKNIEDVIAQGIGKLASVPAGGA			26	2721.48	GCN2 Bound	50	2727.19	0.066339	4.05365	0.066339	10.8311	0.004779
P2	46	53	LNGKNIED			7	902.458	Stalk alone	0	902.917	0	0	0	4.832	0
P2	46	53	LNGKNIED			7	902.458	Stalk alone	0.005	903.972	0.032298	1.05498	0.032298	4.83962	0.001572
P2	46	53	LNGKNIED			7	902.458	Stalk alone	0.05	904.595	0.009271	1.67793	0.009271	4.8437	4.36082e-05
P2	46	53	LNGKNIED			7	902.458	Stalk alone	0.5	905.125	0.011132	2.20786	0.011132	4.85198	0.002246
P2	46	53	LNGKNIED			7	902.458	Stalk alone	5	905.275	0.030737	2.35789	0.030737	4.86065	0.001322
P2	46	53	LNGKNIED			7	902.458	Stalk alone	50	905.533	0.025723	2.61541	0.025723	4.85752	0.00437
P2	46	53	LNGKNIED			7	902.458	GCN2 Bound	0	902.917	0	0	0	4.832	0
P2	46	53	LNGKNIED			7	902.458	GCN2 Bound	0.005	903.983	0.024695	1.06599	0.024695	4.82402	0.01057
P2	46	53	LNGKNIED			7	902.458	GCN2 Bound	0.05	904.554	0.023348	1.63689	0.023348	4.82763	0.011618
P2	46	53	LNGKNIED			7	902.458	GCN2 Bound	0.5	905.18	0.016592	2.26271	0.016592	4.83371	0.00578
P2	46	53	LNGKNIED			7	902.458	GCN2 Bound	5	905.361	0.012173	2.44398	0.012173	4.83673	0.002349
P2	46	53	LNGKNIED			7	902.458	GCN2 Bound	50	905.485	0.030392	2.56796	0.030392	4.84164	0.001405
P2	46	62	LNGKNIEDVIAQGIGKL			16	1782.01	Stalk alone	0	1783.05	0	0	0	11.3791	0
P2	46	62	LNGKNIEDVIAQGIGKL			16	1782.01	Stalk alone	0.005	1784.79	0.000869	1.74937	0.000869	11.3424	0.011303
P2	46	62	LNGKNIEDVIAQGIGKL			16	1782.01	Stalk alone	0.05	1785.69	0.00523	2.64049	0.00523	11.3393	0.003632
P2	46	62	LNGKNIEDVIAQGIGKL			16	1782.01	Stalk alone	0.5	1786.82	0.067142	3.77769	0.067142	11.3552	0.003974
P2	46	62	LNGKNIEDVIAQGIGKL			16	1782.01	Stalk alone	5	1787.47	0.031914	4.4218	0.031914	11.3501	0.001563
P2	46	62	LNGKNIEDVIAQGIGKL			16	1782.01	Stalk alone	50	1789.14	0.075463	6.08975	0.075463	11.3405	0.004655
P2	46	62	LNGKNIEDVIAQGIGKL			16	1782.01	GCN2 Bound	0	1783.05	0	0	0	11.3791	0
P2	46	62	LNGKNIEDVIAQGIGKL			16	1782.01	GCN2 Bound	0.005	1784.75	0.029556	1.70751	0.029556	11.3552	0.01935
P2	46	62	LNGKNIEDVIAQGIGKL			16	1782.01	GCN2 Bound	0.05	1785.46	0.03135	2.41473	0.03135	11.3483	0.013508
P2	46	62	LNGKNIEDVIAQGIGKL			16	1782.01	GCN2 Bound	0.5	1786.82	0.020811	3.77539	0.020811	11.3267	0.010441
P2	46	62	LNGKNIEDVIAQGIGKL			16	1782.01	GCN2 Bound	5	1787.57	0.068659	4.52748	0.068659	11.307	0.001327
P2	46	62	LNGKNIEDVIAQGIGKL			16	1782.01	GCN2 Bound	50	1788.89	0.061126	5.84619	0.061126	11.2965	0.002485
P2	46	69	LNGKNIEDVIAQGIGKLASVPAGG			22	2321.28	Stalk alone	0	2322.66	0	0	0	11.2911	0
P2	46	69	LNGKNIEDVIAQGIGKLASVPAGG			22	2321.28	Stalk alone	0.005	2324.92	0.030419	2.2635	0.030419	11.2555	0.011209
P2	46	69	LNGKNIEDVIAQGIGKLASVPAGG			22	2321.28	Stalk alone	0.05	2325.92	0.048862	3.26076	0.048862	11.2546	0.00487
P2	46	69	LNGKNIEDVIAQGIGKLASVPAGG			22	2321.28	Stalk alone	0.5	2327.03	0.027496	4.37122	0.027496	11.265	0.002074
P2	46	69	LNGKNIEDVIAQGIGKLASVPAGG			22	2321.28	Stalk alone	5	2327.66	0.028477	5.00326	0.028477	11.2584	0.00294
P2	46	69	LNGKNIEDVIAQGIGKLASVPAGG			22	2321.28	Stalk alone	50	2329.62	0.023134	6.96191	0.023134	11.2504	0.003634
P2	46	69	LNGKNIEDVIAQGIGKLASVPAGG			22	2321.28	GCN2 Bound	0	2322.66	0	0	0	11.2911	0
P2	46	69	LNGKNIEDVIAQGIGKLASVPAGG			22	2321.28	GCN2 Bound	0.005	2324.82	0.018275	2.15429	0.018275	11.2606	0.020298
P2	46	69	LNGKNIEDVIAQGIGKLASVPAGG			22	2321.28	GCN2 Bound	0.05	2325.83	0.049355	3.16781	0.049355	11.2585	0.013231
P2	46	69	LNGKNIEDVIAQGIGKLASVPAGG			22	2321.28	GCN2 Bound	0.5	2327.11	0.016737	4.45315	0.016737	11.2303	0.010778
P2	46	69	LNGKNIEDVIAQGIGKLASVPAGG			22	2321.28	GCN2 Bound	5	2327.74	0.029162	5.07838	0.029162	11.2107	0.000272
P2	46	69	LNGKNIEDVIAQGIGKLASVPAGG			22	2321.28	GCN2 Bound	50	2329.51	0.035276	6.85281	0.035276	11.2031	0.003823
P2	47	53	NGKNIED			6	789.374	Stalk alone	0	789.74	1.13687e-13	0	0	4.06367	0
P2	47	53	NGKNIED			6	789.374	Stalk alone	0.005	790.479	0.019272	0.738421	0.019272	4.07633	0.001418
P2	47	53	NGKNIED			6	789.374	Stalk alone	0.05	791.075	0.015649	1.33431	0.015649	4.07943	0.000332
P2	47	53	NGKNIED			6	789.374	Stalk alone	0.5	791.634	0.012398	1.89346	0.012398	4.08326	0.003836
P2	47	53	NGKNIED			6	789.374	Stalk alone	5	791.77	0.007399	2.02987	0.007399	4.09133	0.001737
P2	47	53	NGKNIED			6	789.374	Stalk alone	50	791.976	0.025916	2.23625	0.025916	4.08914	0.002889
P2	47	53	NGKNIED			6	789.374	GCN2 Bound	0	789.74	1.13687e-13	0	0	4.06367	0
P2	47	53	NGKNIED			6	789.374	GCN2 Bound	0.005	790.503	0.029601	0.762315	0.029601	4.07856	0.010045
P2	47	53	NGKNIED			6	789.374	GCN2 Bound	0.05	791.078	0.025559	1.33792	0.025559	4.07931	0.007234
P2	47	53	NGKNIED			6	789.374	GCN2 Bound	0.5	791.678	0.016251	1.93807	0.016251	4.07662	0.0065
P2	47	53	NGKNIED			6	789.374	GCN2 Bound	5	791.811	0.014118	2.07038	0.014118	4.07939	0.00218
P2	47	53	NGKNIED			6	789.374	GCN2 Bound	50	791.952	0.025559	2.21191	0.025559	4.08132	0.00139
P2	47	72	NGKNIEDVIAQGIGKLASVPAGGAVA			24	2449.34	Stalk alone	0	2450.74	0	0	0	11.502	0
P2	47	72	NGKNIEDVIAQGIGKLASVPAGGAVA			24	2449.34	Stalk alone	0.005	2455.89	0.02553	5.14989	0.02553	11.4561	0.012178
P2	47	72	NGKNIEDVIAQGIGKLASVPAGGAVA			24	2449.34	Stalk alone	0.05	2457.68	0.016846	6.93614	0.016846	11.4503	0.004513
P2	47	72	NGKNIEDVIAQGIGKLASVPAGGAVA			24	2449.34	Stalk alone	0.5	2459.21	0.051647	8.46738	0.051647	11.4593	0.002083
P2	47	72	NGKNIEDVIAQGIGKLASVPAGGAVA			24	2449.34	Stalk alone	5	2459.6	0.054606	8.86088	0.054606	11.4492	0.002675
P2	47	72	NGKNIEDVIAQGIGKLASVPAGGAVA			24	2449.34	Stalk alone	50	2461.09	0.008452	10.3486	0.008452	11.4385	0.004228
P2	47	72	NGKNIEDVIAQGIGKLASVPAGGAVA			24	2449.34	GCN2 Bound	0	2450.74	0	0	0	11.502	0
P2	47	72	NGKNIEDVIAQGIGKLASVPAGGAVA			24	2449.34	GCN2 Bound	0.005	2455.69	0.037122	4.95269	0.037122	11.4708	0.023718
P2	47	72	NGKNIEDVIAQGIGKLASVPAGGAVA			24	2449.34	GCN2 Bound	0.05	2457.36	0.062364	6.61331	0.062364	11.4604	0.011945
P2	47	72	NGKNIEDVIAQGIGKLASVPAGGAVA			24	2449.34	GCN2 Bound	0.5	2458.68	0.059774	7.94153	0.059774	11.3143	0.113144
P2	47	72	NGKNIEDVIAQGIGKLASVPAGGAVA			24	2449.34	GCN2 Bound	5	2459.67	0.02233	8.92635	0.02233	11.2935	0.099344
P2	47	72	NGKNIEDVIAQGIGKLASVPAGGAVA			24	2449.34	GCN2 Bound	50	2461.12	0.056547	10.3777	0.056547	11.3044	0.07521
P2	53	72	DVIAQGIGKLASVPAGGAVA			18	1794.01	Stalk alone	0	1794.98	0	0	0	9.60822	0
P2	53	72	DVIAQGIGKLASVPAGGAVA			18	1794.01	Stalk alone	0.005	1799.36	0.034268	4.38033	0.034268	9.57491	0.009295
P2	53	72	DVIAQGIGKLASVPAGGAVA			18	1794.01	Stalk alone	0.05	1800.53	0.020056	5.5475	0.020056	9.57171	0.004645
P2	53	72	DVIAQGIGKLASVPAGGAVA			18	1794.01	Stalk alone	0.5	1801.59	0.008525	6.61132	0.008525	9.5836	0.001214
P2	53	72	DVIAQGIGKLASVPAGGAVA			18	1794.01	Stalk alone	5	1802.02	0.04424	7.03263	0.04424	9.5751	0.000336
P2	53	72	DVIAQGIGKLASVPAGGAVA			18	1794.01	Stalk alone	50	1803.4	0.020311	8.41616	0.020311	9.56672	0.005544
P2	53	72	DVIAQGIGKLASVPAGGAVA			18	1794.01	GCN2 Bound	0	1794.98	0	0	0	9.60822	0
P2	53	72	DVIAQGIGKLASVPAGGAVA			18	1794.01	GCN2 Bound	0.005	1799.13	0.032855	4.15204	0.032855	9.56739	0.019866
P2	53	72	DVIAQGIGKLASVPAGGAVA			18	1794.01	GCN2 Bound	0.05	1800.31	0.010923	5.32987	0.010923	9.56346	0.013924
P2	53	72	DVIAQGIGKLASVPAGGAVA			18	1794.01	GCN2 Bound	0.5	1801.59	0.03939	6.60273	0.03939	9.54664	0.008444
P2	53	72	DVIAQGIGKLASVPAGGAVA			18	1794.01	GCN2 Bound	5	1802.08	0.016373	7.09359	0.016373	9.52962	0.001138
P2	53	72	DVIAQGIGKLASVPAGGAVA			18	1794.01	GCN2 Bound	50	1803.38	0.022862	8.39525	0.022862	9.52139	0.001913
P2	54	70	VIAQGIGKLASVPAGGA			15	1508.88	Stalk alone	0	1509.65	0	0	0	7.97949	0
P2	54	70	VIAQGIGKLASVPAGGA			15	1508.88	Stalk alone	0.005	1512.73	0.037124	3.08537	0.037124	7.96229	0.00704
P2	54	70	VIAQGIGKLASVPAGGA			15	1508.88	Stalk alone	0.05	1513.57	0.043474	3.92036	0.043474	7.96299	0.003208
P2	54	70	VIAQGIGKLASVPAGGA			15	1508.88	Stalk alone	0.5	1514.53	0.043963	4.88629	0.043963	7.97622	0.002019
P2	54	70	VIAQGIGKLASVPAGGA			15	1508.88	Stalk alone	5	1514.98	0.028101	5.33064	0.028101	7.97228	0.001433
P2	54	70	VIAQGIGKLASVPAGGA			15	1508.88	Stalk alone	50	1516.07	0.027826	6.41891	0.027826	7.9715	0.005818
P2	54	70	VIAQGIGKLASVPAGGA			15	1508.88	GCN2 Bound	0	1509.65	0	0	0	7.97949	0
P2	54	70	VIAQGIGKLASVPAGGA			15	1508.88	GCN2 Bound	0.005	1512.62	0.031584	2.96943	0.031584	7.92039	0.018312
P2	54	70	VIAQGIGKLASVPAGGA			15	1508.88	GCN2 Bound	0.05	1513.32	0.046247	3.6719	0.046247	7.9241	0.017702
P2	54	70	VIAQGIGKLASVPAGGA			15	1508.88	GCN2 Bound	0.5	1514.32	0.024255	4.67182	0.024255	7.92429	0.007775
P2	54	70	VIAQGIGKLASVPAGGA			15	1508.88	GCN2 Bound	5	1514.81	0.036682	5.16598	0.036682	7.91766	0.00156
P2	54	70	VIAQGIGKLASVPAGGA			15	1508.88	GCN2 Bound	50	1516.05	0.044966	6.39933	0.044966	7.92697	0.002165
P2	54	72	VIAQGIGKLASVPAGGAVA			17	1678.98	Stalk alone	0	1679.83	2.27374e-13	0	0	8.26911	0
P2	54	72	VIAQGIGKLASVPAGGAVA			17	1678.98	Stalk alone	0.005	1684.01	0.037502	4.17108	0.037502	8.25263	0.007498
P2	54	72	VIAQGIGKLASVPAGGAVA			17	1678.98	Stalk alone	0.05	1685.17	0.034929	5.33118	0.034929	8.25432	0.00353
P2	54	72	VIAQGIGKLASVPAGGAVA			17	1678.98	Stalk alone	0.5	1686.17	0.060005	6.33841	0.060005	8.2613	0.007299
P2	54	72	VIAQGIGKLASVPAGGAVA			17	1678.98	Stalk alone	5	1686.55	0.031578	6.71435	0.031578	8.25976	0.006059
P2	54	72	VIAQGIGKLASVPAGGAVA			17	1678.98	Stalk alone	50	1687.69	0.027	7.8587	0.027	8.2605	0.009665
P2	54	72	VIAQGIGKLASVPAGGAVA			17	1678.98	GCN2 Bound	0	1679.83	2.27374e-13	0	0	8.26911	0
P2	54	72	VIAQGIGKLASVPAGGAVA			17	1678.98	GCN2 Bound	0.005	1683.82	0.025166	3.98665	0.025166	8.22163	0.013991
P2	54	72	VIAQGIGKLASVPAGGAVA			17	1678.98	GCN2 Bound	0.05	1685.15	0.038473	5.31376	0.038473	8.22507	0.017574
P2	54	72	VIAQGIGKLASVPAGGAVA			17	1678.98	GCN2 Bound	0.5	1686.09	0.032432	6.25342	0.032432	8.22233	0.007251
P2	54	72	VIAQGIGKLASVPAGGAVA			17	1678.98	GCN2 Bound	5	1686.57	0.05043	6.73821	0.05043	8.21392	0.00233
P2	54	72	VIAQGIGKLASVPAGGAVA			17	1678.98	GCN2 Bound	50	1687.69	0.024104	7.85618	0.024104	8.21969	0.000454
P2	56	62	AQGIGKL			6	686.42	Stalk alone	0	686.677	0	0	0	7.71848	0
P2	56	62	AQGIGKL			6	686.42	Stalk alone	0.005	687.027	0.015163	0.350854	0.015163	7.72132	0.006167
P2	56	62	AQGIGKL			6	686.42	Stalk alone	0.05	687.269	0.036891	0.59234	0.036891	7.72532	0.002132
P2	56	62	AQGIGKL			6	686.42	Stalk alone	0.5	687.792	0.030082	1.11529	0.030082	7.74724	0.001397
P2	56	62	AQGIGKL			6	686.42	Stalk alone	5	688.275	0.014626	1.59844	0.014626	7.74818	0.00104
P2	56	62	AQGIGKL			6	686.42	Stalk alone	50	689.19	0.027021	2.51296	0.027021	7.75089	0.006737
P2	56	62	AQGIGKL			6	686.42	GCN2 Bound	0	686.677	0	0	0	7.71848	0
P2	56	62	AQGIGKL			6	686.42	GCN2 Bound	0.005	687.035	0.010862	0.358464	0.010862	7.65042	0.015976
P2	56	62	AQGIGKL			6	686.42	GCN2 Bound	0.05	687.228	0.01553	0.551515	0.01553	7.66163	0.023883
P2	56	62	AQGIGKL			6	686.42	GCN2 Bound	0.5	687.8	0.023824	1.12331	0.023824	7.68477	0.00643
P2	56	62	AQGIGKL			6	686.42	GCN2 Bound	5	688.36	0.010785	1.68298	0.010785	7.68634	0.002106
P2	56	62	AQGIGKL			6	686.42	GCN2 Bound	50	689.143	0.003296	2.46671	0.003296	7.70524	0.003314
P2	57	72	QGIGKLASVPAGGAVA			14	1395.8	Stalk alone	0	1396.5	0	0	0	7.30835	0
P2	57	72	QGIGKLASVPAGGAVA			14	1395.8	Stalk alone	0.005	1400.32	0.026985	3.82146	0.026985	7.29704	0.006617
P2	57	72	QGIGKLASVPAGGAVA			14	1395.8	Stalk alone	0.05	1401.31	0.026368	4.81082	0.026368	7.29871	0.002861
P2	57	72	QGIGKLASVPAGGAVA			14	1395.8	Stalk alone	0.5	1402.07	0.040622	5.56753	0.040622	7.31484	0.001172
P2	57	72	QGIGKLASVPAGGAVA			14	1395.8	Stalk alone	5	1402.44	0.019491	5.93216	0.019491	7.31339	0.001091
P2	57	72	QGIGKLASVPAGGAVA			14	1395.8	Stalk alone	50	1403.11	0.037127	6.60618	0.037127	7.3159	0.005548
P2	57	72	QGIGKLASVPAGGAVA			14	1395.8	GCN2 Bound	0	1396.5	0	0	0	7.30835	0
P2	57	72	QGIGKLASVPAGGAVA			14	1395.8	GCN2 Bound	0.005	1400.03	0.013441	3.52667	0.013441	7.25202	0.01771
P2	57	72	QGIGKLASVPAGGAVA			14	1395.8	GCN2 Bound	0.05	1401.21	0.00965	4.70439	0.00965	7.25763	0.018851
P2	57	72	QGIGKLASVPAGGAVA			14	1395.8	GCN2 Bound	0.5	1401.89	0.01602	5.3879	0.01602	7.26604	0.00649
P2	57	72	QGIGKLASVPAGGAVA			14	1395.8	GCN2 Bound	5	1402.34	0.027568	5.84135	0.027568	7.26248	0.002406
P2	57	72	QGIGKLASVPAGGAVA			14	1395.8	GCN2 Bound	50	1402.7	0.020967	6.20092	0.020967	7.27516	0.00205
P2	57	86	QGIGKLASVPAGGAVAVSAAPGSAAPAAGS			26	2490.33	Stalk alone	0	2491.91	0	0	0	11.3002	0
P2	57	86	QGIGKLASVPAGGAVAVSAAPGSAAPAAGS			26	2490.33	Stalk alone	0.005	2494.16	0.092307	2.24863	0.092307	11.2624	0.009606
P2	57	86	QGIGKLASVPAGGAVAVSAAPGSAAPAAGS			26	2490.33	Stalk alone	0.05	2495.32	0.043564	3.41531	0.043564	11.265	0.001864
P2	57	86	QGIGKLASVPAGGAVAVSAAPGSAAPAAGS			26	2490.33	Stalk alone	0.5	2496.52	0.052556	4.61372	0.052556	11.2689	0.00185
P2	57	86	QGIGKLASVPAGGAVAVSAAPGSAAPAAGS			26	2490.33	Stalk alone	5	2498.25	0.090803	6.33826	0.090803	11.2549	0.002064
P2	57	86	QGIGKLASVPAGGAVAVSAAPGSAAPAAGS			26	2490.33	Stalk alone	50	2499.69	0.026748	7.77873	0.026748	11.247	0.004837
P2	57	86	QGIGKLASVPAGGAVAVSAAPGSAAPAAGS			26	2490.33	GCN2 Bound	0	2491.91	0	0	0	11.3002	0
P2	57	86	QGIGKLASVPAGGAVAVSAAPGSAAPAAGS			26	2490.33	GCN2 Bound	0.005	2493.67	0.040555	1.76286	0.040555	11.2537	0.020101
P2	57	86	QGIGKLASVPAGGAVAVSAAPGSAAPAAGS			26	2490.33	GCN2 Bound	0.05	2494.61	0.116954	2.70161	0.116954	11.2489	0.018275
P2	57	86	QGIGKLASVPAGGAVAVSAAPGSAAPAAGS			26	2490.33	GCN2 Bound	0.5	2496.29	0.052314	4.38091	0.052314	11.2242	0.014607
P2	57	86	QGIGKLASVPAGGAVAVSAAPGSAAPAAGS			26	2490.33	GCN2 Bound	5	2498.22	0.016367	6.3087	0.016367	11.1977	0.005865
P2	57	86	QGIGKLASVPAGGAVAVSAAPGSAAPAAGS			26	2490.33	GCN2 Bound	50	2499.68	0.033102	7.77228	0.033102	11.1969	0.007729
P2	59	68	IGKLASVPAG	Phosphoryl STY (6)		8	992.518	Stalk alone	0	993.329	0	0	0	6.70021	0
P2	59	68	IGKLASVPAG	Phosphoryl STY (6)		8	992.518	Stalk alone	0.005	993.696	0.019409	0.366336	0.019409	6.69765	0.003661
P2	59	68	IGKLASVPAG	Phosphoryl STY (6)		8	992.518	Stalk alone	0.05	994.421	0.020689	1.09164	0.020689	6.70224	0.00149
P2	59	68	IGKLASVPAG	Phosphoryl STY (6)		8	992.518	Stalk alone	0.5	994.768	0.017129	1.43869	0.017129	6.71813	0.001459
P2	59	68	IGKLASVPAG	Phosphoryl STY (6)		8	992.518	Stalk alone	5	994.978	0.012774	1.64821	0.012774	6.71992	0.00079
P2	59	68	IGKLASVPAG	Phosphoryl STY (6)		8	992.518	Stalk alone	50	995.576	0.004081	2.24657	0.004081	6.71962	0.005635
P2	59	68	IGKLASVPAG	Phosphoryl STY (6)		8	992.518	GCN2 Bound	0	993.329	0	0	0	6.70021	0
P2	59	68	IGKLASVPAG	Phosphoryl STY (6)		8	992.518	GCN2 Bound	0.005	993.755	0.012075	0.425792	0.012075	6.64406	0.014658
P2	59	68	IGKLASVPAG	Phosphoryl STY (6)		8	992.518	GCN2 Bound	0.05	994.392	0.012874	1.06301	0.012874	6.6495	0.019129
P2	59	68	IGKLASVPAG	Phosphoryl STY (6)		8	992.518	GCN2 Bound	0.5	994.712	0.005451	1.3829	0.005451	6.66518	0.004587
P2	59	68	IGKLASVPAG	Phosphoryl STY (6)		8	992.518	GCN2 Bound	5	994.887	0.011338	1.55804	0.011338	6.66822	0.001558
P2	59	68	IGKLASVPAG	Phosphoryl STY (6)		8	992.518	GCN2 Bound	50	995.502	0.018352	2.17227	0.018352	6.68023	0.00231
P2	62	69	LASVPAGG			6	671.372	Stalk alone	0	671.645	0	0	0	7.26535	0
P2	62	69	LASVPAGG			6	671.372	Stalk alone	0.005	671.766	0.006662	0.121233	0.006662	7.27583	0.005199
P2	62	69	LASVPAGG			6	671.372	Stalk alone	0.05	671.801	0.024487	0.156628	0.024487	7.28145	0.001418
P2	62	69	LASVPAGG			6	671.372	Stalk alone	0.5	671.919	0.010149	0.274029	0.010149	7.30394	0.001349
P2	62	69	LASVPAGG			6	671.372	Stalk alone	5	671.931	0.008521	0.286077	0.008521	7.30862	0.000487
P2	62	69	LASVPAGG			6	671.372	Stalk alone	50	672.103	0.019875	0.458781	0.019875	7.31267	0.006674
P2	62	69	LASVPAGG			6	671.372	GCN2 Bound	0	671.645	0	0	0	7.26535	0
P2	62	69	LASVPAGG			6	671.372	GCN2 Bound	0.005	671.855	0.00748	0.210219	0.00748	7.21643	0.015365
P2	62	69	LASVPAGG			6	671.372	GCN2 Bound	0.05	671.871	0.009029	0.225933	0.009029	7.22619	0.024144
P2	62	69	LASVPAGG			6	671.372	GCN2 Bound	0.5	671.938	0.007019	0.293578	0.007019	7.24938	0.005185
P2	62	69	LASVPAGG			6	671.372	GCN2 Bound	5	671.956	0.011429	0.311653	0.011429	7.25399	0.001961
P2	62	69	LASVPAGG			6	671.372	GCN2 Bound	50	672.101	0.011751	0.456127	0.011751	7.27284	0.002992
P2	63	72	ASVPAGGAVA			8	799.431	Stalk alone	0	799.749	0	0	0	5.37896	0
P2	63	72	ASVPAGGAVA			8	799.431	Stalk alone	0.005	802.818	0.040024	3.06982	0.040024	5.3793	0.001549
P2	63	72	ASVPAGGAVA			8	799.431	Stalk alone	0.05	803.545	0.043397	3.79657	0.043397	5.38397	0.000539
P2	63	72	ASVPAGGAVA			8	799.431	Stalk alone	0.5	803.743	0.017602	3.99461	0.017602	5.39351	0.000819
P2	63	72	ASVPAGGAVA			8	799.431	Stalk alone	5	803.448	0.010261	3.69926	0.010261	5.39848	0.001164
P2	63	72	ASVPAGGAVA			8	799.431	Stalk alone	50	803.504	0.022842	3.75543	0.022842	5.39771	0.004342
P2	63	72	ASVPAGGAVA			8	799.431	GCN2 Bound	0	799.749	0	0	0	5.37896	0
P2	63	72	ASVPAGGAVA			8	799.431	GCN2 Bound	0.005	802.796	0.02977	3.04689	0.02977	5.35846	0.012124
P2	63	72	ASVPAGGAVA			8	799.431	GCN2 Bound	0.05	803.56	0.0257	3.8117	0.0257	5.35948	0.010706
P2	63	72	ASVPAGGAVA			8	799.431	GCN2 Bound	0.5	803.71	0.012461	3.96161	0.012461	5.36482	0.003658
P2	63	72	ASVPAGGAVA			8	799.431	GCN2 Bound	5	803.435	0.004146	3.68658	0.004146	5.36738	0.002275
P2	63	72	ASVPAGGAVA			8	799.431	GCN2 Bound	50	803.495	0.01864	3.74594	0.01864	5.37496	0.001892
P2	63	91	ASVPAGGAVAVSAAPGSAAPAAGSAPAAA			24	2275.17	Stalk alone	0	2276.49	0	0	0	6.63082	0
P2	63	91	ASVPAGGAVAVSAAPGSAAPAAGSAPAAA			24	2275.17	Stalk alone	0.005	2286.36	0.055886	9.87118	0.055886	6.6074	0.005736
P2	63	91	ASVPAGGAVAVSAAPGSAAPAAGSAPAAA			24	2275.17	Stalk alone	0.05	2286.82	0.00927	10.3251	0.00927	6.60924	0.002507
P2	63	91	ASVPAGGAVAVSAAPGSAAPAAGSAPAAA			24	2275.17	Stalk alone	0.5	2288.1	0.053724	11.6116	0.053724	6.62414	0.002982
P2	63	91	ASVPAGGAVAVSAAPGSAAPAAGSAPAAA			24	2275.17	Stalk alone	5	2287.09	0.169081	10.602	0.169081	6.62354	0.001446
P2	63	91	ASVPAGGAVAVSAAPGSAAPAAGSAPAAA			24	2275.17	Stalk alone	50	2287.55	0.051899	11.0618	0.051899	6.62556	0.005406
P2	63	91	ASVPAGGAVAVSAAPGSAAPAAGSAPAAA			24	2275.17	GCN2 Bound	0	2276.49	0	0	0	6.63082	0
P2	63	91	ASVPAGGAVAVSAAPGSAAPAAGSAPAAA			24	2275.17	GCN2 Bound	0.005	2285.73	0.172519	9.23821	0.172519	6.59557	0.015928
P2	63	91	ASVPAGGAVAVSAAPGSAAPAAGSAPAAA			24	2275.17	GCN2 Bound	0.05	2286.93	0.087172	10.4354	0.087172	6.59722	0.013327
P2	63	91	ASVPAGGAVAVSAAPGSAAPAAGSAPAAA			24	2275.17	GCN2 Bound	0.5	2287.72	0.066648	11.2242	0.066648	6.59983	0.004927
P2	63	91	ASVPAGGAVAVSAAPGSAAPAAGSAPAAA			24	2275.17	GCN2 Bound	5	2286.94	0.108692	10.4432	0.108692	6.59584	0.001991
P2	63	91	ASVPAGGAVAVSAAPGSAAPAAGSAPAAA			24	2275.17	GCN2 Bound	50	2286.94	0.123709	10.4514	0.123709	6.59666	0.002655
P2	63	92	ASVPAGGAVAVSAAPGSAAPAAGSAPAAAE			25	2404.21	Stalk alone	0	2405.62	4.54747e-13	0	0	6.64034	0
P2	63	92	ASVPAGGAVAVSAAPGSAAPAAGSAPAAAE			25	2404.21	Stalk alone	0.005	2415.65	0.096876	10.0215	0.096876	6.61741	0.00636
P2	63	92	ASVPAGGAVAVSAAPGSAAPAAGSAPAAAE			25	2404.21	Stalk alone	0.05	2416.38	0.022721	10.7576	0.022721	6.61974	0.002454
P2	63	92	ASVPAGGAVAVSAAPGSAAPAAGSAPAAAE			25	2404.21	Stalk alone	0.5	2417.57	0.121654	11.9449	0.121654	6.63309	0.003171
P2	63	92	ASVPAGGAVAVSAAPGSAAPAAGSAPAAAE			25	2404.21	Stalk alone	5	2416.51	0.154501	10.8811	0.154501	6.63401	0.000911
P2	63	92	ASVPAGGAVAVSAAPGSAAPAAGSAPAAAE			25	2404.21	Stalk alone	50	2417.16	0.11087	11.5367	0.11087	6.63638	0.005952
P2	63	92	ASVPAGGAVAVSAAPGSAAPAAGSAPAAAE			25	2404.21	GCN2 Bound	0	2405.62	4.54747e-13	0	0	6.64034	0
P2	63	92	ASVPAGGAVAVSAAPGSAAPAAGSAPAAAE			25	2404.21	GCN2 Bound	0.005	2415.23	0.043431	9.60285	0.043431	6.60383	0.016559
P2	63	92	ASVPAGGAVAVSAAPGSAAPAAGSAPAAAE			25	2404.21	GCN2 Bound	0.05	2416.1	0.069067	10.4787	0.069067	6.60725	0.012356
P2	63	92	ASVPAGGAVAVSAAPGSAAPAAGSAPAAAE			25	2404.21	GCN2 Bound	0.5	2416.93	0.06058	11.3094	0.06058	6.60787	0.005031
P2	63	92	ASVPAGGAVAVSAAPGSAAPAAGSAPAAAE			25	2404.21	GCN2 Bound	5	2416.39	0.101365	10.7695	0.101365	6.60431	0.000911
P2	63	92	ASVPAGGAVAVSAAPGSAAPAAGSAPAAAE			25	2404.21	GCN2 Bound	50	2416.37	0.067426	10.745	0.067426	6.60952	0.001031
P2	66	75	PAGGAVAVSA			8	799.431	Stalk alone	0	799.76	0	0	0	5.66698	0
P2	66	75	PAGGAVAVSA			8	799.431	Stalk alone	0.005	802.764	0.049339	3.00389	0.049339	5.66724	0.001259
P2	66	75	PAGGAVAVSA			8	799.431	Stalk alone	0.05	803.46	0.085535	3.70057	0.085535	5.67059	0.002496
P2	66	75	PAGGAVAVSA			8	799.431	Stalk alone	0.5	803.768	0.050085	4.00863	0.050085	5.68045	0.000483
P2	66	75	PAGGAVAVSA			8	799.431	Stalk alone	5	803.482	0.037019	3.72185	0.037019	5.68424	0.001217
P2	66	75	PAGGAVAVSA			8	799.431	Stalk alone	50	803.552	0.073523	3.79212	0.073523	5.68312	0.002906
P2	66	75	PAGGAVAVSA			8	799.431	GCN2 Bound	0	799.76	0	0	0	5.66698	0
P2	66	75	PAGGAVAVSA			8	799.431	GCN2 Bound	0.005	802.764	0.051074	3.004	0.051074	5.63977	0.014045
P2	66	75	PAGGAVAVSA			8	799.431	GCN2 Bound	0.05	803.475	0.028215	3.71561	0.028215	5.64178	0.015762
P2	66	75	PAGGAVAVSA			8	799.431	GCN2 Bound	0.5	803.618	0.053063	3.85847	0.053063	5.64881	0.004009
P2	66	75	PAGGAVAVSA			8	799.431	GCN2 Bound	5	803.379	0.021313	3.61964	0.021313	5.65217	0.003049
P2	66	75	PAGGAVAVSA			8	799.431	GCN2 Bound	50	803.422	0.027234	3.66183	0.027234	5.66042	0.002633
P2	71	93	VAVSAAPGSAAPAAGSAPAAAEE			19	1922.95	Stalk alone	0	1924.03	2.27374e-13	0	0	6.05525	0
P2	71	93	VAVSAAPGSAAPAAGSAPAAAEE			19	1922.95	Stalk alone	0.005	1932.04	0.012536	8.00214	0.012536	6.03444	0.003248
P2	71	93	VAVSAAPGSAAPAAGSAPAAAEE			19	1922.95	Stalk alone	0.05	1932.22	0.033007	8.18292	0.033007	6.03887	0.001317
P2	71	93	VAVSAAPGSAAPAAGSAPAAAEE			19	1922.95	Stalk alone	0.5	1932.74	0.038558	8.70974	0.038558	6.05468	0.001472
P2	71	93	VAVSAAPGSAAPAAGSAPAAAEE			19	1922.95	Stalk alone	5	1932.57	0.014938	8.53384	0.014938	6.05635	0.002813
P2	71	93	VAVSAAPGSAAPAAGSAPAAAEE			19	1922.95	Stalk alone	50	1932.83	0.009064	8.79979	0.009064	6.05767	0.005177
P2	71	93	VAVSAAPGSAAPAAGSAPAAAEE			19	1922.95	GCN2 Bound	0	1924.03	2.27374e-13	0	0	6.05525	0
P2	71	93	VAVSAAPGSAAPAAGSAPAAAEE			19	1922.95	GCN2 Bound	0.005	1932.01	0.037868	7.97187	0.037868	6.02284	0.01453
P2	71	93	VAVSAAPGSAAPAAGSAPAAAEE			19	1922.95	GCN2 Bound	0.05	1932.22	0.016961	8.18627	0.016961	6.0215	0.012802
P2	71	93	VAVSAAPGSAAPAAGSAPAAAEE			19	1922.95	GCN2 Bound	0.5	1932.78	0.0408	8.7437	0.0408	6.02144	0.004259
P2	71	93	VAVSAAPGSAAPAAGSAPAAAEE			19	1922.95	GCN2 Bound	5	1932.58	0.047322	8.54385	0.047322	6.01908	0.001025
P2	71	93	VAVSAAPGSAAPAAGSAPAAAEE			19	1922.95	GCN2 Bound	50	1932.68	0.019153	8.64272	0.019153	6.02312	0.002058
P2	73	91	VSAAPGSAAPAAGSAPAAA			15	1494.75	Stalk alone	0	1495.54	0	0	0	5.35035	0
P2	73	91	VSAAPGSAAPAAGSAPAAA			15	1494.75	Stalk alone	0.005	1501.6	0.028577	6.05876	0.028577	5.34096	0.002194
P2	73	91	VSAAPGSAAPAAGSAPAAA			15	1494.75	Stalk alone	0.05	1501.76	0.03098	6.22395	0.03098	5.34707	0.001541
P2	73	91	VSAAPGSAAPAAGSAPAAA			15	1494.75	Stalk alone	0.5	1502.29	0.01633	6.74921	0.01633	5.3572	0.002536
P2	73	91	VSAAPGSAAPAAGSAPAAA			15	1494.75	Stalk alone	5	1502.01	0.027568	6.47566	0.027568	5.36257	0.001117
P2	73	91	VSAAPGSAAPAAGSAPAAA			15	1494.75	Stalk alone	50	1502.21	0.024267	6.67223	0.024267	5.36294	0.00384
P2	73	91	VSAAPGSAAPAAGSAPAAA			15	1494.75	GCN2 Bound	0	1495.54	0	0	0	5.35035	0
P2	73	91	VSAAPGSAAPAAGSAPAAA			15	1494.75	GCN2 Bound	0.005	1501.66	0.038782	6.11939	0.038782	5.33178	0.012714
P2	73	91	VSAAPGSAAPAAGSAPAAA			15	1494.75	GCN2 Bound	0.05	1501.74	0.009085	6.19685	0.009085	5.33513	0.009813
P2	73	91	VSAAPGSAAPAAGSAPAAA			15	1494.75	GCN2 Bound	0.5	1502.05	0.022955	6.50981	0.022955	5.33238	0.004814
P2	73	91	VSAAPGSAAPAAGSAPAAA			15	1494.75	GCN2 Bound	5	1501.83	0.025591	6.28949	0.025591	5.33498	0.000981
P2	73	91	VSAAPGSAAPAAGSAPAAA			15	1494.75	GCN2 Bound	50	1501.87	0.053347	6.32783	0.053347	5.34145	0.00185
P2	73	92	VSAAPGSAAPAAGSAPAAAE			16	1623.8	Stalk alone	0	1624.59	0	0	0	5.41904	0
P2	73	92	VSAAPGSAAPAAGSAPAAAE			16	1623.8	Stalk alone	0.005	1631.3	0.032528	6.7117	0.032528	5.39804	0.002211
P2	73	92	VSAAPGSAAPAAGSAPAAAE			16	1623.8	Stalk alone	0.05	1631.49	0.034452	6.89759	0.034452	5.40322	0.001467
P2	73	92	VSAAPGSAAPAAGSAPAAAE			16	1623.8	Stalk alone	0.5	1632.09	0.014762	7.50256	0.014762	5.41416	0.000502
P2	73	92	VSAAPGSAAPAAGSAPAAAE			16	1623.8	Stalk alone	5	1631.29	0.03637	6.70402	0.03637	5.41826	0.000946
P2	73	92	VSAAPGSAAPAAGSAPAAAE			16	1623.8	Stalk alone	50	1631.76	0.043806	7.16925	0.043806	5.41638	0.004498
P2	73	92	VSAAPGSAAPAAGSAPAAAE			16	1623.8	GCN2 Bound	0	1624.59	0	0	0	5.41904	0
P2	73	92	VSAAPGSAAPAAGSAPAAAE			16	1623.8	GCN2 Bound	0.005	1631.31	0.028771	6.72717	0.028771	5.38068	0.013202
P2	73	92	VSAAPGSAAPAAGSAPAAAE			16	1623.8	GCN2 Bound	0.05	1631.44	0.038292	6.84758	0.038292	5.38565	0.009139
P2	73	92	VSAAPGSAAPAAGSAPAAAE			16	1623.8	GCN2 Bound	0.5	1632.08	0.039351	7.495	0.039351	5.38464	0.00352
P2	73	92	VSAAPGSAAPAAGSAPAAAE			16	1623.8	GCN2 Bound	5	1631.23	0.03222	6.64098	0.03222	5.3824	0.002292
P2	73	92	VSAAPGSAAPAAGSAPAAAE			16	1623.8	GCN2 Bound	50	1631.42	0.037424	6.83574	0.037424	5.3911	0.002087
P2	73	93	VSAAPGSAAPAAGSAPAAAEE			17	1752.84	Stalk alone	0	1753.78	0	0	0	5.61755	0
P2	73	93	VSAAPGSAAPAAGSAPAAAEE			17	1752.84	Stalk alone	0.005	1760.79	0.035168	7.00533	0.035168	5.59378	0.002112
P2	73	93	VSAAPGSAAPAAGSAPAAAEE			17	1752.84	Stalk alone	0.05	1760.57	0.052383	6.79282	0.052383	5.59934	0.000515
P2	73	93	VSAAPGSAAPAAGSAPAAAEE			17	1752.84	Stalk alone	0.5	1761.33	0.002356	7.54604	0.002356	5.61171	0.000955
P2	73	93	VSAAPGSAAPAAGSAPAAAEE			17	1752.84	Stalk alone	5	1760.58	0.018286	6.80402	0.018286	5.61466	0.001626
P2	73	93	VSAAPGSAAPAAGSAPAAAEE			17	1752.84	Stalk alone	50	1761.1	0.000186	7.32161	0.000186	5.61557	0.004414
P2	73	93	VSAAPGSAAPAAGSAPAAAEE			17	1752.84	GCN2 Bound	0	1753.78	0	0	0	5.61755	0
P2	73	93	VSAAPGSAAPAAGSAPAAAEE			17	1752.84	GCN2 Bound	0.005	1760.74	0.014535	6.96214	0.014535	5.58874	0.01302
P2	73	93	VSAAPGSAAPAAGSAPAAAEE			17	1752.84	GCN2 Bound	0.05	1760.58	0.040016	6.79566	0.040016	5.59371	0.009651
P2	73	93	VSAAPGSAAPAAGSAPAAAEE			17	1752.84	GCN2 Bound	0.5	1761.28	0.022443	7.49492	0.022443	5.58897	0.00465
P2	73	93	VSAAPGSAAPAAGSAPAAAEE			17	1752.84	GCN2 Bound	5	1760.6	0.023288	6.81492	0.023288	5.59046	0.001784
P2	73	93	VSAAPGSAAPAAGSAPAAAEE			17	1752.84	GCN2 Bound	50	1761.08	0.023331	7.30357	0.023331	5.59316	0.001334
P2	79	94	SAAPAAGSAPAAAEEK	Phosphoryl STY (8)		13	1478.65	Stalk alone	0	1479.51	0	0	0	12.022	0
P2	79	94	SAAPAAGSAPAAAEEK	Phosphoryl STY (8)		13	1478.65	Stalk alone	0.005	1480.07	0.031261	0.563538	0.031261	11.9936	0.011394
P2	79	94	SAAPAAGSAPAAAEEK	Phosphoryl STY (8)		13	1478.65	Stalk alone	0.05	1480.52	0.021274	1.01032	0.021274	11.9957	0.002725
P2	79	94	SAAPAAGSAPAAAEEK	Phosphoryl STY (8)		13	1478.65	Stalk alone	0.5	1481.09	0.014256	1.58526	0.014256	12.0134	0.001801
P2	79	94	SAAPAAGSAPAAAEEK	Phosphoryl STY (8)		13	1478.65	Stalk alone	5	1481.53	0.026556	2.02718	0.026556	12.0166	0.002508
P2	79	94	SAAPAAGSAPAAAEEK	Phosphoryl STY (8)		13	1478.65	Stalk alone	50	1481.63	0.036496	2.12432	0.036496	12.0172	0.004917
P2	79	94	SAAPAAGSAPAAAEEK	Phosphoryl STY (8)		13	1478.65	GCN2 Bound	0	1479.51	0	0	0	12.022	0
P2	79	94	SAAPAAGSAPAAAEEK	Phosphoryl STY (8)		13	1478.65	GCN2 Bound	0.005	1479.92	0.00971	0.416858	0.00971	12.0096	0.017855
P2	79	94	SAAPAAGSAPAAAEEK	Phosphoryl STY (8)		13	1478.65	GCN2 Bound	0.05	1480.29	0.021466	0.789464	0.021466	12.0076	0.011962
P2	79	94	SAAPAAGSAPAAAEEK	Phosphoryl STY (8)		13	1478.65	GCN2 Bound	0.5	1481.02	0.021184	1.51106	0.021184	11.9886	0.010937
P2	79	94	SAAPAAGSAPAAAEEK	Phosphoryl STY (8)		13	1478.65	GCN2 Bound	5	1481.36	0.025708	1.85434	0.025708	11.9725	0.001712
P2	79	94	SAAPAAGSAPAAAEEK	Phosphoryl STY (8)		13	1478.65	GCN2 Bound	50	1481.41	0.058204	1.9051	0.058204	11.9742	0.005235
P2	92	115	EEKKDEKKEESEESDDDMGFGLFD	Phosphoryl STY (11)Phosphoryl STY (14)		23	2996.13	Stalk alone	0	2997.84	0	0	0	10.3156	0
P2	92	115	EEKKDEKKEESEESDDDMGFGLFD	Phosphoryl STY (11)Phosphoryl STY (14)		23	2996.13	Stalk alone	0.005	3001.17	0.054862	3.32474	0.054862	10.2993	0.00956
P2	92	115	EEKKDEKKEESEESDDDMGFGLFD	Phosphoryl STY (11)Phosphoryl STY (14)		23	2996.13	Stalk alone	0.05	3001.45	0.009626	3.60367	0.009626	10.304	0.004527
P2	92	115	EEKKDEKKEESEESDDDMGFGLFD	Phosphoryl STY (11)Phosphoryl STY (14)		23	2996.13	Stalk alone	0.5	3001.44	0.024955	3.59778	0.024955	10.3194	0.001633
P2	92	115	EEKKDEKKEESEESDDDMGFGLFD	Phosphoryl STY (11)Phosphoryl STY (14)		23	2996.13	Stalk alone	5	3001.37	0.020984	3.52465	0.020984	10.32	0.001249
P2	92	115	EEKKDEKKEESEESDDDMGFGLFD	Phosphoryl STY (11)Phosphoryl STY (14)		23	2996.13	Stalk alone	50	3001.28	0.062397	3.43457	0.062397	10.3241	0.00365
P2	92	115	EEKKDEKKEESEESDDDMGFGLFD	Phosphoryl STY (11)Phosphoryl STY (14)		23	2996.13	GCN2 Bound	0	2997.84	0	0	0	10.3156	0
P2	92	115	EEKKDEKKEESEESDDDMGFGLFD	Phosphoryl STY (11)Phosphoryl STY (14)		23	2996.13	GCN2 Bound	0.005	3000.67	0.032145	2.82398	0.032145	10.2947	0.019715
P2	92	115	EEKKDEKKEESEESDDDMGFGLFD	Phosphoryl STY (11)Phosphoryl STY (14)		23	2996.13	GCN2 Bound	0.05	3001.12	0.011758	3.27606	0.011758	10.2977	0.012128
P2	92	115	EEKKDEKKEESEESDDDMGFGLFD	Phosphoryl STY (11)Phosphoryl STY (14)		23	2996.13	GCN2 Bound	0.5	3001.4	0.025678	3.55416	0.025678	10.288	0.008772
P2	92	115	EEKKDEKKEESEESDDDMGFGLFD	Phosphoryl STY (11)Phosphoryl STY (14)		23	2996.13	GCN2 Bound	5	3001.35	0.025194	3.50339	0.025194	10.279	0.001268
P2	92	115	EEKKDEKKEESEESDDDMGFGLFD	Phosphoryl STY (11)Phosphoryl STY (14)		23	2996.13	GCN2 Bound	50	3001.28	0.047445	3.43262	0.047445	10.2859	0.0019
P2	94	115	KKDEKKEESEESDDDMGFGLFD	Phosphoryl STY (9)Phosphoryl STY (12)		21	2738.05	Stalk alone	0	2739.59	0	0	0	10.2859	0
P2	94	115	KKDEKKEESEESDDDMGFGLFD	Phosphoryl STY (9)Phosphoryl STY (12)		21	2738.05	Stalk alone	0.005	2742.18	0.030702	2.58444	0.030702	10.2718	0.009885
P2	94	115	KKDEKKEESEESDDDMGFGLFD	Phosphoryl STY (9)Phosphoryl STY (12)		21	2738.05	Stalk alone	0.05	2742.42	0.007806	2.82351	0.007806	10.2775	0.004392
P2	94	115	KKDEKKEESEESDDDMGFGLFD	Phosphoryl STY (9)Phosphoryl STY (12)		21	2738.05	Stalk alone	0.5	2742.32	0.013732	2.7253	0.013732	10.2947	0.002064
P2	94	115	KKDEKKEESEESDDDMGFGLFD	Phosphoryl STY (9)Phosphoryl STY (12)		21	2738.05	Stalk alone	5	2742.33	0.025681	2.74083	0.025681	10.2968	0.001793
P2	94	115	KKDEKKEESEESDDDMGFGLFD	Phosphoryl STY (9)Phosphoryl STY (12)		21	2738.05	Stalk alone	50	2742.32	0.009998	2.72607	0.009998	10.3001	0.005005
P2	94	115	KKDEKKEESEESDDDMGFGLFD	Phosphoryl STY (9)Phosphoryl STY (12)		21	2738.05	GCN2 Bound	0	2739.59	0	0	0	10.2859	0
P2	94	115	KKDEKKEESEESDDDMGFGLFD	Phosphoryl STY (9)Phosphoryl STY (12)		21	2738.05	GCN2 Bound	0.005	2741.79	0.020605	2.19476	0.020605	10.2657	0.01813
P2	94	115	KKDEKKEESEESDDDMGFGLFD	Phosphoryl STY (9)Phosphoryl STY (12)		21	2738.05	GCN2 Bound	0.05	2742.17	0.043798	2.58289	0.043798	10.2689	0.013082
P2	94	115	KKDEKKEESEESDDDMGFGLFD	Phosphoryl STY (9)Phosphoryl STY (12)		21	2738.05	GCN2 Bound	0.5	2742.33	0.015909	2.7354	0.015909	10.2618	0.008993
P2	94	115	KKDEKKEESEESDDDMGFGLFD	Phosphoryl STY (9)Phosphoryl STY (12)		21	2738.05	GCN2 Bound	5	2742.32	0.019973	2.73053	0.019973	10.2524	0.000896
P2	94	115	KKDEKKEESEESDDDMGFGLFD	Phosphoryl STY (9)Phosphoryl STY (12)		21	2738.05	GCN2 Bound	50	2742.39	0.025318	2.79514	0.025318	10.2598	0.002741
Protein	Start	End	Sequence	Modification	Fragment	MaxUptake	MHP	State	Exposure	Center	Center SD	Uptake	Uptake SD	RT	RT SD
GCN2	2	30	AGGRGAPGRGRDEPPESYPQRQDHELQAL			24	3144.53	Apo	0	3146.32	0.018022	0	0	6.29863	0.001298
GCN2	2	30	AGGRGAPGRGRDEPPESYPQRQDHELQAL			24	3144.53	Apo	0.005	3149.86	0.059939	3.53948	0.062589	6.29755	0.003
GCN2	2	30	AGGRGAPGRGRDEPPESYPQRQDHELQAL			24	3144.53	Apo	0.05	3150.94	0.077934	4.61946	0.079991	6.28652	0.004181
GCN2	2	30	AGGRGAPGRGRDEPPESYPQRQDHELQAL			24	3144.53	Apo	0.5	3151.72	0.144432	5.4052	0.145552	6.32378	0.002312
GCN2	2	30	AGGRGAPGRGRDEPPESYPQRQDHELQAL			24	3144.53	Apo	5	3152.06	0.163435	5.73954	0.164426	6.33542	0.004721
GCN2	2	30	AGGRGAPGRGRDEPPESYPQRQDHELQAL			24	3144.53	Apo	50	3153.52	0.26583	7.20598	0.26644	6.34541	0.006024
GCN2	2	30	AGGRGAPGRGRDEPPESYPQRQDHELQAL			24	3144.53	With Stalk	0	3146.32	0.018022	0	0	6.29863	0.001298
GCN2	2	30	AGGRGAPGRGRDEPPESYPQRQDHELQAL			24	3144.53	With Stalk	0.005	3149.45	0.347211	3.12788	0.347679	6.23117	0.015835
GCN2	2	30	AGGRGAPGRGRDEPPESYPQRQDHELQAL			24	3144.53	With Stalk	0.05	3150.33	0.328574	4.00771	0.329068	6.22968	0.005029
GCN2	2	30	AGGRGAPGRGRDEPPESYPQRQDHELQAL			24	3144.53	With Stalk	0.5	3151.39	0.221961	5.06813	0.222692	6.27943	0.004446
GCN2	2	30	AGGRGAPGRGRDEPPESYPQRQDHELQAL			24	3144.53	With Stalk	5	3151.78	0.21177	5.46118	0.212536	6.28343	0.003662
GCN2	2	30	AGGRGAPGRGRDEPPESYPQRQDHELQAL			24	3144.53	With Stalk	50	3152.91	0.356754	6.58934	0.357209	6.29105	0.003834
GCN2	31	37	EAIYGAD			6	738.331	Apo	0	738.631	0	0	0	6.46177	0
GCN2	31	37	EAIYGAD			6	738.331	Apo	0.005	739.17	0.011766	0.53903	0.011766	6.44565	0.001881
GCN2	31	37	EAIYGAD			6	738.331	Apo	0.05	739.213	0.055365	0.582638	0.055365	6.44016	0.002467
GCN2	31	37	EAIYGAD			6	738.331	Apo	0.5	739.357	0.002031	0.72675	0.002031	6.47192	0.00111
GCN2	31	37	EAIYGAD			6	738.331	Apo	5	739.532	0.016586	0.901121	0.016586	6.48151	0.003806
GCN2	31	37	EAIYGAD			6	738.331	Apo	50	740.301	0.010852	1.67079	0.010852	6.48847	0.004634
GCN2	31	37	EAIYGAD			6	738.331	With Stalk	0	738.631	0	0	0	6.46177	0
GCN2	31	37	EAIYGAD			6	738.331	With Stalk	0.005	739.135	0.001799	0.504804	0.001799	6.41916	0.012455
GCN2	31	37	EAIYGAD			6	738.331	With Stalk	0.05	739.165	0.01262	0.534235	0.01262	6.41908	0.005425
GCN2	31	37	EAIYGAD			6	738.331	With Stalk	0.5	739.371	0.014975	0.740232	0.014975	6.442	0.002244
GCN2	31	37	EAIYGAD			6	738.331	With Stalk	5	739.594	0.009622	0.962859	0.009622	6.442	0.003185
GCN2	31	37	EAIYGAD			6	738.331	With Stalk	50	740.353	0.014528	1.72198	0.014528	6.44825	0.002755
GCN2	38	56	FQDLRPDACGPVKEPPEIN			14	2125.04	Apo	0	2126.27	0.017871	0	0	7.67824	0.000296
GCN2	38	56	FQDLRPDACGPVKEPPEIN			14	2125.04	Apo	0.005	2128.75	0.050503	2.47937	0.053572	7.65778	0.006629
GCN2	38	56	FQDLRPDACGPVKEPPEIN			14	2125.04	Apo	0.05	2129.37	0.049457	3.09609	0.052587	7.6449	0.003343
GCN2	38	56	FQDLRPDACGPVKEPPEIN			14	2125.04	Apo	0.5	2130.18	0.047156	3.90814	0.050429	7.67773	0.003968
GCN2	38	56	FQDLRPDACGPVKEPPEIN			14	2125.04	Apo	5	2130.48	0.040343	4.20507	0.044124	7.68699	0.005009
GCN2	38	56	FQDLRPDACGPVKEPPEIN			14	2125.04	Apo	50	2131.2	0.035255	4.92722	0.039526	7.68969	0.005171
GCN2	38	56	FQDLRPDACGPVKEPPEIN			14	2125.04	With Stalk	0	2126.27	0.017871	0	0	7.67824	0.000296
GCN2	38	56	FQDLRPDACGPVKEPPEIN			14	2125.04	With Stalk	0.005	2128.62	0.051313	2.34758	0.054336	7.62921	0.017517
GCN2	38	56	FQDLRPDACGPVKEPPEIN			14	2125.04	With Stalk	0.05	2129.18	0.069843	2.90504	0.072093	7.62561	0.007671
GCN2	38	56	FQDLRPDACGPVKEPPEIN			14	2125.04	With Stalk	0.5	2130.13	0.052096	3.86136	0.055076	7.65051	0.00484
GCN2	38	56	FQDLRPDACGPVKEPPEIN			14	2125.04	With Stalk	5	2130.44	0.032226	4.16831	0.036849	7.6515	0.006787
GCN2	38	56	FQDLRPDACGPVKEPPEIN			14	2125.04	With Stalk	50	2131.23	0.174996	4.95481	0.175906	7.65635	0.003938
GCN2	38	57	FQDLRPDACGPVKEPPEINL			15	2238.12	Apo	0	2239.44	0.00132	0	0	9.04818	0.000823
GCN2	38	57	FQDLRPDACGPVKEPPEINL			15	2238.12	Apo	0.005	2241.76	0.021142	2.32491	0.021184	9.02431	0.008155
GCN2	38	57	FQDLRPDACGPVKEPPEINL			15	2238.12	Apo	0.05	2242.37	0.023421	2.92831	0.023458	9.01147	0.003326
GCN2	38	57	FQDLRPDACGPVKEPPEINL			15	2238.12	Apo	0.5	2243.15	0.025464	3.71221	0.025498	9.04586	0.004795
GCN2	38	57	FQDLRPDACGPVKEPPEINL			15	2238.12	Apo	5	2243.47	0.020477	4.03237	0.02052	9.05359	0.004347
GCN2	38	57	FQDLRPDACGPVKEPPEINL			15	2238.12	Apo	50	2244.24	0.022919	4.79886	0.022957	9.05479	0.00439
GCN2	38	57	FQDLRPDACGPVKEPPEINL			15	2238.12	With Stalk	0	2239.44	0.00132	0	0	9.04818	0.000823
GCN2	38	57	FQDLRPDACGPVKEPPEINL			15	2238.12	With Stalk	0.005	2241.71	0.03289	2.26882	0.032916	9.00258	0.018096
GCN2	38	57	FQDLRPDACGPVKEPPEINL			15	2238.12	With Stalk	0.05	2242.24	0.058611	2.79894	0.058626	8.99558	0.008271
GCN2	38	57	FQDLRPDACGPVKEPPEINL			15	2238.12	With Stalk	0.5	2243.14	0.04055	3.70273	0.040572	9.02059	0.003832
GCN2	38	57	FQDLRPDACGPVKEPPEINL			15	2238.12	With Stalk	5	2243.43	0.058064	3.99127	0.058079	9.01996	0.005215
GCN2	38	57	FQDLRPDACGPVKEPPEINL			15	2238.12	With Stalk	50	2244.23	0.07173	4.79273	0.071742	9.02047	0.003562
GCN2	39	57	QDLRPDACGPVKEPPEINL			14	2091.05	Apo	0	2092.25	0	0	0	8.60249	0
GCN2	39	57	QDLRPDACGPVKEPPEINL			14	2091.05	Apo	0.005	2094.6	0.015591	2.35491	0.015591	8.5814	0.008123
GCN2	39	57	QDLRPDACGPVKEPPEINL			14	2091.05	Apo	0.05	2095.2	0.023253	2.95404	0.023253	8.56716	0.003834
GCN2	39	57	QDLRPDACGPVKEPPEINL			14	2091.05	Apo	0.5	2095.95	0.02409	3.70318	0.02409	8.60123	0.003806
GCN2	39	57	QDLRPDACGPVKEPPEINL			14	2091.05	Apo	5	2096.24	0.019585	3.98904	0.019585	8.60793	0.00433
GCN2	39	57	QDLRPDACGPVKEPPEINL			14	2091.05	Apo	50	2096.95	0.015292	4.70699	0.015292	8.6082	0.004345
GCN2	39	57	QDLRPDACGPVKEPPEINL			14	2091.05	With Stalk	0	2092.25	0	0	0	8.60249	0
GCN2	39	57	QDLRPDACGPVKEPPEINL			14	2091.05	With Stalk	0.005	2094.53	0.043581	2.27865	0.043581	8.55415	0.019637
GCN2	39	57	QDLRPDACGPVKEPPEINL			14	2091.05	With Stalk	0.05	2095.08	0.065993	2.8333	0.065993	8.54692	0.007767
GCN2	39	57	QDLRPDACGPVKEPPEINL			14	2091.05	With Stalk	0.5	2095.98	0.020168	3.73355	0.020168	8.57457	0.004239
GCN2	39	57	QDLRPDACGPVKEPPEINL			14	2091.05	With Stalk	5	2096.23	0.022053	3.98489	0.022053	8.57533	0.006502
GCN2	39	57	QDLRPDACGPVKEPPEINL			14	2091.05	With Stalk	50	2097.01	0.043597	4.75909	0.043597	8.57543	0.004266
GCN2	58	69	VLYPQGLTGEEV			10	1304.67	Apo	0	1305.27	0	0	0	9.28873	0
GCN2	58	69	VLYPQGLTGEEV			10	1304.67	Apo	0.005	1307.56	0.022013	2.28801	0.022013	9.25904	0.008253
GCN2	58	69	VLYPQGLTGEEV			10	1304.67	Apo	0.05	1308.44	0.027945	3.16534	0.027945	9.2461	0.002177
GCN2	58	69	VLYPQGLTGEEV			10	1304.67	Apo	0.5	1309.22	0.015579	3.9451	0.015579	9.27601	0.004128
GCN2	58	69	VLYPQGLTGEEV			10	1304.67	Apo	5	1309.12	0.022544	3.84594	0.022544	9.28087	0.003629
GCN2	58	69	VLYPQGLTGEEV			10	1304.67	Apo	50	1309.2	0.025394	3.93263	0.025394	9.27793	0.003969
GCN2	58	69	VLYPQGLTGEEV			10	1304.67	With Stalk	0	1305.27	0	0	0	9.28873	0
GCN2	58	69	VLYPQGLTGEEV			10	1304.67	With Stalk	0.005	1307.37	0.033911	2.09327	0.033911	9.2403	0.018787
GCN2	58	69	VLYPQGLTGEEV			10	1304.67	With Stalk	0.05	1308.13	0.06116	2.86302	0.06116	9.23425	0.009
GCN2	58	69	VLYPQGLTGEEV			10	1304.67	With Stalk	0.5	1308.93	0.0072	3.65921	0.0072	9.24975	0.00352
GCN2	58	69	VLYPQGLTGEEV			10	1304.67	With Stalk	5	1308.79	0.011909	3.51825	0.011909	9.24892	0.005964
GCN2	58	69	VLYPQGLTGEEV			10	1304.67	With Stalk	50	1308.84	0.007058	3.56821	0.007058	9.24531	0.002865
GCN2	58	72	VLYPQGLTGEEVYVK			13	1694.9	Apo	0	1695.95	0	0	0	10.0561	0
GCN2	58	72	VLYPQGLTGEEVYVK			13	1694.9	Apo	0.005	1696.37	0.017047	0.418325	0.017047	10.0339	0.011355
GCN2	58	72	VLYPQGLTGEEVYVK			13	1694.9	Apo	0.05	1696.84	0.073748	0.893021	0.073748	10.0237	0.002495
GCN2	58	72	VLYPQGLTGEEVYVK			13	1694.9	Apo	0.5	1697.19	0.01172	1.23702	0.01172	10.0623	0.004076
GCN2	58	72	VLYPQGLTGEEVYVK			13	1694.9	Apo	5	1697.7	0.006075	1.75586	0.006075	10.0693	0.00434
GCN2	58	72	VLYPQGLTGEEVYVK			13	1694.9	Apo	50	1698.21	0.009107	2.26131	0.009107	10.0678	0.003752
GCN2	58	72	VLYPQGLTGEEVYVK			13	1694.9	With Stalk	0	1695.95	0	0	0	10.0561	0
GCN2	58	72	VLYPQGLTGEEVYVK			13	1694.9	With Stalk	0.005	1696.38	0.047704	0.433503	0.047704	10.0106	0.019197
GCN2	58	72	VLYPQGLTGEEVYVK			13	1694.9	With Stalk	0.05	1696.72	0.036979	0.771622	0.036979	10.0007	0.009816
GCN2	58	72	VLYPQGLTGEEVYVK			13	1694.9	With Stalk	0.5	1697.31	0.112231	1.35792	0.112231	10.0308	0.006416
GCN2	58	72	VLYPQGLTGEEVYVK			13	1694.9	With Stalk	5	1697.82	0.013387	1.87251	0.013387	10.0319	0.007658
GCN2	58	72	VLYPQGLTGEEVYVK			13	1694.9	With Stalk	50	1698.49	0.020092	2.54606	0.020092	10.0299	0.004212
GCN2	69	75	VYVKVDL			6	835.492	Apo	0	835.91	0.026844	0	0	8.33619	0.001146
GCN2	69	75	VYVKVDL			6	835.492	Apo	0.005	836.172	0.038192	0.262614	0.046682	8.31776	0.006932
GCN2	69	75	VYVKVDL			6	835.492	Apo	0.05	836.192	0.025022	0.282881	0.036697	8.30608	0.005076
GCN2	69	75	VYVKVDL			6	835.492	Apo	0.5	836.322	0.02242	0.412864	0.034975	8.34347	0.00425
GCN2	69	75	VYVKVDL			6	835.492	Apo	5	836.304	0.009511	0.394542	0.028479	8.35276	0.00429
GCN2	69	75	VYVKVDL			6	835.492	Apo	50	836.562	0.022199	0.652582	0.034834	8.35837	0.00362
GCN2	69	75	VYVKVDL			6	835.492	With Stalk	0	835.91	0.026844	0	0	8.33619	0.001146
GCN2	69	75	VYVKVDL			6	835.492	With Stalk	0.005	836.141	0.014459	0.231546	0.030491	8.28422	0.018757
GCN2	69	75	VYVKVDL			6	835.492	With Stalk	0.05	836.123	0.040986	0.21333	0.048994	8.27793	0.007399
GCN2	69	75	VYVKVDL			6	835.492	With Stalk	0.5	836.274	0.017587	0.364313	0.032092	8.31282	0.004348
GCN2	69	75	VYVKVDL			6	835.492	With Stalk	5	836.265	0.007203	0.355863	0.027794	8.31521	0.006967
GCN2	69	75	VYVKVDL			6	835.492	With Stalk	50	836.538	0.010296	0.628303	0.028751	8.31762	0.00428
GCN2	76	101	RVKCPPTYPDVVPEIELKNAKGLSNE			21	2896.52	Apo	0	2898.32	0.069003	0	0	8.26799	0.001452
GCN2	76	101	RVKCPPTYPDVVPEIELKNAKGLSNE			21	2896.52	Apo	0.005	2901.21	0.063691	2.8887	0.093904	8.24698	0.007753
GCN2	76	101	RVKCPPTYPDVVPEIELKNAKGLSNE			21	2896.52	Apo	0.05	2901.96	0.16325	3.63921	0.177234	8.23414	0.004365
GCN2	76	101	RVKCPPTYPDVVPEIELKNAKGLSNE			21	2896.52	Apo	0.5	2903.06	0.089428	4.73882	0.112954	8.27055	0.004361
GCN2	76	101	RVKCPPTYPDVVPEIELKNAKGLSNE			21	2896.52	Apo	5	2904.24	0.108699	5.91765	0.128751	8.27626	0.00445
GCN2	76	101	RVKCPPTYPDVVPEIELKNAKGLSNE			21	2896.52	Apo	50	2905.35	0.15535	7.03236	0.169985	8.27637	0.002352
GCN2	76	101	RVKCPPTYPDVVPEIELKNAKGLSNE			21	2896.52	With Stalk	0	2898.32	0.069003	0	0	8.26799	0.001452
GCN2	76	101	RVKCPPTYPDVVPEIELKNAKGLSNE			21	2896.52	With Stalk	0.005	2901.09	0.082713	2.76975	0.107716	8.21399	0.019562
GCN2	76	101	RVKCPPTYPDVVPEIELKNAKGLSNE			21	2896.52	With Stalk	0.05	2901.76	0.091894	3.44006	0.114917	8.20746	0.007839
GCN2	76	101	RVKCPPTYPDVVPEIELKNAKGLSNE			21	2896.52	With Stalk	0.5	2903.06	0.111269	4.7417	0.130928	8.24115	0.003141
GCN2	76	101	RVKCPPTYPDVVPEIELKNAKGLSNE			21	2896.52	With Stalk	5	2904.15	0.138555	5.83277	0.154787	8.24175	0.006683
GCN2	76	101	RVKCPPTYPDVVPEIELKNAKGLSNE			21	2896.52	With Stalk	50	2905.16	0.151932	6.84042	0.166868	8.24141	0.002629
GCN2	88	104	PEIELKNAKGLSNESVN			15	1841.96	Apo	0	1843.08	0	0	0	8.55662	0
GCN2	88	104	PEIELKNAKGLSNESVN			15	1841.96	Apo	0.005	1843.57	0.007323	0.491613	0.007323	8.53978	0.007123
GCN2	88	104	PEIELKNAKGLSNESVN			15	1841.96	Apo	0.05	1844.1	0.116453	1.02222	0.116453	8.52566	0.004894
GCN2	88	104	PEIELKNAKGLSNESVN			15	1841.96	Apo	0.5	1844.46	0.012063	1.3858	0.012063	8.56493	0.004405
GCN2	88	104	PEIELKNAKGLSNESVN			15	1841.96	Apo	5	1844.91	0.02374	1.83292	0.02374	8.57216	0.004143
GCN2	88	104	PEIELKNAKGLSNESVN			15	1841.96	Apo	50	1845.56	0.024005	2.48558	0.024005	8.57184	0.004398
GCN2	88	104	PEIELKNAKGLSNESVN			15	1841.96	With Stalk	0	1843.08	0	0	0	8.55662	0
GCN2	88	104	PEIELKNAKGLSNESVN			15	1841.96	With Stalk	0.005	1843.52	0.021224	0.44191	0.021224	8.50491	0.019441
GCN2	88	104	PEIELKNAKGLSNESVN			15	1841.96	With Stalk	0.05	1843.95	0.022509	0.868572	0.022509	8.49826	0.007315
GCN2	88	104	PEIELKNAKGLSNESVN			15	1841.96	With Stalk	0.5	1844.41	0.027669	1.33216	0.027669	8.52921	0.004525
GCN2	88	104	PEIELKNAKGLSNESVN			15	1841.96	With Stalk	5	1844.82	0.012741	1.74254	0.012741	8.529	0.006757
GCN2	88	104	PEIELKNAKGLSNESVN			15	1841.96	With Stalk	50	1845.65	0.011211	2.56922	0.011211	8.52854	0.003866
GCN2	88	105	PEIELKNAKGLSNESVNL			16	1955.04	Apo	0	1956.17	0.010336	0	0	10.0564	0.00019
GCN2	88	105	PEIELKNAKGLSNESVNL			16	1955.04	Apo	0.005	1956.7	0.012065	0.531512	0.015887	10.0349	0.010748
GCN2	88	105	PEIELKNAKGLSNESVNL			16	1955.04	Apo	0.05	1957.23	0.122927	1.06103	0.123361	10.0229	0.002544
GCN2	88	105	PEIELKNAKGLSNESVNL			16	1955.04	Apo	0.5	1957.81	0.015044	1.64117	0.018253	10.0619	0.004547
GCN2	88	105	PEIELKNAKGLSNESVNL			16	1955.04	Apo	5	1958.6	0.018085	2.43097	0.02083	10.0687	0.004189
GCN2	88	105	PEIELKNAKGLSNESVNL			16	1955.04	Apo	50	1959.31	0.020563	3.13601	0.023014	10.0681	0.004564
GCN2	88	105	PEIELKNAKGLSNESVNL			16	1955.04	With Stalk	0	1956.17	0.010336	0	0	10.0564	0.00019
GCN2	88	105	PEIELKNAKGLSNESVNL			16	1955.04	With Stalk	0.005	1956.69	0.016162	0.513211	0.019184	10.015	0.020035
GCN2	88	105	PEIELKNAKGLSNESVNL			16	1955.04	With Stalk	0.05	1957.13	0.024384	0.954494	0.026484	10.0056	0.009678
GCN2	88	105	PEIELKNAKGLSNESVNL			16	1955.04	With Stalk	0.5	1957.91	0.042924	1.73809	0.044151	10.0356	0.006652
GCN2	88	105	PEIELKNAKGLSNESVNL			16	1955.04	With Stalk	5	1958.61	0.019185	2.44305	0.021792	10.0376	0.006571
GCN2	88	105	PEIELKNAKGLSNESVNL			16	1955.04	With Stalk	50	1959.31	0.041272	3.14094	0.042546	10.0395	0.00525
GCN2	92	101	LKNAKGLSNE			9	1073.59	Apo	0	1074.12	0.000726	0	0	4.28191	0.000694
GCN2	92	101	LKNAKGLSNE			9	1073.59	Apo	0.005	1076.08	0.05865	1.96272	0.058654	4.2852	0.003217
GCN2	92	101	LKNAKGLSNE			9	1073.59	Apo	0.05	1076.3	0.059155	2.17576	0.059159	4.28151	0.003435
GCN2	92	101	LKNAKGLSNE			9	1073.59	Apo	0.5	1076.67	0.080936	2.54632	0.080939	4.29183	0.001864
GCN2	92	101	LKNAKGLSNE			9	1073.59	Apo	5	1077.07	0.036954	2.94969	0.036962	4.29518	0.00286
GCN2	92	101	LKNAKGLSNE			9	1073.59	Apo	50	1077.17	0.055505	3.04461	0.05551	4.30233	0.003168
GCN2	92	101	LKNAKGLSNE			9	1073.59	With Stalk	0	1074.12	0.000726	0	0	4.28191	0.000694
GCN2	92	101	LKNAKGLSNE			9	1073.59	With Stalk	0.005	1076.07	0.062073	1.94566	0.062077	4.28838	0.010538
GCN2	92	101	LKNAKGLSNE			9	1073.59	With Stalk	0.05	1076.26	0.059107	2.13735	0.059111	4.28995	0.006566
GCN2	92	101	LKNAKGLSNE			9	1073.59	With Stalk	0.5	1076.71	0.077742	2.58869	0.077745	4.28679	0.00087
GCN2	92	101	LKNAKGLSNE			9	1073.59	With Stalk	5	1077.11	0.060787	2.9878	0.060792	4.28808	0.003718
GCN2	92	101	LKNAKGLSNE			9	1073.59	With Stalk	50	1077.15	0.089477	3.03088	0.08948	4.2901	0.002054
GCN2	93	101	KNAKGLSNE			8	960.511	Apo	0	960.944	0.01012	0	0	3.77764	0.000633
GCN2	93	101	KNAKGLSNE			8	960.511	Apo	0.005	962.694	0.034752	1.74961	0.036196	3.7826	0.003533
GCN2	93	101	KNAKGLSNE			8	960.511	Apo	0.05	962.85	0.039962	1.90593	0.041223	3.77941	0.003402
GCN2	93	101	KNAKGLSNE			8	960.511	Apo	0.5	963.195	0.076376	2.25075	0.077044	3.78871	0.001322
GCN2	93	101	KNAKGLSNE			8	960.511	Apo	5	963.595	0.064265	2.65072	0.065057	3.79175	0.002983
GCN2	93	101	KNAKGLSNE			8	960.511	Apo	50	963.67	0.096078	2.72593	0.096609	3.79774	0.002174
GCN2	93	101	KNAKGLSNE			8	960.511	With Stalk	0	960.944	0.01012	0	0	3.77764	0.000633
GCN2	93	101	KNAKGLSNE			8	960.511	With Stalk	0.005	962.675	0.006809	1.73059	0.012197	3.78932	0.011107
GCN2	93	101	KNAKGLSNE			8	960.511	With Stalk	0.05	962.821	0.046837	1.87731	0.047918	3.7909	0.006966
GCN2	93	101	KNAKGLSNE			8	960.511	With Stalk	0.5	963.207	0.062152	2.26324	0.06297	3.78495	0.001741
GCN2	93	101	KNAKGLSNE			8	960.511	With Stalk	5	963.621	0.070385	2.67654	0.071109	3.78649	0.002966
GCN2	93	101	KNAKGLSNE			8	960.511	With Stalk	50	963.599	0.03694	2.65486	0.038301	3.7855	0.000976
GCN2	102	110	SVNLLKSRL			8	1029.64	Apo	0	1030.15	0.00429	0	0	7.763	0.000673
GCN2	102	110	SVNLLKSRL			8	1029.64	Apo	0.005	1030.31	0.016532	0.164644	0.01708	7.7554	0.005006
GCN2	102	110	SVNLLKSRL			8	1029.64	Apo	0.05	1030.34	0.040265	0.186399	0.040493	7.7438	0.005272
GCN2	102	110	SVNLLKSRL			8	1029.64	Apo	0.5	1030.49	0.016509	0.345144	0.017058	7.78293	0.003467
GCN2	102	110	SVNLLKSRL			8	1029.64	Apo	5	1030.9	0.02561	0.751018	0.025966	7.79359	0.004247
GCN2	102	110	SVNLLKSRL			8	1029.64	Apo	50	1031.75	0.046066	1.59736	0.046266	7.79908	0.00579
GCN2	102	110	SVNLLKSRL			8	1029.64	With Stalk	0	1030.15	0.00429	0	0	7.763	0.000673
GCN2	102	110	SVNLLKSRL			8	1029.64	With Stalk	0.005	1030.31	0.025912	0.155618	0.026265	7.70412	0.017764
GCN2	102	110	SVNLLKSRL			8	1029.64	With Stalk	0.05	1030.3	0.011411	0.154773	0.012191	7.69913	0.00696
GCN2	102	110	SVNLLKSRL			8	1029.64	With Stalk	0.5	1030.49	0.017756	0.341595	0.018267	7.74091	0.005178
GCN2	102	110	SVNLLKSRL			8	1029.64	With Stalk	5	1030.94	0.015067	0.793091	0.015666	7.743	0.006262
GCN2	102	110	SVNLLKSRL			8	1029.64	With Stalk	50	1031.63	0.009918	1.48216	0.010806	7.74883	0.004395
GCN2	102	112	SVNLLKSRLEE			10	1287.73	Apo	0	1288.42	0.008826	0	0	7.50248	0.00093
GCN2	102	112	SVNLLKSRLEE			10	1287.73	Apo	0.005	1288.63	0.020768	0.205854	0.022566	7.49475	0.004621
GCN2	102	112	SVNLLKSRLEE			10	1287.73	Apo	0.05	1288.65	0.042318	0.223807	0.043229	7.48358	0.004409
GCN2	102	112	SVNLLKSRLEE			10	1287.73	Apo	0.5	1288.82	0.025905	0.40138	0.027368	7.51795	0.003459
GCN2	102	112	SVNLLKSRLEE			10	1287.73	Apo	5	1289.18	0.039499	0.757652	0.040473	7.5298	0.004758
GCN2	102	112	SVNLLKSRLEE			10	1287.73	Apo	50	1290.06	0.06012	1.63602	0.060765	7.52968	0.005423
GCN2	102	112	SVNLLKSRLEE			10	1287.73	With Stalk	0	1288.42	0.008826	0	0	7.50248	0.00093
GCN2	102	112	SVNLLKSRLEE			10	1287.73	With Stalk	0.005	1288.64	0.030702	0.214305	0.031945	7.45437	0.017262
GCN2	102	112	SVNLLKSRLEE			10	1287.73	With Stalk	0.05	1288.65	0.018331	0.230556	0.020345	7.45133	0.007316
GCN2	102	112	SVNLLKSRLEE			10	1287.73	With Stalk	0.5	1288.86	0.026182	0.436438	0.027629	7.48468	0.00493
GCN2	102	112	SVNLLKSRLEE			10	1287.73	With Stalk	5	1289.26	0.041033	0.839988	0.041972	7.48644	0.005924
GCN2	102	112	SVNLLKSRLEE			10	1287.73	With Stalk	50	1289.96	0.132144	1.53577	0.132438	7.49076	0.003881
GCN2	104	110	NLLKSRL			6	843.541	Apo	0	843.967	1.14e-13	0	0	7.76395	0
GCN2	104	110	NLLKSRL			6	843.541	Apo	0.005	844.089	0.008311	0.122251	0.008311	7.75635	0.00479
GCN2	104	110	NLLKSRL			6	843.541	Apo	0.05	844.077	0.034282	0.110056	0.034282	7.74473	0.005119
GCN2	104	110	NLLKSRL			6	843.541	Apo	0.5	844.256	0.024487	0.289447	0.024487	7.78412	0.003598
GCN2	104	110	NLLKSRL			6	843.541	Apo	5	844.543	0.010562	0.575993	0.010562	7.7942	0.004317
GCN2	104	110	NLLKSRL			6	843.541	Apo	50	845.16	0.00875	1.19348	0.00875	7.79933	0.005458
GCN2	104	110	NLLKSRL			6	843.541	With Stalk	0	843.967	1.14e-13	0	0	7.76395	0
GCN2	104	110	NLLKSRL			6	843.541	With Stalk	0.005	844.073	0.00511	0.106086	0.00511	7.70486	0.017233
GCN2	104	110	NLLKSRL			6	843.541	With Stalk	0.05	844.076	0.012508	0.109168	0.012508	7.69992	0.006911
GCN2	104	110	NLLKSRL			6	843.541	With Stalk	0.5	844.261	0.011978	0.294214	0.011978	7.74162	0.005624
GCN2	104	110	NLLKSRL			6	843.541	With Stalk	5	844.719	0.015463	0.752004	0.015463	7.7439	0.00629
GCN2	104	110	NLLKSRL			6	843.541	With Stalk	50	845.157	0.002067	1.18965	0.002067	7.75088	0.005158
GCN2	111	122	EELAKKHCGEVM			11	1373.66	Apo	0	1374.51	0.037281	0	0	5.01341	0.000231
GCN2	111	122	EELAKKHCGEVM			11	1373.66	Apo	0.005	1374.72	0.031332	0.21813	0.048699	5.02335	0.002394
GCN2	111	122	EELAKKHCGEVM			11	1373.66	Apo	0.05	1374.77	0.052141	0.259628	0.064098	5.01834	0.004482
GCN2	111	122	EELAKKHCGEVM			11	1373.66	Apo	0.5	1375.02	0.026819	0.510125	0.045926	5.04855	0.000648
GCN2	111	122	EELAKKHCGEVM			11	1373.66	Apo	5	1375.63	0.01836	1.12121	0.041557	5.05601	0.003474
GCN2	111	122	EELAKKHCGEVM			11	1373.66	Apo	50	1376.6	0.014716	2.09637	0.040081	5.0671	0.00406
[truncated: 2,356 more rows]
